# Supplementary material for: Transcriptome and Gene Ontology (GO) Enrichment Analysis Reveals Genes Involved in Biotin Metabolism That Affect l-Lysine Production in Corynebacterium glutamicum
Source: Int J Mol Sci. 2016 Mar 9;17(3):353. doi: 10.3390/ijms17030353 (PMC4813214; doi:10.3390/ijms17030353)
Supplement: Supplementary file 1 [file ijms-17-00353-s001.zip]

Archive with 7 entries (7 files):
- Table S7.xlsx
- Table S1.xlsx
- Table S2.xlsx
- Table S3.xlsx
- Table S4.xlsx
- Table S5.xlsx
- Table S6.xlsx
