# Supplementary material for: Transcriptome and Gene Ontology (GO) Enrichment Analysis Reveals Genes Involved in Biotin Metabolism That Affect l-Lysine Production in Corynebacterium glutamicum
Source: Int J Mol Sci. 2016 Mar 9;17(3):353. doi: 10.3390/ijms17030353 (PMC4813214; doi:10.3390/ijms17030353)
Supplement: Supplementary file 1 [file ijms-17-00353-s001.zip › Table S7.xlsx]

## Sheet: Sheet3
Table S7. List of enriched genes of up- and down-regulated genes in Corynebacterium glutamicum ATCC21300
Expression level	locus ID	Gene name	product	RPKM normalized		log2 (Fold_change)	log2 (Fold_change) normalized	z-score	p-value	q-value(Benjamini et al. 1995)	q-value(Storey et al. 2003)	Signature (p-value < 0.001)
				ATCC21300	ATCC13032
downregulation	NCgl0459	rplK	50S ribosomal protein L11	2279.97	2701.38	-0.244681	-0.268788	-6.57061	5.01084e-11	6.39098e-10	3.39474e-10	TRUE
	NCgl0460	rplA	50S ribosomal protein L1	1632.86	1852.23	-0.181862	-0.205969	-4.21338	2.51582e-05	0.000176406	9.36245e-05	TRUE
	NCgl0468	rplJ	50S ribosomal protein L10	4595.12	5802.47	-0.336564	-0.36067	-12.7335	3.85374e-37	1.4254e-35	7.57139e-36	TRUE
	NCgl0469	rplL	50S ribosomal protein L7/L12	7076.7	10040	-0.504616	-0.528723	-23.8857	4.30833e-126	6.70966e-124	3.56401e-124	TRUE
	NCgl0476	rpsL	30S ribosomal protein S12	2881.52	3249.13	-0.173223	-0.197329	-5.35763	8.43207e-08	8.10081e-07	4.30296e-07	TRUE
	NCgl0477	-	30S ribosomal protein S7	2761.52	3134.84	-0.182932	-0.207038	-5.51191	3.5497e-08	3.57264e-07	1.8977e-07	TRUE
	NCgl0486	rpsJ	30S ribosomal protein S10	7212.78	8037.58	-0.156205	-0.180312	-7.739	1.00206e-14	1.63817e-13	8.70157e-14	TRUE
	NCgl0487	rplC	50S ribosomal protein L3	4121.75	4538.36	-0.138913	-0.163019	-5.26531	1.39954e-07	1.31052e-06	6.96118e-07	TRUE
	NCgl0488	rplD	50S ribosomal protein L4	3354.27	3666.31	-0.12833	-0.152436	-4.43169	9.3496e-06	7.03956e-05	3.73925e-05	TRUE
	NCgl0492	rplV	50S ribosomal protein L22	3478.79	3800.98	-0.127786	-0.151893	-4.49695	6.89339e-06	5.33967e-05	2.83631e-05	TRUE
	NCgl0493	rpsC	30S ribosomal protein S3	2077.61	2312.32	-0.154415	-0.178522	-4.10065	4.11986e-05	0.000280891	0.000149203	TRUE
	NCgl0499	rplN	50S ribosomal protein L14	6485.9	7151.3	-0.1409	-0.165007	-6.69548	2.14969e-11	2.7777e-10	1.47545e-10	TRUE
	NCgl0500	rplX	50S ribosomal protein L24	4225.08	5350.05	-0.340574	-0.364681	-12.352	4.75269e-35	1.59809e-33	8.48868e-34	TRUE
	NCgl0501	rplE	50S ribosomal protein L5	2855.25	3405.26	-0.254149	-0.278255	-7.62672	2.40802e-14	3.85154e-13	2.04585e-13	TRUE
	NCgl0515	rpsH	30S ribosomal protein S8	4122.75	4633.86	-0.168608	-0.192715	-6.25743	3.91377e-10	4.6886e-09	2.49047e-09	TRUE
	NCgl0516	rplF	50S ribosomal protein L6	2528.4	2951.2	-0.22308	-0.247186	-6.3402	2.29465e-10	2.79418e-09	1.4842e-09	TRUE
	NCgl0517	rplR	50S ribosomal protein L18	2813.26	3214.64	-0.192413	-0.216519	-5.82781	5.61596e-09	6.10942e-08	3.24426e-08	TRUE
	NCgl0518	rpsE	30S ribosomal protein S5	2752.46	3227.01	-0.229476	-0.253582	-6.79465	1.08575e-11	1.45373e-10	7.72187e-11	TRUE
	NCgl0519	rpmD	50S ribosomal protein L30	4957.03	5602.26	-0.176534	-0.20064	-7.15639	8.28276e-13	1.20732e-11	6.41302e-12	TRUE
	NCgl0520	rplO	50S ribosomal protein L15	2790.28	3366.74	-0.270941	-0.295048	-8.01755	1.07871e-15	1.89995e-14	1.00921e-14	TRUE
	NCgl0537	rpsM	30S ribosomal protein S13	4212.11	4611.27	-0.130621	-0.154727	-5.04489	4.53775e-07	4.09366e-06	2.17445e-06	TRUE
	NCgl0538	-	30S ribosomal protein S11	4199.06	4496.37	-0.0986937	-0.1228	-3.97554	7.02201e-05	0.000465878	0.000247463	TRUE
	NCgl0556	rplM	50S ribosomal protein L13	2637.76	2889.31	-0.13141	-0.155517	-4.01013	6.06861e-05	0.00040535	0.000215312	TRUE
	NCgl0831	rpsR	30S ribosomal protein S18	3873.08	4785.09	-0.305066	-0.329172	-10.6071	2.76285e-26	7.36512e-25	3.91218e-25	TRUE
	NCgl0832	rpsN	30S ribosomal protein S14	5727.16	7064.47	-0.302761	-0.326868	-12.8153	1.34695e-37	5.31417e-36	2.82276e-36	TRUE
	NCgl0833	rpmG	50S ribosomal protein L33	10853.6	13031.4	-0.263816	-0.287922	-15.4753	5.09632e-54	3.14167e-52	1.66878e-52	TRUE
	NCgl0834	rpmB	50S ribosomal protein L28	7740.21	8773.86	-0.180839	-0.204945	-9.15387	5.49303e-20	1.21298e-18	6.44304e-19	TRUE
	NCgl0837	rpmE2	50S ribosomal protein L31	8861.6	11720.8	-0.403428	-0.427535	-21.2552	2.95165e-100	3.49357e-98	1.8557e-98	TRUE
	NCgl0838	rpmF	50S ribosomal protein L32	3071.26	3862.78	-0.330807	-0.354913	-10.2256	1.52305e-24	3.72454e-23	1.97839e-23	TRUE
	NCgl0901	-	peptidyl-tRNA hydrolase	181.12	250.947	-0.470442	-0.494548	-3.53962	0.000400703	0.00235254	0.00124961	TRUE
	NCgl0902	-	50S ribosomal protein L25	1048.38	1383.95	-0.400628	-0.424734	-7.22916	4.86001e-13	7.29989e-12	3.87753e-12	TRUE
	NCgl1192	mnmA	tRNA-specific 2-thiouridylase MnmA	627.232	738.867	-0.236316	-0.260422	-3.33144	0.000863993	0.00476969	0.00253355	TRUE
	NCgl1304	rpsA	30S ribosomal protein S1	1866.15	2103.31	-0.172594	-0.196701	-4.29522	1.74523e-05	0.000124738	6.62578e-05	TRUE
	NCgl1324	infC	translation initiation factor IF-3	4910.93	5265.27	-0.100512	-0.124618	-4.36586	1.26621e-05	9.32019e-05	4.95066e-05	TRUE
	NCgl1325	rpmI	50S ribosomal protein L35	6145.71	6685.69	-0.121497	-0.145603	-5.73074	9.99931e-09	1.06431e-07	5.65339e-08	TRUE
	NCgl1457	cysS	cysteinyl-tRNA synthetase	126.995	192.801	-0.602337	-0.626443	-3.8411	0.000122484	0.000784483	0.000416699	TRUE
	NCgl1950	rpsB	30S ribosomal protein S2	2721.79	3272.47	-0.265823	-0.28993	-7.77399	7.60509e-15	1.26424e-13	6.71534e-14	TRUE
	NCgl1976	rpsP	30S ribosomal protein S16	2159.58	3217.9	-0.575373	-0.599479	-15.1046	1.51102e-51	8.43603e-50	4.48102e-50	TRUE
	NCgl2261	rpsT	30S ribosomal protein S20	6079.08	6635.17	-0.12628	-0.150387	-5.89157	3.82541e-09	4.2554e-08	2.26037e-08	TRUE
	NCgl2279	rpmA	50S ribosomal protein L27	3460.32	4376.46	-0.33886	-0.362966	-11.118	1.02518e-28	2.97402e-27	1.57973e-27	TRUE
	NCgl2280	rplU	50S ribosomal protein L21	8509.49	10919.7	-0.359793	-0.3839	-18.5571	7.13973e-77	5.5596e-75	2.95313e-75	TRUE
	NCgl2993	rpmH	50S ribosomal protein L34	6573.95	7272.89	-0.145769	-0.169875	-6.94586	3.7617e-12	5.20134e-11	2.76283e-11	TRUE
upregulation	NCgl2621	groEL	molecular chaperone GroEL	2405.83	2145.05	0.165526	0.141419	3.30719	0.000942361	0.00517337	0.00274797	TRUE
	NCgl2810	ldh	L-lactate dehydrogenase	2660.77	2250.08	0.241871	0.217764	5.28565	1.25261e-07	1.19179e-06	6.33051e-07	TRUE
	NCgl2701	-	heat shock protein GrpE	3375.71	2761.48	0.28975	0.265643	7.20457	5.82273e-13	8.65802e-12	4.59893e-12	TRUE
	NCgl0390	gpmA	phosphoglyceromutase	1264.37	1029.82	0.296024	0.271918	4.50448	6.65369e-06	5.18112e-05	2.75209e-05	TRUE
	NCgl0796	-	FKBP-type peptidylprolyl isomerase	1257.68	1015.65	0.308359	0.284252	4.68628	2.78221e-06	2.30604e-05	1.22491e-05	TRUE
	NCgl1161	-	ATP synthase F0F1 subunit B	2784.83	2213.23	0.331436	0.307329	7.51412	5.72939e-14	9.06592e-13	4.8156e-13	TRUE
	NCgl2167	aceE	pyruvate dehydrogenase subunit E1	839.31	658.628	0.349741	0.325635	4.3535	1.33978e-05	9.78868e-05	5.19952e-05	TRUE
	NCgl0033	-	peptidyl-prolyl cis-trans isomerase (rotamase)	1295.02	1012.15	0.355555	0.331449	5.49978	3.80276e-08	3.81436e-07	2.0261e-07	TRUE
	NCgl1202	-	6-phosphofructokinase	614.063	475.129	0.370068	0.345961	3.94194	8.08237e-05	0.000526778	0.000279812	TRUE
	NCgl1164	-	ATP synthase F0F1 subunit gamma	1587.25	1209.64	0.391949	0.367843	6.71559	1.87312e-11	2.44166e-10	1.29307e-10	TRUE
	NCgl1159	-	ATP synthase F0F1 subunit A	3323.69	2528.44	0.394537	0.370431	9.78875	1.2584e-22	3.00292e-21	1.59508e-21	TRUE
	NCgl2700	-	molecular chaperone DnaJ	2132.29	1609.92	0.405411	0.381304	8.05147	8.18063e-16	1.44949e-14	7.69934e-15	TRUE
	NCgl1525	pgk	phosphoglycerate kinase	593.608	437.052	0.441704	0.417598	4.62048	3.82859e-06	3.12088e-05	1.65774e-05	TRUE
	NCgl1165	-	ATP synthase F0F1 subunit beta	1181.23	865.927	0.447975	0.423869	6.61009	3.84094e-11	4.92006e-10	2.61342e-10	TRUE
	NCgl2008	-	pyruvate kinase	1451.06	1044.94	0.473687	0.449581	7.7369	1.01871e-14	1.65624e-13	8.79758e-14	TRUE
	NCgl1524	tpiA	triosephosphate isomerase	751.314	540.686	0.474625	0.450518	5.57635	2.45614e-08	2.53231e-07	1.3451e-07	TRUE
	NCgl2673	-	fructose-bisphosphate aldolase	2287.36	1624.45	0.49373	0.469624	10.115	4.73983e-24	1.1496e-22	6.10642e-23	TRUE
	NCgl1163	-	ATP synthase F0F1 subunit alpha	1429.75	1012.57	0.497744	0.473637	8.05706	7.81507e-16	1.39306e-14	7.3996e-15	TRUE
	NCgl1160	-	ATP synthase F0F1 subunit C	3558.56	2472.21	0.52549	0.501384	13.4022	5.872e-41	2.44722e-39	1.2999e-39	TRUE
	NCgl0355	-	dihydrolipoamide dehydrogenase	1284.32	884.287	0.538419	0.514313	8.23334	1.82059e-16	3.34605e-15	1.77734e-15	TRUE
	NCgl1162	-	ATP synthase F0F1 subunit delta	2010.87	1368.69	0.555019	0.530913	10.6071	2.76134e-26	7.42801e-25	3.91218e-25	TRUE
	NCgl0572	groES	co-chaperonin GroES	3953.06	2676.44	0.562651	0.538544	15.0771	2.29228e-51	1.23325e-49	6.55072e-50	TRUE
	NCgl0573	groEL	molecular chaperone GroEL	2310.58	1424.63	0.697669	0.673562	14.074	5.49029e-45	2.57869e-43	1.36974e-43	TRUE
	NCgl0817	pgi	glucose-6-phosphate isomerase	238.032	118.82	1.00238	0.978269	6.21859	5.01653e-10	5.93757e-09	3.1539e-09	TRUE
	NCgl2516	bioD	dithiobiotin synthetase	267.718	53.7167	2.31727	2.29316	12.309	8.09903e-35	2.6927e-33	1.4303e-33	TRUE
	NCgl2515	-	adenosylmethionine-8-amino-7-oxononanoate aminotransferase	204.907	11.8001	4.1181	4.09399	14.0713	5.69733e-45	2.63412e-43	1.39918e-43	TRUE
	NCgl0071	-	biotin synthase	1549.35	80.6353	4.26411	4.24	39.0772	0	0	0	TRUE
