# Supplementary material for: Transcriptome and Gene Ontology (GO) Enrichment Analysis Reveals Genes Involved in Biotin Metabolism That Affect l-Lysine Production in Corynebacterium glutamicum
Source: Int J Mol Sci. 2016 Mar 9;17(3):353. doi: 10.3390/ijms17030353 (PMC4813214; doi:10.3390/ijms17030353)
Supplement: Supplementary file 1 [file ijms-17-00353-s001.zip › Table S1.xlsx]

## Sheet: Sheet1
Table S1. Primers used for quantitative real-time PCR
ORF ID*	Locus tag	Forward (5'-3')	Reverse (5'-3')
	16S rRNA	CCGGTACGGCTACCTTGTTA	CCGTCACGTCATGAAAGTTG
NCgl0071	bioB	GGAATTGGCCTTAATCAGCA	TTTCTTCCCCACACCACTTC
NCgl0817	pgi	ACAAGGTCATGCCAGGTAATC	GATCAACGCACCGAGAATAGAA
NCgl1883		ATCGCGCTTATTGCAGTTTT	CAAAACGATGGAGGCATTCT
NCgl1884		CCACAGGGCGTGTTCTAGTT	CGAAGCGAGAAGGCAATATC
NCgl1885		CACAGTGCTCACGCTGTTTT	GTCTCTACTGGCAGGCCAAA
NCgl2515		TTCCCCACTTCAACACCTTC	CGTGATCTAATGCAGCCTGA
NCgl2516	bioD	GATTTCACCCTGGCAGATGT	GCTGCCTCAACGCTTAATTC
*All gene sequences were attained from the Corynebacterium glutamicum ATCC13032 genomic sequence in the NCBI GenBank database (accession no. NC_003450).
