# Supplementary material for: Transcriptome and Gene Ontology (GO) Enrichment Analysis Reveals Genes Involved in Biotin Metabolism That Affect l-Lysine Production in Corynebacterium glutamicum
Source: Int J Mol Sci. 2016 Mar 9;17(3):353. doi: 10.3390/ijms17030353 (PMC4813214; doi:10.3390/ijms17030353)
Supplement: Supplementary file 1 [file ijms-17-00353-s001.zip › Table S2.xlsx]

## Sheet: Sheet1
Table S2. Transcriptome profiling and differentially expressed genes in Corynebacteriumglutamicum ATCC 13032 and ATCC21300
locus ID	Gene name	product	RPKM normalized		log2 (Fold_change)	log2 (Fold_change) normalized	z-score	p-value	q-value(Benjamini et al. 1995)	q-value(Storey et al. 2003)	Signature (p-value < 0.001)
			ATCC21300	ATCC13032
NCgl0001	dnaA	chromosomal replication initiation protein	104.754	106.641	-0.0257545	-0.049861	-0.25126	0.801613	0.902921	0.479464	FALSE
NCgl0002	-	DNA polymerase III subunit beta	186.746	176.669	0.080031	0.0559245	0.369453	0.71179	0.850297	0.451413	FALSE
NCgl0003	recF	recombination protein F	51.6151	59.9927	-0.216995	-0.241102	-0.881552	0.378019	0.622459	0.330635	FALSE
NCgl0004	-	hypothetical protein	33.1418	30.4077	0.124217	0.10011	0.276466	0.78219	0.890878	0.473067	FALSE
NCgl0005	gyrB	DNA gyrase subunit B	423.93	446.864	-0.0760086	-0.100115	-1.02394	0.305866	0.56006	0.297407	FALSE
NCgl0006	-	hypothetical protein	53.6867	34.4017	0.642086	0.617979	1.98569	0.0470674	0.141107	0.0749437	FALSE
NCgl0007	-	hypothetical protein	66.4611	59.5976	0.157256	0.133149	0.517749	0.604633	0.788849	0.418809	FALSE
NCgl0008	-	hypothetical protein	402.925	263.701	0.611608	0.587502	5.19968	1.99628e-07	1.85172e-06	9.83589e-07	TRUE
NCgl0009	-	transcriptional regulator	12.2534	15.0047	-0.292226	-0.316333	-0.570933	0.568045	0.768211	0.40772	FALSE
NCgl0010	-	hypothetical protein	13.3823	9.04821	0.564623	0.540517	0.878826	0.379496	0.622811	0.330679	FALSE
NCgl0011	-	hypothetical protein	16.3168	11.8842	0.457307	0.4332	0.792339	0.428163	0.665058	0.353263	FALSE
NCgl0012	-	DNA gyrase subunit A	154.214	205.817	-0.416435	-0.440542	-2.88232	0.0039476	0.0182801	0.00970994	FALSE
NCgl0013	-	hypothetical protein	323.084	255.976	0.335902	0.311796	2.59194	0.00954365	0.0386315	0.0205202	FALSE
NCgl0014	-	hypothetical protein	35.92	41.3448	-0.202916	-0.227022	-0.69077	0.48971	0.716288	0.380475	FALSE
NCgl0015	-	transcriptional regulator	104.964	98.9689	0.0848461	0.0607396	0.30057	0.763743	0.882779	0.468729	FALSE
NCgl0016	-	hypothetical protein	108.911	133.482	-0.293501	-0.317607	-1.70945	0.0873677	0.229389	0.121846	FALSE
NCgl0017	-	cytochrome C biogenesis protein	39.9124	47.8227	-0.260859	-0.284966	-0.92322	0.355892	0.602107	0.319825	FALSE
NCgl0018	-	protein-disulfide isomerase	25.1692	28.1959	-0.163823	-0.187929	-0.475424	0.634485	0.804732	0.42726	FALSE
NCgl0019	-	transcriptional regulator	34.9019	36.036	-0.0461321	-0.0702386	-0.205021	0.837556	0.919602	0.488274	FALSE
NCgl0020	-	Zn-dependent protease with chaperone function	22.3469	29.7463	-0.41264	-0.436747	-1.08696	0.277052	0.526524	0.27948	FALSE
NCgl0023	-	stress-induced protein	84.996	86.8525	-0.0311712	-0.0552777	-0.251149	0.801699	0.902674	0.479464	FALSE
NCgl0024	-	transcriptional regulator	76.5782	85.7181	-0.162666	-0.186773	-0.824029	0.409923	0.647604	0.343992	FALSE
NCgl0025	-	hypothetical protein	4.24034	4.78708	-0.174966	-0.199072	-0.207108	0.835925	0.918834	0.487898	FALSE
NCgl0026	-	ABC transporter periplasmic component	8.72158	6.70583	0.379174	0.355067	0.481274	0.630322	0.803932	0.426778	FALSE
NCgl0027	-	ABC transporter permease	4.19847	4.51935	-0.106253	-0.13036	-0.133353	0.893914	0.946027	0.502351	FALSE
NCgl0028	-	ABC transporter ATPase	12.7132	10.6958	0.249283	0.225177	0.376887	0.706258	0.847796	0.450035	FALSE
NCgl0029	-	ABC transporter periplasmic component	57.6256	73.3705	-0.348492	-0.372599	-1.47267	0.140839	0.32944	0.174991	FALSE
NCgl0030	-	ABC transporter permease	38.6092	48.3708	-0.325195	-0.349301	-1.1255	0.260377	0.507213	0.269419	FALSE
NCgl0031	-	ABC transporter ATPase	323.041	356.948	-0.143997	-0.168103	-1.51854	0.128877	0.308784	0.164019	FALSE
NCgl0032	-	hypothetical protein	1407.58	1397.12	0.0107595	-0.013347	-0.245138	0.80635	0.905155	0.480778	FALSE
NCgl0033	-	peptidyl-prolyl cis-trans isomerase (rotamase)	1295.02	1012.15	0.355555	0.331449	5.49978	3.80276e-08	3.81436e-07	2.0261e-07	TRUE
NCgl0034	-	hypothetical protein	82.115	61.8496	0.408882	0.384776	1.59214	0.111354	0.275039	0.145978	FALSE
NCgl0035	-	AraC family transcriptional regulator	16.9308	21.6628	-0.355568	-0.379674	-0.814388	0.415423	0.652807	0.346756	FALSE
NCgl0036	-	ABC transporter permease	12.8747	14.5665	-0.178119	-0.202226	-0.366801	0.713768	0.850599	0.451818	FALSE
NCgl0037	-	ABC transporter ATPase	6.7941	7.26766	-0.0972079	-0.121314	-0.157621	0.874756	0.936809	0.497611	FALSE
NCgl0038	-	siderophore-interacting protein	14.8811	14.1314	0.0745787	0.0504722	0.094206	0.924946	0.958975	0.509385	FALSE
NCgl0039	-	septation inhibitor protein	384.028	276.863	0.47204	0.447934	3.9651	7.33647e-05	0.000485652	0.000257967	TRUE
NCgl0040	-	serine/threonine protein kinase	45.2537	61.6069	-0.445055	-0.469161	-1.67098	0.0947251	0.242048	0.12857	FALSE
NCgl0041	-	serine/threonine protein kinase	66.7436	89.5362	-0.423842	-0.447948	-1.93047	0.0535484	0.157036	0.083414	FALSE
NCgl0042	-	cell division protein FtsI	98.6741	109.51	-0.150318	-0.174424	-0.871685	0.38338	0.627446	0.333284	FALSE
NCgl0043	-	cell division membrane protein	139.379	132.662	0.0712543	0.0471478	0.26949	0.787552	0.893203	0.474448	FALSE
NCgl0044	-	Ser/Thr phosphatase	345.803	211.339	0.710388	0.686281	5.53129	3.17877e-08	3.21023e-07	1.7052e-07	TRUE
NCgl0045	-	FHA-domain-containing protein	879.719	528.119	0.736179	0.712072	9.11482	7.88002e-20	1.70197e-18	9.04046e-19	TRUE
NCgl0046	-	hypothetical protein	1378.28	813.308	0.760996	0.73689	11.758	6.4272e-32	2.04495e-30	1.08623e-30	TRUE
NCgl0047	-	hypothetical protein	107.93	129.543	-0.26333	-0.287436	-1.53205	0.12551	0.302185	0.16041	FALSE
NCgl0048	-	hypothetical protein	396.616	393.984	0.00960544	-0.014501	-0.141338	0.887603	0.943397	0.501075	FALSE
NCgl0049	-	NAD-dependent aldehyde dehydrogenase	145.107	108.289	0.422226	0.39812	2.18487	0.0288986	0.0953298	0.0506369	FALSE
NCgl0050	-	phenol 2-monooxygenase	44.577	52.3055	-0.230663	-0.25477	-0.867741	0.385536	0.628541	0.333866	FALSE
NCgl0051	-	Zn-dependent hydrolase	16.2345	21.298	-0.391655	-0.415762	-0.87874	0.379542	0.622542	0.330679	FALSE
NCgl0052	-	hypothetical protein	14.6614	13.0774	0.164949	0.140842	0.256879	0.797272	0.900431	0.478288	FALSE
NCgl0053	-	rhodanese-related sulfurtransferase	33.0461	27.0427	0.289244	0.265138	0.710539	0.47737	0.70733	0.375545	FALSE
NCgl0054	-	rhodanese-related sulfurtransferase	20.0735	20.4072	-0.0237909	-0.0478974	-0.105618	0.915886	0.956283	0.507955	FALSE
NCgl0055	-	hypothetical protein	136.593	105.852	0.367829	0.343722	1.84749	0.0646761	0.181228	0.0962639	FALSE
NCgl0056	-	hypothetical protein	18.7867	21.1506	-0.170985	-0.195091	-0.426927	0.669433	0.826043	0.438775	FALSE
NCgl0057	-	hypothetical protein	394.574	198.268	0.992845	0.968738	7.94192	1.99069e-15	3.44472e-14	1.82975e-14	TRUE
NCgl0058	-	hypothetical protein	103.662	50.6827	1.03233	1.00822	4.20735	2.58387e-05	0.000179476	9.53335e-05	TRUE
NCgl0059	-	hypothetical protein	55.2287	25.3831	1.12155	1.09744	3.29143	0.000996795	0.00544191	0.00289061	TRUE
NCgl0060	-	Mg2+ and Co2+ transporter protein	89.6615	67.0155	0.419993	0.395887	1.70844	0.0875547	0.229676	0.121998	FALSE
NCgl0061	-	4-oxalocrotonate tautomerase	627.292	345.831	0.85907	0.834964	8.8341	1.00904e-18	2.04503e-17	1.08627e-17	TRUE
NCgl0062	-	chloride channel EriC-like protein	53.1028	54.4533	-0.0362332	-0.0603396	-0.216879	0.828303	0.916585	0.486811	FALSE
NCgl0063	-	nicotinamide mononucleotide transporter	123.5	185.363	-0.585846	-0.609952	-3.67762	0.000235424	0.0014275	0.000758069	TRUE
NCgl0064	-	ATPase related to phosphate starvation-inducible protein PhoH	18.4087	14.9912	0.296272	0.272165	0.543712	0.58664	0.778067	0.412842	FALSE
NCgl0065	-	hypothetical protein	39.1407	34.6393	0.17626	0.152154	0.452541	0.65088	0.815046	0.432933	FALSE
NCgl0066	-	H+/citrate symporter	17.1239	69.1952	-2.01466	-2.03877	-5.8629	4.54851e-09	5.00336e-08	2.65767e-08	TRUE
NCgl0067	-	two-component system sensory transduction histidine kinase	35.948	44.006	-0.29179	-0.315897	-0.97649	0.328821	0.579847	0.308001	FALSE
NCgl0068	-	two-component system response regulator	45.506	38.4202	0.244191	0.220084	0.697546	0.485461	0.712893	0.378672	FALSE
NCgl0069	-	phosphoglycerate dehydrogenase or related dehydrogenase	121.915	103.763	0.232587	0.20848	1.08375	0.278475	0.527871	0.280238	FALSE
NCgl0070	-	hypothetical protein	924.123	525.299	0.814947	0.79084	10.2348	1.38427e-24	3.41339e-23	1.81311e-23	TRUE
NCgl0071	-	biotin synthase	1549.35	80.6353	4.26411	4.24	39.0772	0	0	0	TRUE
NCgl0072	-	hypothetical protein	947.819	23.3228	5.3448	5.32069	31.8011	6.24303e-222	3.69463e-219	1.9625e-219	TRUE
NCgl0073	-	hypothetical protein	550.213	15.4286	5.15631	5.1322	24.1465	8.12051e-129	1.33492e-126	7.09079e-127	TRUE
NCgl0074	-	permease	17.2754	9.87077	0.80748	0.783373	1.3875	0.165288	0.368567	0.195774	FALSE
NCgl0075	-	cytosine deaminase or related metal-dependent hydrolase	40.0569	21.7973	0.877903	0.853797	2.27483	0.0229163	0.0806296	0.0427571	FALSE
NCgl0076	-	hypothetical protein	30.4415	58.2673	-0.936646	-0.960752	-3.05605	0.00224273	0.0110789	0.00588483	FALSE
NCgl0077	-	hypothetical protein	186.723	435.522	-1.22185	-1.24595	-10.314	6.08844e-25	1.52675e-23	8.10975e-24	TRUE
NCgl0078	-	Sir2 family NAD-dependent protein deacetylase	32.0613	27.8837	0.20141	0.177303	0.475197	0.634646	0.804592	0.42726	FALSE
NCgl0079	-	acetyltransferase or hydrolase	269.273	172.742	0.640452	0.616346	4.43694	9.12483e-06	6.90546e-05	3.66802e-05	TRUE
NCgl0080	-	acetyltransferase or hydrolase	9.38985	10.9761	-0.225194	-0.249301	-0.389332	0.69703	0.843564	0.447647	FALSE
NCgl0081	-	hypothetical protein	35.4776	32.532	0.125049	0.100943	0.28838	0.773056	0.886961	0.470844	FALSE
NCgl0082	-	mar family transcriptional regulator	46.0445	40.0747	0.200338	0.176231	0.566137	0.571301	0.769099	0.408527	FALSE
NCgl0083	ureA	urease subunit gamma	218.039	248.157	-0.186665	-0.210771	-1.57576	0.115081	0.282592	0.150106	FALSE
NCgl0084	ureB	urease subunit beta	108.011	126.06	-0.222936	-0.247043	-1.30805	0.190856	0.408051	0.216661	FALSE
NCgl0085	ureC	urease subunit alpha	61.5633	54.2178	0.183304	0.159197	0.593105	0.553111	0.760174	0.403787	FALSE
NCgl0086	ureE	urease accessory protein UreE	63.6338	49.4173	0.364777	0.34067	1.25042	0.211147	0.438445	0.232892	FALSE
NCgl0087	-	urease accessory protein UreF	46.7556	36.0191	0.376375	0.352269	1.10609	0.268686	0.516932	0.274582	FALSE
NCgl0088	-	Ni2+-binding GTPase	45.5908	37.268	0.290807	0.2667	0.839272	0.401316	0.640505	0.340126	FALSE
NCgl0089	-	urease accessory protein UreH	38.3564	32.7234	0.229141	0.205035	0.598172	0.549725	0.758338	0.402811	FALSE
NCgl0090	-	hydrolase or acyltransferase	68.1108	41.0005	0.732241	0.708135	2.52317	0.0116303	0.0460082	0.0244384	FALSE
NCgl0091	-	permease	21.5646	22.4102	-0.05549	-0.0795965	-0.182921	0.85486	0.928268	0.493074	FALSE
NCgl0092	-	hypothetical protein	31.921	25.8219	0.305913	0.281807	0.740102	0.459238	0.690842	0.366829	FALSE
NCgl0093	-	HSP90 family protein	25.8879	20.2949	0.351159	0.327053	0.76747	0.442802	0.677133	0.359677	FALSE
NCgl0094	-	AMP nucleosidase	39.996	34.8435	0.198967	0.174861	0.523663	0.600513	0.787292	0.418145	FALSE
NCgl0095	-	hypothetical protein	19.9562	17.4588	0.192885	0.168779	0.357407	0.720787	0.855863	0.454084	FALSE
NCgl0096	-	thiamine pyrophosphate-requiring enzyme	15.8345	22.034	-0.476656	-0.500762	-1.06079	0.288787	0.53879	0.286192	FALSE
NCgl0097	-	hypothetical protein	9.52035	10.98	-0.205789	-0.229895	-0.3603	0.718623	0.854321	0.453795	FALSE
NCgl0098	-	proline dehydrogenase	27.1047	46.8051	-0.788121	-0.812228	-2.37595	0.0175038	0.0642603	0.0341335	FALSE
NCgl0099	-	oxidoreductase	280.343	154.72	0.857527	0.83342	5.89567	3.73165e-09	4.16677e-08	2.21329e-08	TRUE
NCgl0100	-	p-aminobenzoyl-glutamate transporter	52.1637	34.5943	0.592512	0.568405	1.81584	0.0693947	0.191191	0.10153	FALSE
NCgl0101	-	metal-dependent enzyme	23.7818	21.33	0.156974	0.132868	0.309066	0.757272	0.878732	0.466762	FALSE
NCgl0102	-	hypothetical protein	115.73	100.484	0.203789	0.179682	0.914599	0.360402	0.606961	0.322403	FALSE
NCgl0103	-	hypothetical protein	96.9334	87.2257	0.152241	0.128135	0.602259	0.547002	0.758827	0.402762	FALSE
NCgl0104	-	acyl-CoA synthetase	59.3395	54.2751	0.128703	0.104596	0.386218	0.699336	0.844282	0.448081	FALSE
NCgl0105	-	DeoR family sugar metabolism transcriptional regulator	124.871	131.592	-0.0756299	-0.0997363	-0.553502	0.579919	0.77436	0.411152	FALSE
NCgl0106	-	lactoylglutathione lyase or related lyase	659.728	322.416	1.03295	1.00884	10.6213	2.37175e-26	6.43854e-25	3.42e-25	TRUE
NCgl0107	-	phosphohistidine phosphatase SixA	250.077	150.464	0.732956	0.708849	4.83935	1.30262e-06	1.12048e-05	5.95172e-06	TRUE
NCgl0108	-	mannitol-1-phosphate/altronate dehydrogenase	24.7387	25.2775	-0.0310866	-0.0551931	-0.135281	0.89239	0.945429	0.50202	FALSE
NCgl0109	-	permease	11.321	13.9893	-0.305324	-0.329431	-0.572802	0.566779	0.768254	0.407697	FALSE
NCgl0110	-	DeoR family sugar metabolism transcriptional regulator	27.9326	32.1252	-0.201753	-0.22586	-0.605902	0.54458	0.758312	0.402505	FALSE
NCgl0111	-	sugar (pentulose and hexulose) kinase	45.9179	43.8504	0.0664649	0.0423585	0.139077	0.889389	0.944278	0.501398	FALSE
NCgl0112	panC	pantoate--beta-alanine ligase	26.497	29.8803	-0.173367	-0.197474	-0.513427	0.607653	0.789308	0.419134	FALSE
NCgl0113	panB	3-methyl-2-oxobutanoate hydroxymethyltransferase	66.2425	97.9788	-0.564713	-0.588819	-2.5905	0.00958369	0.0387406	0.0205781	FALSE
NCgl0114	-	hypothetical protein	92.9992	118.19	-0.345814	-0.36992	-1.85657	0.0633719	0.178588	0.0947765	FALSE
NCgl0115	-	3-methyladenine DNA glycosylase	56.6497	41.3413	0.454484	0.430378	1.46748	0.142245	0.332204	0.176459	FALSE
NCgl0116	-	hypothetical protein	43.0862	36.2496	0.249261	0.225154	0.693771	0.487826	0.714946	0.379763	FALSE
NCgl0117	-	esterase/lipase	23.0622	15.7664	0.548677	0.52457	1.12275	0.261543	0.508479	0.270031	FALSE
NCgl0118	-	HAD superfamily hydrolase	119.003	77.6592	0.615771	0.591665	2.84349	0.0044623	0.0204395	0.010857	FALSE
NCgl0119	-	carbonic anhydrase/acetyltransferase	111.546	76.6437	0.541394	0.517288	2.4381	0.0147648	0.056373	0.029944	FALSE
NCgl0120	-	transcriptional regulator	125.333	123.516	0.0210609	-0.00304561	-0.0166519	0.986714	0.992079	0.526969	FALSE
NCgl0121	-	major facilitator superfamily permease	66.2598	55.1987	0.263499	0.239393	0.912507	0.361502	0.608467	0.32307	FALSE
NCgl0122	-	hypothetical protein	31.3982	35.8587	-0.191645	-0.215751	-0.612565	0.540164	0.755004	0.40104	FALSE
NCgl0123	-	hypothetical protein	45.3472	36.0514	0.330956	0.306849	0.956356	0.338892	0.587453	0.312014	FALSE
NCgl0124	-	hypothetical protein	95.7722	67.8075	0.498162	0.474055	2.0859	0.0369881	0.11594	0.0615848	FALSE
NCgl0125	-	hypothetical protein	72.5431	52.3923	0.469484	0.445377	1.71405	0.086519	0.227767	0.120984	FALSE
NCgl0126	-	glycosyltransferase	54.4086	36.0919	0.592159	0.568053	1.85347	0.0638154	0.179496	0.0953328	FALSE
NCgl0127	-	hypothetical protein	25.4779	30.23	-0.246734	-0.270841	-0.699339	0.48434	0.712307	0.378361	FALSE
NCgl0128	-	ankyrin repeat-containing protein	51.646	52.4775	-0.0230433	-0.0471498	-0.166748	0.867568	0.934183	0.496107	FALSE
NCgl0129	-	permease	61.9659	79.7135	-0.363349	-0.387455	-1.59212	0.111358	0.27482	0.145978	FALSE
NCgl0130	-	permease	45.163	49.2346	-0.12453	-0.148637	-0.500285	0.616874	0.796045	0.422814	FALSE
NCgl0131	-	hypothetical protein	54.282	63.0854	-0.216832	-0.240938	-0.903402	0.366312	0.613423	0.325748	FALSE
NCgl0132	-	hypothetical protein	201.225	218.691	-0.120086	-0.144192	-1.02372	0.305969	0.559902	0.297407	FALSE
NCgl0133	-	aspartate alpha-decarboxylase	224.139	249.135	-0.152532	-0.176639	-1.33103	0.183178	0.395926	0.210306	FALSE
NCgl0134	-	hypothetical protein	224.395	260.166	-0.213388	-0.237494	-1.80961	0.0703557	0.192405	0.102201	FALSE
NCgl0135	-	ammonia monooxygenase	44.5103	50.5705	-0.184156	-0.208263	-0.703119	0.481981	0.711668	0.377372	FALSE
NCgl0136	-	hypothetical protein	123.868	121.958	0.0224175	-0.00168899	-0.00917828	0.992677	0.996381	0.529254	FALSE
NCgl0137	-	permease	28.6515	31.327	-0.128796	-0.152902	-0.410208	0.681653	0.834856	0.443203	FALSE
NCgl0138	-	hypothetical protein	189.427	131.832	0.522944	0.498837	3.07379	0.00211356	0.010511	0.00558318	FALSE
NCgl0139	-	HrpA-like helicase	29.1456	31.1346	-0.0952401	-0.119347	-0.321061	0.748164	0.873645	0.463825	FALSE
NCgl0140	-	acetyltransferase	60.3607	140.846	-1.22244	-1.24655	-5.86705	4.43626e-09	4.8981e-08	2.60175e-08	TRUE
NCgl0141	-	alkylated DNA repair protein	45.0538	82.7779	-0.877598	-0.901704	-3.45387	0.000552604	0.00313248	0.0016639	TRUE
NCgl0142	-	3-methyladenine DNA glycosylase	117.764	64.7424	0.863121	0.839014	3.84287	0.000121604	0.000782231	0.000415502	TRUE
NCgl0143	-	threonine efflux protein	291.687	352.705	-0.274038	-0.298145	-2.61753	0.00885684	0.0361981	0.0192096	FALSE
NCgl0144	-	hypothetical protein	2757.4	3717.21	-0.430914	-0.45502	-12.6378	1.30617e-36	4.65659e-35	2.47347e-35	TRUE
NCgl0145	-	lactoylglutathione lyase-like protein	1007.14	1282.45	-0.348636	-0.372743	-6.16225	7.17191e-10	8.4213e-09	4.4732e-09	TRUE
NCgl0146	-	methylated DNA-protein cysteine methyltransferase	461.841	481.672	-0.0606558	-0.0847623	-0.902457	0.366814	0.613569	0.325771	FALSE
NCgl0147	-	hypothetical protein	170.373	212.799	-0.320796	-0.344903	-2.3329	0.0196536	0.0705763	0.0374885	FALSE
NCgl0148	-	hypothetical protein	126.023	105.036	0.262807	0.2387	1.25499	0.209481	0.435903	0.231541	FALSE
NCgl0149	-	translation initiation inhibitor	53.8638	59.061	-0.132888	-0.156995	-0.577915	0.563322	0.766024	0.406718	FALSE
NCgl0150	-	hypothetical protein	92.7819	50.5651	0.875703	0.851596	3.45457	0.000551171	0.00313036	0.00166277	TRUE
NCgl0151	-	metalloendopeptidase	161.102	101.228	0.670359	0.646253	3.5797	0.000343988	0.00204801	0.00108785	TRUE
NCgl0152	-	hypothetical protein	199.558	116.638	0.774775	0.750668	4.5449	5.49616e-06	4.33684e-05	2.30362e-05	TRUE
NCgl0153	-	hypothetical protein	128.69	70.7148	0.863822	0.839715	4.02007	5.81813e-05	0.000389498	0.000206892	TRUE
NCgl0154	-	transcriptional regulator	26.6013	39.77	-0.580184	-0.604291	-1.68922	0.091178	0.236249	0.12549	FALSE
NCgl0155	-	ribokinase sugar kinase	12.8286	21.6449	-0.754669	-0.778775	-1.55818	0.119191	0.290277	0.154188	FALSE
NCgl0156	-	hypothetical protein	6.35202	12.4133	-0.966601	-0.990708	-1.44699	0.1479	0.342975	0.18218	FALSE
NCgl0157	-	NAD-dependent aldehyde dehydrogenase	6.55866	11.9313	-0.863276	-0.887383	-1.29362	0.195797	0.416209	0.221081	FALSE
NCgl0158	-	hypothetical protein	51.5963	44.6558	0.208417	0.184311	0.625897	0.531382	0.750888	0.398631	FALSE
NCgl0159	-	thiamine pyrophosphate-requiring enzyme	23.0499	20.9557	0.137416	0.11331	0.260364	0.794583	0.898422	0.47722	FALSE
NCgl0160	-	hypothetical protein	16.5664	17.4352	-0.0737403	-0.0978468	-0.197711	0.843271	0.922795	0.490167	FALSE
NCgl0161	-	dehydrogenase	18.2047	17.2989	0.073629	0.0495225	0.102253	0.918556	0.958057	0.508897	FALSE
NCgl0162	-	sugar phosphate isomerase/epimerase	32.8809	37.1637	-0.176642	-0.200749	-0.58176	0.560728	0.764606	0.406141	FALSE
NCgl0163	-	major facilitator superfamily permease	15.9392	15.8197	0.0108579	-0.0132486	-0.0258767	0.979356	0.989387	0.525109	FALSE
NCgl0164	-	dehydrogenase	8.092	7.36682	0.135453	0.111346	0.151645	0.879467	0.939134	0.498705	FALSE
NCgl0165	-	hypothetical protein	100.542	115.58	-0.201087	-0.225194	-1.14605	0.251774	0.495017	0.262941	FALSE
NCgl0166	-	hypothetical protein	92.6413	117.891	-0.347731	-0.371838	-1.86322	0.0624312	0.176948	0.0939907	FALSE
NCgl0167	-	transcriptional regulator	13.4347	19.5803	-0.543439	-0.567545	-1.1203	0.262587	0.509504	0.270521	FALSE
NCgl0168	-	dehydrogenase	6.64568	15.0283	-1.1772	-1.2013	-1.86138	0.0626904	0.177343	0.0942005	FALSE
NCgl0169	-	sugar phosphate isomerase/epimerase	14.0237	22.3269	-0.670911	-0.695018	-1.43298	0.151863	0.349427	0.185608	FALSE
NCgl0170	-	hypothetical protein	135.961	138.319	-0.0248115	-0.048918	-0.280794	0.778868	0.889148	0.472294	FALSE
NCgl0171	-	cold shock protein	7543.2	6483.71	0.218356	0.194249	7.9879	1.37257e-15	2.40321e-14	1.27653e-14	TRUE
NCgl0172	-	hypothetical protein	99.7497	165.382	-0.729415	-0.753522	-4.18591	2.8403e-05	0.000195908	0.000104061	TRUE
NCgl0173	-	transcriptional regulator	133.342	189.224	-0.504962	-0.529069	-3.2685	0.00108119	0.0058168	0.00308974	FALSE
NCgl0175	-	hypothetical protein	50.1322	60.917	-0.281107	-0.305214	-1.11211	0.266092	0.513276	0.27264	FALSE
NCgl0176	-	transcriptional regulator	24.8604	31.2724	-0.33104	-0.355147	-0.919175	0.358004	0.604298	0.320989	FALSE
NCgl0177	-	hypothetical protein	74.257	79.4042	-0.0966882	-0.120795	-0.518832	0.603878	0.788907	0.418809	FALSE
NCgl0178	-	major facilitator superfamily permease	15.7677	24.638	-0.64391	-0.668016	-1.45363	0.14605	0.339483	0.180325	FALSE
NCgl0179	-	transposase	43.7779	35.4535	0.304275	0.280168	0.861932	0.388725	0.631998	0.335271	FALSE
NCgl0180	-	PAS/PAC domain-containing protein	92.558	136.099	-0.556224	-0.580331	-3.01358	0.00258182	0.0126275	0.0067074	FALSE
NCgl0181	-	glutamine 2-oxoglutarate aminotransferase large subunit	75.1225	42.6526	0.816611	0.792505	2.92254	0.00347191	0.016385	0.0087033	FALSE
NCgl0182	gltD	glutamate synthase	14.3721	11.6264	0.305873	0.281766	0.496536	0.619516	0.798409	0.424096	FALSE
NCgl0183	-	hypothetical protein	68.2611	72.584	-0.0885875	-0.112694	-0.463433	0.643054	0.809357	0.429911	FALSE
NCgl0184	-	arabinosyl transferase	98.9883	96.0373	0.0436628	0.0195563	0.0946523	0.924591	0.959279	0.509385	FALSE
NCgl0185	-	hypothetical protein	84.1763	80.6654	0.0614642	0.0373577	0.16622	0.867984	0.93429	0.496107	FALSE
NCgl0186	-	short chain dehydrogenase	509.308	264.822	0.943517	0.919411	8.63744	5.74887e-18	1.11182e-16	5.90575e-17	TRUE
NCgl0187	-	FAD/FMN-containing dehydrogenase	615.463	333.73	0.882991	0.858884	8.96382	3.13616e-19	6.58149e-18	3.49593e-18	TRUE
NCgl0188	-	hypothetical protein	92.1971	57.8574	0.672221	0.648114	2.7149	0.00662965	0.0283895	0.0150798	FALSE
NCgl0189	-	hypothetical protein	104.48	50.0731	1.06112	1.03701	4.3229	1.53989e-05	0.00011168	5.93217e-05	TRUE
NCgl0190	-	hypothetical protein	132.291	62.2358	1.0879	1.0638	4.96692	6.80252e-07	6.06285e-06	3.22044e-06	TRUE
NCgl0191	-	hypothetical protein	117.961	83.8255	0.492853	0.468747	2.29116	0.0219542	0.0778928	0.0413748	FALSE
NCgl0192	-	hypothetical protein	108.221	103.843	0.0595753	0.0354688	0.179003	0.857936	0.928881	0.4934	FALSE
NCgl0193	-	hypothetical protein	86.9057	72.0976	0.269501	0.245394	1.07014	0.284556	0.534605	0.283969	FALSE
NCgl0194	-	hypothetical protein	66.4508	46.8642	0.5038	0.479694	1.75642	0.0790165	0.21102	0.112089	FALSE
NCgl0195	-	glycosyltransferase	90.8793	73.8274	0.299796	0.275689	1.22299	0.221332	0.454175	0.241247	FALSE
NCgl0196	-	hypothetical protein	56.0853	39.0991	0.520488	0.496381	1.66493	0.0959261	0.244905	0.130088	FALSE
NCgl0197	-	ABC transporter ATPase	49.4588	39.7041	0.31694	0.292833	0.95547	0.33934	0.58754	0.312088	FALSE
NCgl0198	-	ABC transporter permease	127.221	122.856	0.0503637	0.0262572	0.143906	0.885574	0.941918	0.500324	FALSE
NCgl0199	-	selenocysteine lyase	204.403	175.898	0.216677	0.19257	1.29982	0.193663	0.413157	0.219459	FALSE
NCgl0200	-	NADPH:quinone reductase or related Zn-dependent oxidoreductase	72.4773	60.0389	0.271631	0.247525	0.985392	0.324432	0.575191	0.305528	FALSE
NCgl0201	-	hypothetical protein	12.4623	14.2476	-0.193146	-0.217253	-0.388705	0.697494	0.842746	0.447647	FALSE
NCgl0202	-	hypothetical protein	97.876	106.705	-0.124602	-0.148709	-0.73687	0.461201	0.692036	0.367593	FALSE
NCgl0203	-	Na+/alanine symporter	62.6217	68.5499	-0.130492	-0.154599	-0.613366	0.539634	0.755335	0.40104	FALSE
NCgl0204	-	hypothetical protein	3.90243	3.11063	0.327163	0.303056	0.277261	0.78158	0.890526	0.473026	FALSE
NCgl0205	-	molybdopterin biosynthesis protein MoeB	26.5217	21.8099	0.28219	0.258084	0.620364	0.535018	0.75279	0.399709	FALSE
NCgl0206	-	molybdopterin converting factor, large subunit	36.657	36.4294	0.00898749	-0.015119	-0.0447972	0.964269	0.980169	0.520587	FALSE
NCgl0207	-	molybdopterin biosynthesis enzyme	109.448	122.16	-0.158529	-0.182636	-0.962636	0.33573	0.586092	0.311255	FALSE
NCgl0208	moaC	molybdenum cofactor biosynthesis protein MoaC	140.455	147.682	-0.0723917	-0.0964982	-0.567652	0.570271	0.768762	0.408208	FALSE
NCgl0209	-	molybdopterin biosynthesis enzyme	37.0809	30.0565	0.302996	0.27889	0.789823	0.429631	0.66594	0.353732	FALSE
NCgl0210	-	ABC transporter permease	57.5153	47.8764	0.26463	0.240524	0.854009	0.3931	0.633542	0.336412	FALSE
NCgl0211	-	ABC transporter periplasmic component	154.757	121.979	0.343376	0.319269	1.83437	0.0665993	0.185214	0.0983812	FALSE
NCgl0212	-	hypothetical protein	197.7	209.356	-0.0826405	-0.106747	-0.746342	0.455461	0.687607	0.365202	FALSE
NCgl0213	-	ABC transporter ATPase	104.347	100.139	0.0593826	0.0352761	0.17482	0.861221	0.931076	0.494565	FALSE
NCgl0214	-	hypothetical protein	108.577	92.9666	0.223935	0.199829	0.981776	0.32621	0.577306	0.30661	FALSE
NCgl0215	-	aminotransferase	84.5786	75.8922	0.156341	0.132234	0.580153	0.561811	0.764673	0.406176	FALSE
NCgl0216	-	hypothetical protein	88.469	121.156	-0.453625	-0.477731	-2.38263	0.0171895	0.063421	0.0336877	FALSE
NCgl0217	-	hypothetical protein	110.791	108.584	0.0290326	0.00492612	0.0252879	0.979825	0.988848	0.525109	FALSE
NCgl0218	-	helix-turn-helix containing transcriptional regulator	20.1469	26.2851	-0.383684	-0.40779	-0.958824	0.337647	0.588051	0.312014	FALSE
NCgl0219	-	Zn-dependent alcohol dehydrogenase	8.48596	9.40251	-0.147968	-0.172075	-0.252071	0.800986	0.902902	0.479464	FALSE
NCgl0220	-	monoamine oxidase	7.4152	8.07062	-0.122195	-0.146301	-0.199446	0.841914	0.922334	0.489836	FALSE
NCgl0221	-	Mg/Co/Ni transporter MgtE	17.348	21.756	-0.326643	-0.35075	-0.757751	0.4486	0.681071	0.361599	FALSE
NCgl0222	-	di- and tricarboxylate transporter	72.0415	94.6686	-0.394058	-0.418165	-1.86264	0.0625127	0.17701	0.0940234	FALSE
NCgl0223	-	prephenate dehydrogenase	21.8434	20.6667	0.0798897	0.0557832	0.12603	0.899708	0.948766	0.503962	FALSE
NCgl0224	-	hypothetical protein	181.375	190.292	-0.0692358	-0.0933423	-0.623639	0.532865	0.751189	0.399014	FALSE
NCgl0225	-	cytosine/adenosine deaminase	97.4316	99.976	-0.0371914	-0.0612979	-0.298492	0.765328	0.883576	0.469319	FALSE
NCgl0226	-	hypothetical protein	6477.47	3912.35	0.727394	0.703288	24.5147	1.03005e-132	1.90495e-130	1.01187e-130	TRUE
NCgl0227	-	hypothetical protein	84.8303	66.471	0.351853	0.327747	1.39209	0.163895	0.366565	0.194711	FALSE
NCgl0228	-	RND superfamily drug exporter	99.6665	96.5704	0.0455286	0.0214221	0.104004	0.917166	0.957282	0.508486	FALSE
NCgl0229	-	queuine/archaeosine tRNA-ribosyltransferase	91.2393	100.633	-0.141376	-0.165482	-0.793997	0.427197	0.663906	0.352651	FALSE
NCgl0230	-	hypothetical protein	109.554	112.687	-0.0406827	-0.0647892	-0.334748	0.737815	0.866004	0.460001	FALSE
NCgl0231	-	malic enzyme protein	5.46414	5.99149	-0.132921	-0.157028	-0.184102	0.853933	0.927943	0.492873	FALSE
NCgl0232	-	ABC-type multidrug/protein/lipid transport system, ATPase	5.99493	8.26067	-0.462515	-0.486621	-0.632719	0.526917	0.748871	0.397782	FALSE
NCgl0233	-	glutamyl-Q tRNA(Asp) synthetase	55.0268	43.1712	0.350064	0.325958	1.1154	0.264678	0.511885	0.271901	FALSE
NCgl0234	-	dioxygenase	870.869	663.936	0.391411	0.367305	4.96612	6.8305e-07	6.06951e-06	3.22398e-06	TRUE
NCgl0235	-	transposase	32.8931	27.7405	0.245789	0.221683	0.597188	0.550382	0.758891	0.402914	FALSE
NCgl0236	-	hypothetical protein	115.311	77.2474	0.577971	0.553865	2.63742	0.00835395	0.0344761	0.0183129	FALSE
NCgl0237	-	aspartate transaminase	617.539	413.498	0.578649	0.554542	6.11137	9.87785e-10	1.14622e-08	6.08844e-09	TRUE
NCgl0238	-	hypothetical protein	160.486	111.931	0.519834	0.495728	2.8131	0.00490662	0.0221321	0.0117561	FALSE
NCgl0239	-	DNA polymerase III subunits gamma and tau	97.1063	72.117	0.429226	0.405119	1.81651	0.0692915	0.191084	0.101499	FALSE
NCgl0240	-	hypothetical protein	1530.37	799.671	0.936403	0.912297	14.88	4.44345e-50	2.2285e-48	1.18373e-48	TRUE
NCgl0241	recR	recombination protein RecR	55.8574	54.2116	0.0431482	0.0190417	0.0692354	0.944802	0.968365	0.514373	FALSE
NCgl0242	-	glutamine amidotransferase	46.4489	37.7359	0.299705	0.275599	0.87405	0.382091	0.625682	0.332348	FALSE
NCgl0243	-	UDP-N-acetylmuramyl tripeptide synthase	47.7723	45.4347	0.0723808	0.0482743	0.161504	0.871696	0.935564	0.496949	FALSE
NCgl0244	-	DNA polymerase III subunit epsilon	93.0942	81.5764	0.190539	0.166433	0.761545	0.446331	0.68077	0.361339	FALSE
NCgl0245	-	2-isopropylmalate synthase	179.682	184.716	-0.039864	-0.0639705	-0.42324	0.67212	0.827634	0.43962	FALSE
NCgl0246	-	hypothetical protein	118.678	102.696	0.208673	0.184566	0.950548	0.341834	0.589788	0.313282	FALSE
NCgl0247	-	aspartate kinase	416.64	396.263	0.0723456	0.0482391	0.476689	0.633583	0.804279	0.427214	FALSE
NCgl0248	-	aspartate-semialdehyde dehydrogenase	436.752	347.949	0.327938	0.303832	2.94081	0.00327352	0.015598	0.00828527	FALSE
NCgl0249	-	hypothetical protein	75.3852	90.4342	-0.262587	-0.286694	-1.2769	0.201637	0.424658	0.225485	FALSE
NCgl0250	-	RNA polymerase sigma factor	89.3097	89.3767	-0.00108115	-0.0251876	-0.116696	0.907101	0.953843	0.506659	FALSE
NCgl0251	-	catalase	1490.85	1487.37	0.00337231	-0.0207342	-0.392434	0.694737	0.842166	0.447339	FALSE
NCgl0252	-	hypothetical protein	76.0061	59.6636	0.349263	0.325157	1.30787	0.190918	0.407889	0.216661	FALSE
NCgl0253	-	transcriptional regulator	86.6138	66.8583	0.37349	0.349384	1.4939	0.135202	0.319029	0.169461	FALSE
NCgl0254	-	branched-chain amino acid ABC transporter permease	53.6073	86.9529	-0.697803	-0.72191	-2.92376	0.00345832	0.0163731	0.00869081	FALSE
NCgl0255	-	hypothetical protein	68.876	105.977	-0.621675	-0.645781	-2.92577	0.00343606	0.0162937	0.00865485	FALSE
NCgl0256	-	hypothetical protein	235.529	273.216	-0.214137	-0.238244	-1.86006	0.0628763	0.177699	0.0943896	FALSE
NCgl0257	-	transcriptional regulator	67.8922	61.4701	0.143361	0.119254	0.469814	0.638488	0.806698	0.428333	FALSE
NCgl0258	-	arsenite efflux pump ACR3	157.544	161.467	-0.0354887	-0.0595952	-0.368921	0.712187	0.850085	0.451413	FALSE
NCgl0259	-	protein-tyrosine-phosphatase	164.644	124.419	0.404145	0.380038	2.2286	0.0258407	0.0875861	0.0464543	FALSE
NCgl0260	-	monovalent cation/H+ antiporter subunit G	82.8203	70.1946	0.238623	0.214517	0.918132	0.35855	0.604874	0.321295	FALSE
NCgl0261	-	monovalent cation/H+ antiporter subunit F	76.838	67.7792	0.180977	0.156871	0.653195	0.51363	0.735996	0.390787	FALSE
NCgl0262	-	monovalent cation/H+ antiporter subunit E	42.4184	46.9896	-0.14765	-0.171756	-0.562508	0.57377	0.77067	0.409125	FALSE
NCgl0263	-	monovalent cation/H+ antiporter subunit D	37.5936	40.8157	-0.118637	-0.142743	-0.437892	0.661465	0.820316	0.435733	FALSE
NCgl0264	-	monovalent cation/H+ antiporter subunit C	32.3162	36.3954	-0.171499	-0.195606	-0.561465	0.57448	0.770225	0.409125	FALSE
NCgl0265	-	monovalent cation/H+ antiporter subunit A	33.0106	41.6379	-0.334965	-0.359072	-1.07162	0.283889	0.53403	0.283664	FALSE
NCgl0266	-	hypothetical protein	85.9047	69.9313	0.296799	0.272693	1.17674	0.2393	0.479736	0.254824	FALSE
NCgl0267	-	hypothetical protein	21.4951	19.574	0.135066	0.110959	0.246315	0.805439	0.904819	0.480618	FALSE
NCgl0268	-	two-component system, response regulator	14.9846	15.1351	-0.0144142	-0.0385207	-0.0732694	0.941592	0.966749	0.513477	FALSE
NCgl0269	-	two-component system, sensory transduction histidine kinase	35.5696	34.1489	0.0588062	0.0346997	0.100407	0.920021	0.959247	0.509118	FALSE
NCgl0270	-	hypothetical protein	17.81	19.4402	-0.126354	-0.150461	-0.318117	0.750396	0.874526	0.464528	FALSE
NCgl0271	-	hypothetical protein	96.928	83.9359	0.207627	0.18352	0.854317	0.392929	0.633957	0.336412	FALSE
NCgl0272	-	phosphohydrolase	57.1818	49.6941	0.202482	0.178376	0.638344	0.523249	0.744731	0.395583	FALSE
NCgl0273	-	hypothetical protein	293.927	259.264	0.181037	0.15693	1.27813	0.201203	0.42465	0.225445	FALSE
NCgl0274	-	membrane carboxypeptidase	98.5685	115.782	-0.232207	-0.256313	-1.29854	0.194102	0.413796	0.219798	FALSE
NCgl0275	-	regulatory protein	350.525	788.828	-1.17019	-1.1943	-13.4265	4.23081e-41	1.78842e-39	9.49968e-40	TRUE
NCgl0276	-	hypothetical protein	814.983	720.4	0.177973	0.153866	2.08831	0.0367697	0.115378	0.0612861	FALSE
NCgl0277	-	translation initiation inhibitor	569.895	482.468	0.240263	0.216157	2.42665	0.0152388	0.0576619	0.0306286	FALSE
NCgl0278	-	major facilitator superfamily permease	14.916	15.4074	-0.0467687	-0.0708751	-0.135257	0.892409	0.94511	0.50202	FALSE
NCgl0279	-	acyl-CoA synthetase	5.56683	6.27802	-0.173452	-0.197558	-0.235436	0.813871	0.907743	0.482172	FALSE
NCgl0280	-	ranscriptional regulator	82.8459	67.5742	0.293957	0.269851	1.14411	0.252576	0.496264	0.263604	FALSE
NCgl0281	-	dehydrogenase	8.20954	17.1788	-1.06526	-1.08936	-1.84001	0.0657666	0.183415	0.0974257	FALSE
NCgl0282	-	metal-dependent hydrolase of the TIM-barrel fold	9.48657	13.2047	-0.477091	-0.501197	-0.821842	0.411167	0.648185	0.3443	FALSE
NCgl0283	-	acyl-CoA dehydrogenase	7.89523	15.5776	-0.980416	-1.00452	-1.63963	0.101082	0.255424	0.135675	FALSE
NCgl0284	-	acyl dehydratase	9.3168	11.809	-0.34198	-0.366087	-0.581131	0.561152	0.764832	0.406155	FALSE
NCgl0285	-	Zn-dependent hydrolase	593.99	597.077	-0.00747793	-0.0315844	-0.377888	0.705514	0.847935	0.450035	FALSE
NCgl0286	-	cAMP-binding domain-containing protein	768.697	791.291	-0.0417936	-0.0659001	-0.902368	0.366861	0.613301	0.325771	FALSE
NCgl0287	-	hypothetical protein	973.693	540.54	0.849065	0.824959	10.8945	1.22396e-27	3.44924e-26	1.83215e-26	TRUE
NCgl0288	-	EndoIII-related endonuclease	105.018	70.0759	0.583644	0.559538	2.54023	0.011078	0.0442374	0.0234979	FALSE
NCgl0289	-	thiol-disulfide isomerase	98.0058	72.6399	0.432105	0.407998	1.83696	0.0662156	0.184493	0.0979985	FALSE
NCgl0290	-	NTP pyrophosphohydrolase	40.4221	35.3172	0.194775	0.170668	0.514197	0.607114	0.789302	0.419134	FALSE
NCgl0291	-	trypsin-like serine protease	79.0999	82.6236	-0.0628785	-0.086985	-0.383353	0.701458	0.844433	0.448543	FALSE
NCgl0292	-	hydrolase or acyltransferase	78.8347	67.0098	0.234459	0.210353	0.879012	0.379395	0.62299	0.330679	FALSE
NCgl0293	-	hypothetical protein	488.418	401.415	0.283021	0.258915	2.67092	0.00756443	0.0317042	0.0168405	FALSE
NCgl0294	-	phosphoserine phosphatase	126.88	111.906	0.18117	0.157064	0.840387	0.400691	0.640198	0.340058	FALSE
NCgl0295	-	hypothetical protein	11.1028	22.9963	-1.05048	-1.07459	-2.1054	0.0352563	0.111815	0.0593935	FALSE
NCgl0296	-	ATPase involved in pili and flagella biosynthesis	7.74971	12.3558	-0.672976	-0.697083	-1.06879	0.285163	0.535065	0.284214	FALSE
NCgl0297	-	hypothetical protein	5.79728	11.7924	-1.02441	-1.04852	-1.47776	0.139472	0.32676	0.173567	FALSE
NCgl0298	-	hypothetical protein	38.3348	32.8673	0.222001	0.197894	0.577893	0.563336	0.765693	0.406718	FALSE
NCgl0299	-	hypothetical protein	16.9176	15.6091	0.116139	0.0920328	0.181842	0.855707	0.928506	0.493188	FALSE
NCgl0300	-	hypothetical protein	14.8581	23.102	-0.636768	-0.660874	-1.39426	0.163239	0.36565	0.194225	FALSE
NCgl0301	-	hypothetical protein	16.9286	27.5714	-0.703707	-0.727813	-1.65811	0.0972961	0.247975	0.131719	FALSE
NCgl0302	-	helicase	29.722	45.2084	-0.605059	-0.629165	-1.86709	0.0618894	0.176257	0.0936234	FALSE
NCgl0303	-	cold shock protein	5445.74	6517.62	-0.259218	-0.283324	-10.7483	6.03722e-27	1.6853e-25	8.95189e-26	TRUE
NCgl0304	-	DNA topoisomerase I	105.052	110.713	-0.0757198	-0.0998263	-0.508142	0.611354	0.791337	0.420339	FALSE
NCgl0305	-	hypothetical protein	40.5124	34.3044	0.239969	0.215863	0.646008	0.518274	0.739785	0.392956	FALSE
NCgl0306	-	adenylate cyclase	132.697	112.473	0.238552	0.214445	1.16181	0.245312	0.485213	0.257734	FALSE
NCgl0307	-	DNA polymerase III subunit delta'	28.8102	26.4565	0.122956	0.09885	0.254577	0.799049	0.901406	0.478805	FALSE
NCgl0308	-	uncharacterized phage-associated protein	2650.19	2809.86	-0.0844009	-0.108507	-2.78174	0.00540676	0.0237721	0.0126272	FALSE
NCgl0309	-	adenylate kinase	485.073	534.853	-0.140939	-0.165046	-1.82615	0.067828	0.1881	0.0998432	FALSE
NCgl0310	-	23S RNA-specific pseudouridylate synthase	51.2974	55.4328	-0.111856	-0.135962	-0.486645	0.62651	0.801142	0.425548	FALSE
NCgl0311	-	beta-glucosidase-related glycosidase	17.1874	17.231	-0.00365966	-0.0277662	-0.0564569	0.954978	0.975079	0.517881	FALSE
NCgl0312	-	hypothetical protein	46.5429	33.9924	0.453351	0.429244	1.3269	0.184541	0.39829	0.211562	FALSE
NCgl0313	-	class III Zn-dependent alcohol dehydrogenase	240.835	173.207	0.475546	0.45144	3.1625	0.00156423	0.00820664	0.00435917	FALSE
NCgl0314	-	Zn-dependent hydrolase or glyoxylase	293.161	196.09	0.580181	0.556074	4.22075	2.43495e-05	0.000171141	9.0906e-05	TRUE
NCgl0315	-	dehydrogenase	181.97	119.532	0.606302	0.582196	3.46567	0.00052891	0.00302132	0.00160486	TRUE
NCgl0316	-	major facilitator superfamily permease	69.1615	44.5586	0.634266	0.610159	2.22829	0.0258613	0.0874556	0.0464543	FALSE
NCgl0317	-	nucleoside-diphosphate-sugar epimerase	131.211	102.692	0.353568	0.329461	1.73989	0.0818781	0.218071	0.115834	FALSE
NCgl0318	-	hypothetical protein	96.1509	85.4532	0.170166	0.146059	0.68161	0.495486	0.721882	0.383404	FALSE
NCgl0319	-	cell wall biogenesis glycosyltransferase	84.9071	79.529	0.0944049	0.0702984	0.312354	0.754771	0.878242	0.466501	FALSE
NCgl0320	-	hypothetical protein	35.1825	38.5801	-0.132999	-0.157105	-0.4674	0.640213	0.807498	0.428877	FALSE
NCgl0321	-	glycosyltransferase	185.836	97.7872	0.926315	0.902208	5.13458	2.82773e-07	2.59852e-06	1.38027e-06	TRUE
NCgl0322	-	5'-nucleotidase	29.5894	34.2847	-0.212486	-0.236592	-0.654461	0.512815	0.735897	0.390787	FALSE
NCgl0323	-	hypothetical protein	493.513	468.319	0.0755961	0.0514896	0.55347	0.579941	0.77404	0.411152	FALSE
NCgl0324	-	Zn-dependent alcohol dehydrogenase	304.017	225.364	0.431896	0.407789	3.23409	0.00122033	0.00651796	0.00346219	FALSE
NCgl0325	-	dTDP-glucose pyrophosphorylase	36.8014	36.0682	0.0290326	0.00492612	0.014574	0.988372	0.993071	0.527496	FALSE
NCgl0326	-	dTDP-4-dehydrorhamnose 3,5-epimerase or related enzyme	24.9017	24.5014	0.0233822	-0.000724296	-0.00176439	0.998592	1	0.530946	FALSE
NCgl0327	-	dTDP-D-glucose 4,6-dehydratase	91.1808	74.4861	0.291759	0.267653	1.19097	0.233665	0.470351	0.249839	FALSE
NCgl0328	-	nitroreductase	387.97	298.759	0.37696	0.352854	3.19162	0.00141477	0.00746219	0.00396374	FALSE
NCgl0329	-	periplasmic component of ABC-type Fe3+-siderophore transport system	629.629	660.025	-0.0680184	-0.0921249	-1.1468	0.251466	0.49474	0.262794	FALSE
NCgl0330	-	hypothetical protein	164.471	193.313	-0.233103	-0.25721	-1.68356	0.0922665	0.238651	0.126659	FALSE
NCgl0331	-	hypothetical protein	32.8653	29.1263	0.174242	0.150136	0.409321	0.682304	0.834617	0.443329	FALSE
NCgl0332	-	aminopeptidase	49.7497	42.9997	0.21036	0.186254	0.620864	0.534689	0.752685	0.399709	FALSE
NCgl0333	-	serine protease	69.4	75.5865	-0.123192	-0.147299	-0.614443	0.538922	0.755053	0.40104	FALSE
NCgl0334	-	hypothetical protein	23.268	21.021	0.146513	0.122406	0.28215	0.777829	0.88899	0.472124	FALSE
NCgl0335	-	hypothetical protein	75.4995	73.9351	0.0302068	0.00610032	0.0258455	0.979381	0.989074	0.525109	FALSE
NCgl0336	-	esterase	611.546	763.61	-0.320374	-0.34448	-4.41515	1.00942e-05	7.56172e-05	4.01661e-05	TRUE
NCgl0337	-	chromosome partitioning ATPase	709.352	516.976	0.456405	0.432299	5.21563	1.83195e-07	1.70464e-06	9.05463e-07	TRUE
NCgl0338	-	protein-tyrosine-phosphatase	579.567	350.761	0.724487	0.700381	7.29074	3.0826e-13	4.67764e-12	2.48465e-12	TRUE
NCgl0339	-	hypothetical protein	437.224	268.778	0.701958	0.677852	6.15242	7.63083e-10	8.92475e-09	4.74062e-09	TRUE
NCgl0340	-	nucleoside-diphosphate sugar epimerase	338.398	244.855	0.466792	0.442686	3.68176	0.000231628	0.00140737	0.000747561	TRUE
NCgl0341	-	pyridoxal phosphate-dependent enzyme	463.735	404.002	0.19894	0.174834	1.78317	0.0745584	0.200927	0.106728	FALSE
NCgl0342	-	lipopolysaccharide synthesis sugar transferase	562.756	571.776	-0.0229406	-0.0470471	-0.549353	0.582763	0.77501	0.411667	FALSE
NCgl0343	-	glycosyltransferase	272.305	338.761	-0.315042	-0.339148	-2.89738	0.0037629	0.0176178	0.00935214	FALSE
NCgl0344	-	O-antigen and teichoic acid membrane export protein	111.025	140.296	-0.337589	-0.361696	-1.98063	0.0476331	0.142083	0.0754711	FALSE
NCgl0345	-	UDP-N-acetylglucosamine enolpyruvyl transferase	255.681	259.233	-0.0199014	-0.0440079	-0.346137	0.72924	0.85969	0.456647	FALSE
NCgl0346	-	UDP-N-acetylmuramate dehydrogenase	272.286	265.273	0.0376482	0.0135417	0.108824	0.913342	0.955312	0.507131	FALSE
NCgl0347	-	cell wall biogenesis glycosyltransferase	445.148	492.233	-0.145058	-0.169165	-1.79428	0.072768	0.197361	0.104833	FALSE
NCgl0348	-	transposase	393.414	485.156	-0.3024	-0.326507	-3.34565	0.0008209	0.00454027	0.00241168	TRUE
NCgl0349	-	hypothetical protein	149.54	301.877	-1.01343	-1.03754	-7.41332	1.23178e-13	1.92848e-12	1.02437e-12	TRUE
NCgl0350	-	acyltransferase	367.615	665.409	-0.856047	-0.880153	-9.59613	8.30033e-22	1.94926e-20	1.0354e-20	TRUE
NCgl0351	-	UDP-glucose 6-dehydrogenase	871.244	877.992	-0.0111319	-0.0352384	-0.510996	0.609354	0.79013	0.419699	FALSE
NCgl0352	-	hypothetical protein	352.856	412.771	-0.226261	-0.250368	-2.39773	0.0164972	0.06148	0.0326567	FALSE
NCgl0353	-	cell wall biogenesis glycosyltransferase	380.165	464.867	-0.290194	-0.314301	-3.15917	0.00158219	0.00825698	0.00438591	FALSE
NCgl0354	-	acetyltransferase	464.106	443.072	0.0669129	0.0428064	0.44688	0.654962	0.817735	0.434246	FALSE
NCgl0355	-	dihydrolipoamide dehydrogenase	1284.32	884.287	0.538419	0.514313	8.23334	1.82059e-16	3.34605e-15	1.77734e-15	TRUE
NCgl0356	-	UDP-glucose pyrophosphorylase	782.852	742.013	0.0772943	0.0531878	0.719956	0.471552	0.702933	0.373382	FALSE
NCgl0357	-	hypothetical protein	88.1691	72.4875	0.282542	0.258435	1.13261	0.257378	0.503026	0.267196	FALSE
NCgl0358	-	transcriptional regulator	16.2552	23.7937	-0.549676	-0.573782	-1.24719	0.212327	0.440587	0.233871	FALSE
NCgl0359	-	hypothetical protein	448.178	459.984	-0.0375112	-0.0616177	-0.64367	0.51979	0.740875	0.393536	FALSE
NCgl0360	sdhA	succinate dehydrogenase flavoprotein subunit	309.59	303.576	0.0282994	0.00419288	0.0359878	0.971292	0.983255	0.522282	FALSE
NCgl0361	-	succinate dehydrogenase/fumarate reductase iron-sulfur subunit	454.276	393.605	0.20682	0.182713	1.84191	0.0654883	0.182984	0.0971967	FALSE
NCgl0362	-	hypothetical protein	5413.01	2570.12	1.07459	1.05049	31.4998	8.7337e-218	4.30717e-215	2.28787e-215	TRUE
NCgl0363	-	hypothetical protein	95.1174	133.286	-0.486745	-0.510852	-2.65703	0.00788323	0.0326701	0.0173536	FALSE
NCgl0364	-	hypothetical protein	43.8907	57.0515	-0.37835	-0.402457	-1.39543	0.162887	0.365139	0.193953	FALSE
NCgl0365	-	hypothetical protein	170.413	103.006	0.726309	0.702202	3.96185	7.43707e-05	0.000491212	0.00026092	TRUE
NCgl0366	-	hypothetical protein	551.551	375.322	0.555364	0.531258	5.55536	2.77041e-08	2.83656e-07	1.50545e-07	TRUE
NCgl0367	-	hypothetical protein	984.4	766.648	0.36068	0.336574	4.86424	1.14899e-06	9.94108e-06	5.28047e-06	TRUE
NCgl0368	-	transcriptional regulator	325.23	724.762	-1.15605	-1.18015	-12.7482	3.18827e-37	1.19419e-35	6.34325e-36	TRUE
NCgl0369	-	major facilitator superfamily permease	116.961	249.655	-1.0939	-1.11801	-7.1638	7.84701e-13	1.14947e-11	6.10571e-12	TRUE
NCgl0370	-	major facilitator superfamily permease	44.5128	68.9939	-0.632249	-0.656355	-2.39493	0.0166237	0.0618737	0.0328659	FALSE
NCgl0371	purU	formyltetrahydrofolate deformylase	424.29	403.05	0.0740894	0.0499829	0.498286	0.618283	0.797167	0.423436	FALSE
NCgl0372	-	deoxyribose-phosphate aldolase	78.575	61.1113	0.362632	0.338525	1.38126	0.1672	0.37143	0.197295	FALSE
NCgl0373	-	hypothetical protein	25.2787	18.6459	0.439064	0.414957	0.947677	0.343294	0.591273	0.31407	FALSE
NCgl0374	-	hypothetical protein	147.643	110.488	0.418222	0.394115	2.18322	0.0290193	0.0955151	0.0507353	FALSE
NCgl0375	-	cation transport ATPase	40.5789	41.0131	-0.0153573	-0.0394637	-0.123546	0.901674	0.950162	0.504636	FALSE
NCgl0376	-	hypothetical protein	79.3545	104.754	-0.400625	-0.424732	-1.98787	0.0468265	0.14067	0.0747204	FALSE
NCgl0377	-	hypothetical protein	238.813	144.895	0.72088	0.696773	4.65827	3.18878e-06	2.621e-05	1.39221e-05	TRUE
NCgl0378	-	ABC transporter periplasmic component	137.596	92.7299	0.569334	0.545228	2.84037	0.00450609	0.0205764	0.0109238	FALSE
NCgl0379	-	ABC transporter permease	83.9768	75.1453	0.160308	0.136201	0.595019	0.551831	0.75912	0.403227	FALSE
NCgl0380	-	ABC transporter ATPase	163.658	137.455	0.251724	0.227617	1.3664	0.171813	0.378271	0.200928	FALSE
NCgl0381	-	hypothetical protein	640.298	1226.45	-0.937675	-0.961781	-14.0388	9.01992e-45	4.10615e-43	2.18109e-43	TRUE
NCgl0382	-	hypothetical protein	265.233	405.591	-0.612768	-0.636875	-5.65414	1.56625e-08	1.64345e-07	8.7296e-08	TRUE
NCgl0383	-	hypothetical protein	210.542	178.789	0.235845	0.211739	1.4457	0.148262	0.343546	0.182484	FALSE
NCgl0384	-	hypothetical protein	57.9622	68.2032	-0.234728	-0.258834	-1.00598	0.314425	0.570438	0.302857	FALSE
NCgl0385	-	hypothetical protein	492.963	350.938	0.490263	0.466157	4.66063	3.15243e-06	2.59834e-05	1.38018e-05	TRUE
NCgl0386	murB	UDP-N-acetylenolpyruvoylglucosamine reductase	33.0315	30.8217	0.0998963	0.0757898	0.209836	0.833795	0.918541	0.487794	FALSE
NCgl0387	-	hypothetical protein	45.2674	31.4681	0.524584	0.500478	1.50704	0.131801	0.313504	0.166397	FALSE
NCgl0388	-	long-chain-fatty-acid--CoA ligase	92.4626	74.1876	0.317692	0.293586	1.30962	0.190325	0.407211	0.216301	FALSE
NCgl0389	-	glycosyltransferase	108.349	102.533	0.0795915	0.055485	0.279214	0.78008	0.889502	0.472483	FALSE
NCgl0390	gpmA	phosphoglyceromutase	1264.37	1029.82	0.296024	0.271918	4.50448	6.65369e-06	5.18112e-05	2.75209e-05	TRUE
NCgl0391	-	signal transduction histidine kinase	182.466	177.434	0.0403466	0.0162402	0.106782	0.914962	0.955655	0.507622	FALSE
NCgl0392	-	two-component system, response regulators	179.174	171.888	0.0598934	0.0357869	0.232384	0.81624	0.908331	0.482342	FALSE
NCgl0393	-	hypothetical protein	16.0724	20.2921	-0.33633	-0.360436	-0.750762	0.452796	0.685332	0.364032	FALSE
NCgl0394	-	ABC-type transport system permease	20.887	19.9827	0.0638573	0.0397508	0.0880645	0.929825	0.961004	0.510462	FALSE
NCgl0395	-	hypothetical protein	91.1991	60.8771	0.583121	0.559014	2.3652	0.0180205	0.065912	0.0350109	FALSE
NCgl0396	-	exopolyphosphatase	174.506	177.378	-0.0235497	-0.0476562	-0.30985	0.756675	0.879074	0.466762	FALSE
NCgl0397	-	hypothetical protein	390.231	414.534	-0.0871604	-0.111267	-1.09392	0.27399	0.523732	0.278194	FALSE
NCgl0398	-	pyrroline-5-carboxylate reductase	294.68	219.077	0.427707	0.403601	3.15361	0.00161266	0.00838639	0.00445465	FALSE
NCgl0399	-	hypothetical protein	529.48	651.961	-0.30021	-0.324316	-3.8541	0.000116158	0.000750461	0.000398627	TRUE
NCgl0400	-	phosphoserine phosphatase	61.8594	57.6518	0.101627	0.07752	0.293629	0.769042	0.88579	0.470482	FALSE
NCgl0401	-	hypothetical protein	897.599	1081.46	-0.268843	-0.292949	-4.50902	6.51273e-06	5.08474e-05	2.70089e-05	TRUE
NCgl0402	hemA	glutamyl-tRNA reductase	465.834	521.96	-0.164123	-0.188229	-2.04914	0.0404484	0.124415	0.0660861	FALSE
NCgl0403	hemC	porphobilinogen deaminase	231.691	193.599	0.259129	0.235022	1.67657	0.0936259	0.240903	0.127938	FALSE
NCgl0404	-	hypothetical protein	615.939	668.769	-0.118721	-0.142827	-1.77403	0.0760582	0.204411	0.108578	FALSE
NCgl0405	-	transcriptional regulator	34.2315	44.878	-0.390684	-0.414791	-1.27283	0.203079	0.426783	0.226628	FALSE
NCgl0406	-	major facilitator superfamily permease	23.0559	36.8715	-0.677372	-0.701478	-1.85655	0.0633753	0.178428	0.0947765	FALSE
NCgl0407	-	sugar phosphate isomerase/epimerase	12.39	19.871	-0.681491	-0.705598	-1.36994	0.170706	0.376674	0.20008	FALSE
NCgl0408	-	3-dehydroquinate dehydratase	36.9022	32.2339	0.195128	0.171021	0.492284	0.622518	0.79984	0.424575	FALSE
NCgl0409	aroE	quinate/shikimate dehydrogenase	81.896	61.89	0.404087	0.37998	1.5715	0.116067	0.284541	0.151141	FALSE
NCgl0410	-	hypothetical protein	306.731	204.357	0.585885	0.561779	4.35733	1.31659e-05	9.64301e-05	5.12214e-05	TRUE
NCgl0411	-	ABC transporter ATPase	21.3469	27.5267	-0.366805	-0.390912	-0.943352	0.345501	0.593347	0.315172	FALSE
NCgl0412	-	ABC transporter permease	16.8755	23.5877	-0.483107	-0.507214	-1.11045	0.266806	0.514318	0.273194	FALSE
NCgl0413	-	ABC transporter periplasmic component	46.5742	81.737	-0.811459	-0.835566	-3.21701	0.00129536	0.00690623	0.00366842	FALSE
NCgl0414	-	uroporphyrinogen-III synthase	153.62	213.122	-0.472319	-0.496426	-3.27324	0.00106323	0.00574104	0.00304951	FALSE
NCgl0415	-	hypothetical protein	116.529	118.427	-0.0233035	-0.04741	-0.251874	0.801139	0.90273	0.479464	FALSE
NCgl0416	-	delta-aminolevulinic acid dehydratase	93.0858	85.1469	0.128607	0.1045	0.4833	0.628882	0.802788	0.426422	FALSE
NCgl0417	-	hypothetical protein	93.4566	78.8015	0.246073	0.221967	1.00788	0.313511	0.569828	0.302581	FALSE
NCgl0418	-	hypothetical protein	85.6546	73.9462	0.212055	0.187948	0.821843	0.411166	0.648529	0.3443	FALSE
NCgl0419	-	cation transport ATPase	102.34	94.7628	0.110984	0.0868778	0.422589	0.672595	0.827874	0.439747	FALSE
NCgl0420	hemE	uroporphyrinogen decarboxylase	136.214	97.6724	0.479853	0.455747	2.39918	0.0164317	0.0613133	0.0325682	FALSE
NCgl0421	-	protoporphyrinogen oxidase	115.109	89.3831	0.364924	0.340818	1.68249	0.0924746	0.238772	0.12683	FALSE
NCgl0422	-	glutamate-1-semialdehyde aminotransferase	160.065	140.452	0.188576	0.164469	0.987163	0.323563	0.575029	0.305442	FALSE
NCgl0423	-	phosphoglycerate mutase	219.285	178.263	0.2988	0.274694	1.89332	0.058315	0.168181	0.089334	FALSE
NCgl0424	-	thiol-disulfide isomerase or thioredoxin	175.514	142.553	0.300085	0.275978	1.70136	0.0888747	0.231905	0.123182	FALSE
NCgl0425	-	cytochrome C biogenesis protein	114.645	93.9693	0.286915	0.262808	1.31239	0.189388	0.4055	0.215392	FALSE
NCgl0426	-	cytochrome C biosynthesis protein ResB	110.974	94.8764	0.226106	0.202	1.00296	0.315878	0.572022	0.303844	FALSE
NCgl0427	-	cytochrome C assembly protein	80.7452	67.2619	0.263589	0.239482	1.00769	0.313602	0.569644	0.302581	FALSE
NCgl0428	-	hypothetical protein	27.2989	40.8409	-0.581171	-0.605277	-1.71431	0.0864718	0.227845	0.120984	FALSE
NCgl0429	-	YjgF translation initiation inhibitor	202.92	185.108	0.132544	0.108437	0.739985	0.459309	0.690598	0.366829	FALSE
NCgl0430	-	ArsR family transcriptional regulator	641.693	404.261	0.666595	0.642489	7.10859	1.17238e-12	1.70052e-11	9.03276e-12	TRUE
NCgl0431	-	hypothetical protein	482.717	244.862	0.97921	0.955104	8.68143	3.90829e-18	7.65869e-17	4.06811e-17	TRUE
NCgl0432	-	hypothetical protein	169.987	114.739	0.567067	0.542961	3.14519	0.0016598	0.00855635	0.00454493	FALSE
NCgl0433	-	1,4-dihydroxy-2-naphthoate octaprenyltransferase	47.8049	41.3364	0.209744	0.185638	0.606658	0.544078	0.758326	0.402505	FALSE
NCgl0434	-	hypothetical protein	87.5592	104.861	-0.260143	-0.28425	-1.36385	0.172615	0.378627	0.201118	FALSE
NCgl0435	-	O-succinylbenzoic acid--CoA ligase	42.5217	45.614	-0.101277	-0.125383	-0.407843	0.683389	0.835599	0.443735	FALSE
NCgl0436	-	hypothetical protein	31.1729	48.4981	-0.637635	-0.661741	-2.0225	0.0431243	0.131281	0.0697331	FALSE
NCgl0437	-	ketoglutarate semialdehyde dehydrogenase	21.1626	24.2703	-0.197676	-0.221783	-0.5175	0.604807	0.788728	0.418809	FALSE
NCgl0438	-	5-dehydro-4-deoxyglucarate dehydratase	39.5644	40.9762	-0.0505837	-0.0746901	-0.2323	0.816305	0.908063	0.482342	FALSE
NCgl0439	-	transcriptional regulator	85.8283	100.15	-0.222633	-0.24674	-1.16452	0.244214	0.484987	0.257614	FALSE
NCgl0440	-	hypothetical protein	204.699	216.158	-0.0785841	-0.102691	-0.730067	0.465349	0.69579	0.369587	FALSE
NCgl0441	-	hypothetical protein	55.8325	66.902	-0.260944	-0.28505	-1.09228	0.274711	0.523757	0.278207	FALSE
NCgl0442	-	hypothetical protein	36.8014	51.4417	-0.483178	-0.507285	-1.64011	0.100982	0.255389	0.135657	FALSE
NCgl0443	-	hypothetical protein	57.0276	74.2062	-0.379878	-0.403985	-1.59708	0.110247	0.273676	0.14537	FALSE
NCgl0444	-	hypothetical protein	273.167	319.118	-0.22431	-0.248417	-2.09244	0.036399	0.114702	0.0608725	FALSE
NCgl0445	-	phosphate/sulphate permease	371.423	376.951	-0.0213136	-0.04542	-0.430704	0.666683	0.825059	0.437824	FALSE
NCgl0446	-	naphthoate synthase	31.1432	28.485	0.128714	0.104607	0.279821	0.779615	0.889314	0.472383	FALSE
NCgl0447	-	pterin-4a-carbinolamine dehydratase	26.7789	25.7913	0.0542116	0.0301051	0.0756449	0.939702	0.965478	0.512839	FALSE
NCgl0448	-	peptidase E	74.2971	64.1299	0.212308	0.188202	0.766414	0.44343	0.677742	0.360001	FALSE
NCgl0449	-	O-succinylbenzoate synthase	44.8564	40.3853	0.151484	0.127377	0.407316	0.683776	0.835381	0.443735	FALSE
NCgl0450	-	2-succinyl-5-enolpyruvyl-6-hydroxy-3-cyclohexene-1-carboxylate synthase	84.3184	77.2911	0.125546	0.101439	0.446738	0.655064	0.817518	0.434246	FALSE
NCgl0451	-	hypothetical protein	89.2184	88.971	0.00400642	-0.0201001	-0.0929949	0.925908	0.9593	0.509504	FALSE
NCgl0452	-	group 1 glycosyltransferase	74.613	69.0624	0.111525	0.0874184	0.363036	0.716578	0.853261	0.453232	FALSE
NCgl0453	-	gamma-aminobutyrate permease or related permease	51.1977	65.5203	-0.355863	-0.379969	-1.41737	0.156374	0.35593	0.18894	FALSE
NCgl0454	ubiE	ubiquinone/menaquinone biosynthesis methyltransferase	118.019	107.575	0.133675	0.109569	0.570092	0.568616	0.767579	0.40772	FALSE
NCgl0455	-	oxidoreductase	49.3918	48.1241	0.0375113	0.0134048	0.0458768	0.963408	0.979968	0.520536	FALSE
NCgl0456	-	geranylgeranyl pyrophosphate synthase	95.0754	108.549	-0.191206	-0.215312	-1.06373	0.287452	0.537995	0.28577	FALSE
NCgl0457	secE	preprotein translocase subunit SecE	774.8	883.146	-0.188827	-0.212934	-3.00286	0.00267458	0.013038	0.00692548	FALSE
NCgl0458	nusG	transcription antitermination protein NusG	551.951	578.266	-0.067192	-0.0912985	-1.0639	0.287372	0.538186	0.28577	FALSE
NCgl0459	rplK	50S ribosomal protein L11	2279.97	2701.38	-0.244681	-0.268788	-6.57061	5.01084e-11	6.39098e-10	3.39474e-10	TRUE
NCgl0460	rplA	50S ribosomal protein L1	1632.86	1852.23	-0.181862	-0.205969	-4.21338	2.51582e-05	0.000176406	9.36245e-05	TRUE
NCgl0461	-	regulatory protein	12.7384	17.9558	-0.495265	-0.519372	-0.989986	0.322181	0.574644	0.304918	FALSE
NCgl0462	-	4-aminobutyrate aminotransferase	5.90133	40.3375	-2.77301	-2.79712	-5.38513	7.23909e-08	7.00016e-07	3.71832e-07	TRUE
NCgl0463	-	NAD-dependent aldehyde dehydrogenase	10.9593	52.2487	-2.25323	-2.27734	-5.46029	4.75365e-08	4.70437e-07	2.49885e-07	TRUE
NCgl0464	-	amino acid permease	16.0298	67.8772	-2.08217	-2.10627	-5.92929	3.04248e-09	3.42308e-08	1.81826e-08	TRUE
NCgl0465	-	cation transport ATPase	43.1215	43.6302	-0.0169214	-0.0410279	-0.132442	0.894635	0.946113	0.502553	FALSE
NCgl0466	-	hypothetical protein	48.5903	37.7425	0.364479	0.340373	1.09176	0.27494	0.523854	0.278259	FALSE
NCgl0467	-	hypothetical protein	37.2386	44.4187	-0.254369	-0.278475	-0.870468	0.384044	0.627492	0.333309	FALSE
NCgl0468	rplJ	50S ribosomal protein L10	4595.12	5802.47	-0.336564	-0.36067	-12.7335	3.85374e-37	1.4254e-35	7.57139e-36	TRUE
NCgl0469	rplL	50S ribosomal protein L7/L12	7076.7	10040	-0.504616	-0.528723	-23.8857	4.30833e-126	6.70966e-124	3.56401e-124	TRUE
NCgl0470	-	hypothetical protein	114.654	109.646	0.0644301	0.0403236	0.209289	0.834223	0.918328	0.487794	FALSE
NCgl0471	rpoB	DNA-directed RNA polymerase subunit beta	680.356	921.621	-0.437884	-0.461991	-6.3743	1.83797e-10	2.26606e-09	1.20368e-09	TRUE
NCgl0472	-	DNA-directed RNA polymerase subunit beta'	438.207	557.445	-0.347217	-0.371324	-4.04707	5.18638e-05	0.000349579	0.000185688	TRUE
NCgl0473	-	hypothetical protein	10.6181	24.7425	-1.22047	-1.24458	-2.45593	0.0140522	0.0540709	0.0287212	FALSE
NCgl0474	-	transcriptional regulator	39.7624	44.987	-0.178103	-0.20221	-0.644568	0.519207	0.740759	0.393474	FALSE
NCgl0475	-	hypothetical protein	95.2394	92.5125	0.0419105	0.017804	0.0845491	0.93262	0.962547	0.51115	FALSE
NCgl0476	rpsL	30S ribosomal protein S12	2881.52	3249.13	-0.173223	-0.197329	-5.35763	8.43207e-08	8.10081e-07	4.30296e-07	TRUE
NCgl0477	-	30S ribosomal protein S7	2761.52	3134.84	-0.182932	-0.207038	-5.51191	3.5497e-08	3.57264e-07	1.8977e-07	TRUE
NCgl0478	-	elongation factor G	2219.24	2034.59	0.125322	0.101215	2.28909	0.0220741	0.0780374	0.0414516	FALSE
NCgl0479	-	hypothetical protein	2043.2	1907.41	0.0992134	0.0751069	1.63713	0.101603	0.256522	0.136258	FALSE
NCgl0480	tuf	elongation factor Tu	6765.96	6840.01	-0.0157031	-0.0398096	-1.61445	0.10643	0.265986	0.141286	FALSE
NCgl0481	-	hypothetical protein	92.2865	70.5943	0.386568	0.362462	1.59615	0.110455	0.273733	0.145373	FALSE
NCgl0482	-	ABC transporter ATPase	34.8849	28.8809	0.272488	0.248382	0.685893	0.492781	0.719713	0.381953	FALSE
NCgl0483	-	ABC transporter permease	66.6776	80.6844	-0.275086	-0.299192	-1.25596	0.20913	0.43548	0.231317	FALSE
NCgl0484	-	ABC transporter permease	200.9	315.97	-0.653314	-0.677421	-5.27089	1.35767e-07	1.2835e-06	6.81763e-07	TRUE
NCgl0485	-	acetyl-CoA hydrolase	15.5384	26.7866	-0.78568	-0.809787	-1.79277	0.0730103	0.197656	0.10499	FALSE
NCgl0486	rpsJ	30S ribosomal protein S10	7212.78	8037.58	-0.156205	-0.180312	-7.739	1.00206e-14	1.63817e-13	8.70157e-14	TRUE
NCgl0487	rplC	50S ribosomal protein L3	4121.75	4538.36	-0.138913	-0.163019	-5.26531	1.39954e-07	1.31052e-06	6.96118e-07	TRUE
NCgl0488	rplD	50S ribosomal protein L4	3354.27	3666.31	-0.12833	-0.152436	-4.43169	9.3496e-06	7.03956e-05	3.73925e-05	TRUE
NCgl0489	rplW	50S ribosomal protein L23	5387.29	5497.85	-0.0293082	-0.0534147	-1.93627	0.0528346	0.15556	0.0825751	FALSE
NCgl0490	rplB	50S ribosomal protein L2	2515.54	2626.75	-0.0624126	-0.0865191	-2.15258	0.0313516	0.101498	0.053884	FALSE
NCgl0491	rpsS	30S ribosomal protein S19	3693.12	3717.2	-0.00937931	-0.0334858	-1.00075	0.316946	0.572904	0.303999	FALSE
NCgl0492	rplV	50S ribosomal protein L22	3478.79	3800.98	-0.127786	-0.151893	-4.49695	6.89339e-06	5.33967e-05	2.83631e-05	TRUE
NCgl0493	rpsC	30S ribosomal protein S3	2077.61	2312.32	-0.154415	-0.178522	-4.10065	4.11986e-05	0.000280891	0.000149203	TRUE
NCgl0494	rplP	50S ribosomal protein L16	2066.81	2143.6	-0.0526353	-0.0767418	-1.72737	0.0841018	0.222791	0.118341	FALSE
NCgl0495	rpmC	50S ribosomal protein L29	3842.06	3960.53	-0.0438128	-0.0679193	-2.08294	0.0372569	0.11629	0.0617706	FALSE
NCgl0496	rpsQ	30S ribosomal protein S17	2140.18	2308.99	-0.10953	-0.133637	-3.09143	0.00199194	0.0100241	0.00532455	FALSE
NCgl0497	-	hypothetical protein	112.53	115.145	-0.0331352	-0.0572416	-0.299352	0.764672	0.883163	0.469115	FALSE
NCgl0498	-	hypothetical protein	44.4144	99.7662	-1.16753	-1.19163	-4.76541	1.8847e-06	1.59795e-05	8.48792e-06	TRUE
NCgl0499	rplN	50S ribosomal protein L14	6485.9	7151.3	-0.1409	-0.165007	-6.69548	2.14969e-11	2.7777e-10	1.47545e-10	TRUE
NCgl0500	rplX	50S ribosomal protein L24	4225.08	5350.05	-0.340574	-0.364681	-12.352	4.75269e-35	1.59809e-33	8.48868e-34	TRUE
NCgl0501	rplE	50S ribosomal protein L5	2855.25	3405.26	-0.254149	-0.278255	-7.62672	2.40802e-14	3.85154e-13	2.04585e-13	TRUE
NCgl0502	-	hypothetical protein	44.1616	43.222	0.0310285	0.00692201	0.0224257	0.982108	0.990139	0.525939	FALSE
NCgl0503	-	aldo/keto reductase	142.626	111.932	0.349615	0.325509	1.79347	0.0728977	0.197532	0.104924	FALSE
NCgl0504	-	hypothetical protein	137.392	163.21	-0.248433	-0.27254	-1.63476	0.102099	0.257335	0.13669	FALSE
NCgl0505	-	formate dehydrogenase accessory protein	196.274	273.92	-0.480883	-0.50499	-3.76937	0.00016366	0.00101737	0.000540404	TRUE
NCgl0506	-	hypothetical protein	821.349	1018.93	-0.310983	-0.33509	-4.96971	6.70531e-07	5.99426e-06	3.18401e-06	TRUE
NCgl0507	-	formate dehydrogenase	72.8998	81.2867	-0.157105	-0.181211	-0.779301	0.435802	0.671985	0.356832	FALSE
NCgl0508	-	hypothetical protein	240.436	422.682	-0.813922	-0.838029	-7.3349	2.2189e-13	3.41965e-12	1.81644e-12	TRUE
NCgl0509	-	hypothetical protein	15.5414	26.5517	-0.77269	-0.796796	-1.76021	0.0783718	0.209677	0.111375	FALSE
NCgl0510	-	ABC-type cobalt transport system, ATPase	18.2845	30.6279	-0.744229	-0.768335	-1.83199	0.0669527	0.186022	0.0988102	FALSE
NCgl0511	-	ABC-type cobalt transport system, permease	44.36	63.8096	-0.524513	-0.54862	-1.96141	0.0498306	0.14819	0.0787149	FALSE
NCgl0512	-	hypothetical protein	86.144	132.652	-0.622822	-0.646928	-3.27854	0.00104346	0.00564462	0.00299829	FALSE
NCgl0513	-	hypothetical protein	108.858	184.401	-0.760405	-0.784511	-4.57721	4.71211e-06	3.76841e-05	2.00169e-05	TRUE
NCgl0514	-	acetyltransferase	20.9904	25.4557	-0.278258	-0.302365	-0.712534	0.476134	0.70656	0.375008	FALSE
NCgl0515	rpsH	30S ribosomal protein S8	4122.75	4633.86	-0.168608	-0.192715	-6.25743	3.91377e-10	4.6886e-09	2.49047e-09	TRUE
NCgl0516	rplF	50S ribosomal protein L6	2528.4	2951.2	-0.22308	-0.247186	-6.3402	2.29465e-10	2.79418e-09	1.4842e-09	TRUE
NCgl0517	rplR	50S ribosomal protein L18	2813.26	3214.64	-0.192413	-0.216519	-5.82781	5.61596e-09	6.10942e-08	3.24426e-08	TRUE
NCgl0518	rpsE	30S ribosomal protein S5	2752.46	3227.01	-0.229476	-0.253582	-6.79465	1.08575e-11	1.45373e-10	7.72187e-11	TRUE
NCgl0519	rpmD	50S ribosomal protein L30	4957.03	5602.26	-0.176534	-0.20064	-7.15639	8.28276e-13	1.20732e-11	6.41302e-12	TRUE
NCgl0520	rplO	50S ribosomal protein L15	2790.28	3366.74	-0.270941	-0.295048	-8.01755	1.07871e-15	1.89995e-14	1.00921e-14	TRUE
NCgl0521	-	NAD-dependent aldehyde dehydrogenase	22.0808	23.6584	-0.0995584	-0.123665	-0.289781	0.771984	0.886419	0.470844	FALSE
NCgl0522	-	hypothetical protein	11.1007	15.6833	-0.498571	-0.522677	-0.930575	0.352074	0.600453	0.318942	FALSE
NCgl0523	-	NAD-dependent aldehyde dehydrogenase	12.5923	17.8025	-0.499538	-0.523644	-0.993124	0.32065	0.574683	0.304918	FALSE
NCgl0524	-	hypothetical protein	10.3523	15.5558	-0.587504	-0.611611	-1.06789	0.285569	0.535488	0.284438	FALSE
NCgl0525	-	reductase	7.93448	11.9404	-0.589645	-0.613751	-0.938527	0.347974	0.59552	0.316326	FALSE
NCgl0526	-	ferredoxin	9.49269	12.1064	-0.350875	-0.374982	-0.601771	0.547327	0.758567	0.402762	FALSE
NCgl0527	-	dehydrogenase	6.20746	10.3092	-0.731858	-0.755964	-1.04799	0.294645	0.54696	0.290414	FALSE
NCgl0528	-	hypothetical protein	9.26419	15.202	-0.714529	-0.738635	-1.24718	0.212333	0.440289	0.233871	FALSE
NCgl0529	-	phosphoenolpyruvate synthase	7.74341	6.31654	0.293834	0.269728	0.349621	0.726623	0.857288	0.455371	FALSE
NCgl0530	-	cytochrome P450	20.9656	14.7652	0.505821	0.481715	0.990373	0.321992	0.575	0.304918	FALSE
NCgl0531	-	transcriptional regulator	29.4958	30.8813	-0.0662228	-0.0903293	-0.24323	0.807827	0.905783	0.480939	FALSE
NCgl0532	secY	preprotein translocase subunit SecY	886.17	813.57	0.123317	0.0992103	1.4175	0.156336	0.356119	0.18894	FALSE
NCgl0533	adk	adenylate kinase	1157.1	942.836	0.295434	0.271327	4.30005	1.70759e-05	0.000122343	6.49856e-05	TRUE
NCgl0534	-	methionine aminopeptidase	116.376	135.929	-0.224059	-0.248166	-1.3642	0.172504	0.378665	0.201118	FALSE
NCgl0535	-	hypothetical protein	487.78	467.097	0.0625077	0.0384012	0.411308	0.680847	0.834213	0.443114	FALSE
NCgl0536	infA	translation initiation factor IF-1	15436	13688.7	0.173318	0.149211	8.87739	6.84447e-19	1.40644e-17	7.47069e-18	TRUE
NCgl0537	rpsM	30S ribosomal protein S13	4212.11	4611.27	-0.130621	-0.154727	-5.04489	4.53775e-07	4.09366e-06	2.17445e-06	TRUE
NCgl0538	-	30S ribosomal protein S11	4199.06	4496.37	-0.0986937	-0.1228	-3.97554	7.02201e-05	0.000465878	0.000247463	TRUE
NCgl0539	rpsD	30S ribosomal protein S4	2724.32	2894.04	-0.087189	-0.111296	-2.89435	0.00379939	0.0177325	0.00941909	FALSE
NCgl0540	-	DNA-directed RNA polymerase subunit alpha	2958.22	3296.49	-0.156198	-0.180305	-4.94566	7.58845e-07	6.70275e-06	3.56034e-06	TRUE
NCgl0541	rplQ	50S ribosomal protein L17	2207.63	2196.33	0.00740321	-0.0167033	-0.384564	0.70056	0.844038	0.448333	FALSE
NCgl0542	truA	tRNA pseudouridine synthase A	52.9441	58.1319	-0.134862	-0.158969	-0.580362	0.561671	0.764834	0.406176	FALSE
NCgl0543	-	hypothetical protein	131.546	114.623	0.198673	0.174566	0.94818	0.343038	0.59152	0.31407	FALSE
NCgl0544	-	acetyltransferase	184.728	209.954	-0.184671	-0.208777	-1.43617	0.150954	0.348148	0.184928	FALSE
NCgl0545	-	hypothetical protein	140.855	148.786	-0.0790211	-0.103128	-0.608213	0.543046	0.757245	0.402231	FALSE
NCgl0546	-	hypothetical protein	7.04483	11.8559	-0.75097	-0.775077	-1.14846	0.250778	0.494044	0.262424	FALSE
NCgl0547	-	FAD/FMN-containing dehydrogenase	48.9829	49.103	-0.00353299	-0.0276395	-0.0948737	0.924415	0.959433	0.509385	FALSE
NCgl0548	-	cyclopropane-fatty-acyl-phospholipid synthase	134.477	84.8795	0.663871	0.639764	3.24132	0.00118977	0.00637775	0.00338771	FALSE
NCgl0549	-	hypothetical protein	284.734	303.671	-0.0928911	-0.116998	-0.983478	0.325372	0.576513	0.30623	FALSE
NCgl0550	-	subtilisin-like serine protease	48.8084	43.4418	0.168044	0.143937	0.478742	0.632122	0.803458	0.426778	FALSE
NCgl0551	-	hypothetical protein	6.45022	7.94	-0.299791	-0.323897	-0.424693	0.67106	0.827362	0.439434	FALSE
NCgl0552	-	DNA segregation ATPase FtsK/SpoIIIE family protein	3.05406	4.22112	-0.466898	-0.491005	-0.456016	0.648378	0.812945	0.431817	FALSE
NCgl0553	-	hypothetical protein	11.395	13.7794	-0.274113	-0.298219	-0.517418	0.604864	0.788455	0.418809	FALSE
NCgl0554	-	hypothetical protein	15.6659	21.8059	-0.477091	-0.501197	-1.05612	0.290914	0.541733	0.287731	FALSE
NCgl0555	-	hypothetical protein	27.3165	28.3016	-0.0511115	-0.075218	-0.194404	0.84586	0.92392	0.490764	FALSE
NCgl0556	rplM	50S ribosomal protein L13	2637.76	2889.31	-0.13141	-0.155517	-4.01013	6.06861e-05	0.00040535	0.000215312	TRUE
NCgl0557	rpsI	30S ribosomal protein S9	1974.89	2063.44	-0.0632805	-0.087387	-1.92621	0.0540777	0.158275	0.0840719	FALSE
NCgl0558	glmM	phosphoglucosamine mutase	158.87	163.01	-0.0371127	-0.0612192	-0.380673	0.703446	0.846137	0.449448	FALSE
NCgl0559	-	hypothetical protein	74.613	74.5676	0.000876788	-0.0232297	-0.0983372	0.921665	0.95927	0.509118	FALSE
NCgl0560	-	hypothetical protein	11.128	14.3365	-0.365496	-0.389602	-0.678669	0.497348	0.722461	0.383754	FALSE
NCgl0561	-	hypothetical protein	24.2237	25.2728	-0.0611652	-0.0852717	-0.207898	0.835308	0.919181	0.487898	FALSE
NCgl0562	-	hypothetical protein	153.794	133.261	0.20674	0.182634	1.07112	0.284115	0.534115	0.283709	FALSE
NCgl0563	alr	alanine racemase	55.751	55.5801	0.00443101	-0.0196755	-0.0719528	0.942639	0.967153	0.513729	FALSE
NCgl0564	-	hypothetical protein	133.283	113.33	0.233968	0.209862	1.1404	0.254122	0.498969	0.26504	FALSE
NCgl0565	-	hypothetical protein	286.775	181.156	0.662683	0.638577	4.7258	2.29206e-06	1.93777e-05	1.0293e-05	TRUE
NCgl0566	-	aminopeptidase	138.985	111.179	0.322055	0.297948	1.62829	0.103464	0.259889	0.138047	FALSE
NCgl0567	-	hypothetical protein	99.266	80.1396	0.308784	0.284678	1.31781	0.187568	0.403061	0.214096	FALSE
NCgl0568	-	acetyltransferase	106.161	70.9558	0.581264	0.557157	2.5442	0.0109528	0.0438556	0.0232951	FALSE
NCgl0569	-	DNA-binding/iron metalloprotein/AP endonuclease	56.9194	38.1673	0.576585	0.552479	1.84876	0.0644922	0.180884	0.0960813	FALSE
NCgl0570	-	hypothetical protein	44.264	46.7101	-0.0776005	-0.101707	-0.336158	0.736752	0.865442	0.459702	FALSE
NCgl0571	-	hypothetical protein	31.9467	29.247	0.12738	0.103274	0.279861	0.779585	0.889622	0.472383	FALSE
NCgl0572	groES	co-chaperonin GroES	3953.06	2676.44	0.562651	0.538544	15.0771	2.29228e-51	1.23325e-49	6.55072e-50	TRUE
NCgl0573	groEL	molecular chaperone GroEL	2310.58	1424.63	0.697669	0.673562	14.074	5.49029e-45	2.57869e-43	1.36974e-43	TRUE
NCgl0574	-	hypothetical protein	55.0548	67.5024	-0.294068	-0.318175	-1.21766	0.223355	0.456427	0.242443	FALSE
NCgl0575	-	RNA polymerase sigma factor SigD	913.998	1295.82	-0.503602	-0.527709	-8.53697	1.3779e-17	2.63045e-16	1.39723e-16	TRUE
NCgl0576	-	hypothetical protein	1012.76	1592.42	-0.65293	-0.677036	-11.8325	2.6519e-32	8.62303e-31	4.58035e-31	TRUE
NCgl0577	-	hypothetical protein	187.857	151.661	0.308784	0.284678	1.81293	0.0698427	0.191889	0.101927	FALSE
NCgl0578	-	inosine 5'-monophosphate dehydrogenase	485.255	469.555	0.0474487	0.0233422	0.250017	0.802574	0.902972	0.479464	FALSE
NCgl0579	-	inosine 5-monophosphate dehydrogenase	202.712	202.127	0.00416932	-0.0199372	-0.139043	0.889416	0.943968	0.501398	FALSE
NCgl0580	-	hypothetical protein	42.7968	37.148	0.204218	0.180112	0.557449	0.57722	0.772848	0.410519	FALSE
NCgl0581	-	transcriptional regulator	6.97289	7.70129	-0.143342	-0.167449	-0.222175	0.824177	0.914757	0.485833	FALSE
NCgl0582	guaA	GMP synthase	239.939	217.862	0.139254	0.115147	0.853469	0.393399	0.633334	0.336412	FALSE
NCgl0583	-	hypothetical protein	570.421	426.868	0.418237	0.39413	4.2922	1.76915e-05	0.000126143	6.70041e-05	TRUE
NCgl0584	-	hypothetical protein	581.518	251.262	1.21063	1.18652	11.3722	5.75275e-30	1.73698e-28	9.22641e-29	TRUE
NCgl0585	-	two-component system sensor kinase	51.793	36.1913	0.517113	0.493006	1.59	0.111834	0.275764	0.146479	FALSE
NCgl0586	-	two-component system response regulator	169.063	124.964	0.436047	0.41194	2.43439	0.0149169	0.0568071	0.0301746	FALSE
NCgl0587	-	hypothetical protein	177.592	120.587	0.558496	0.534389	3.16873	0.00153104	0.00804681	0.00427428	FALSE
NCgl0588	-	hypothetical protein	66.4414	49.3034	0.430394	0.406287	1.50658	0.131919	0.31328	0.166407	FALSE
NCgl0589	-	hypothetical protein	55.605	48.4043	0.200078	0.175972	0.621256	0.534431	0.75268	0.399709	FALSE
NCgl0590	-	hypothetical protein	171.517	149.993	0.193452	0.169345	1.05128	0.293131	0.545176	0.289585	FALSE
NCgl0591	-	hypothetical protein	48.575	39.8922	0.284108	0.260002	0.845529	0.397816	0.637669	0.338623	FALSE
NCgl0592	-	hypothetical protein	87.494	77.7217	0.170867	0.14676	0.65324	0.513602	0.736312	0.390787	FALSE
NCgl0593	-	hypothetical protein	77.0784	70.9339	0.119851	0.0957448	0.403548	0.686545	0.837727	0.444981	FALSE
NCgl0594	ubiA	prenyltransferase	62.9201	68.7056	-0.126907	-0.151013	-0.600195	0.548376	0.758245	0.402762	FALSE
NCgl0595	-	C50 carotenoid epsilon cyclase	42.2513	65.7714	-0.638464	-0.66257	-2.35793	0.0183774	0.0668042	0.0354848	FALSE
NCgl0596	-	C50 carotenoid epsilon cyclase	68.4996	86.834	-0.342164	-0.366271	-1.57663	0.11488	0.282334	0.149969	FALSE
NCgl0597	-	phytoene dehydrogenase	37.217	67.647	-0.862064	-0.886171	-3.07675	0.00209268	0.0104422	0.00554665	FALSE
NCgl0598	-	phytoene synthase	95.1768	199.343	-1.06657	-1.09068	-6.27445	3.50872e-10	4.22045e-09	2.2418e-09	TRUE
NCgl0599	-	RND superfamily drug exporter	66.2734	219.916	-1.73045	-1.75456	-9.44951	3.40406e-21	7.86923e-20	4.17995e-20	TRUE
NCgl0600	-	geranylgeranyl pyrophosphate synthase	108.002	374.244	-1.79292	-1.81703	-12.6289	1.46224e-36	5.09032e-35	2.70386e-35	TRUE
NCgl0601	-	MarR family transcriptional regulator	163.729	367.077	-1.16478	-1.18888	-9.12487	7.18234e-20	1.56269e-18	8.30062e-19	TRUE
NCgl0602	-	lipocalin	499.752	1205.73	-1.27062	-1.29473	-17.6869	5.28661e-70	3.81538e-68	2.02664e-68	TRUE
NCgl0603	-	nucleoside-diphosphate-sugar epimerase	89.0099	121.148	-0.444734	-0.468841	-2.34182	0.0191902	0.0692485	0.0367832	FALSE
NCgl0604	-	deoxyribodipyrimidine photolyase	90.5176	142.291	-0.652571	-0.676677	-3.53346	0.000410162	0.00239855	0.00127406	TRUE
NCgl0605	-	cell wall biogenesis glycosyltransferase	167.3	271.969	-0.701005	-0.725112	-5.19123	2.08915e-07	1.93181e-06	1.02613e-06	TRUE
NCgl0606	-	ABC transporter permease	24.7108	42.4205	-0.779619	-0.803725	-2.24155	0.0249907	0.0857859	0.0455674	FALSE
NCgl0607	-	ABC transporter ATPase	61.7036	63.7291	-0.0465973	-0.0707038	-0.274433	0.783752	0.891627	0.473611	FALSE
NCgl0608	-	ABC transporter permease	99.9173	113.005	-0.177583	-0.201689	-1.01908	0.308167	0.56184	0.298436	FALSE
NCgl0609	-	ABC transporter ATPase	155.157	207.233	-0.417526	-0.441632	-2.89883	0.00374562	0.0175925	0.00934473	FALSE
NCgl0610	-	ABC transporter periplasmic component	174.291	233.644	-0.42281	-0.446916	-3.11202	0.00185813	0.00951244	0.00505278	FALSE
NCgl0611	dnaE2	error-prone DNA polymerase	12.5459	13.1334	-0.0660232	-0.0901297	-0.158274	0.874241	0.937275	0.497611	FALSE
NCgl0612	-	hypothetical protein	59.7654	63.9371	-0.097342	-0.121449	-0.46803	0.639763	0.807275	0.428805	FALSE
NCgl0613	-	hypothetical protein	36.6766	34.2175	0.100127	0.0760205	0.221776	0.824488	0.914758	0.485833	FALSE
NCgl0614	-	Mn-dependent transcriptional regulator	60.3937	51.2507	0.236826	0.21272	0.777695	0.436749	0.672393	0.357	FALSE
NCgl0615	-	hypothetical protein	45.154	48.2045	-0.0943135	-0.11842	-0.396459	0.691766	0.840286	0.446188	FALSE
NCgl0616	-	NAD-dependent deacetylase	148.513	85.2085	0.801518	0.777411	4.0416	5.30884e-05	0.000357019	0.00018964	TRUE
NCgl0617	-	cytosine/adenosine deaminase	89.3939	81.1728	0.139179	0.115073	0.52058	0.602659	0.787663	0.418388	FALSE
NCgl0618	-	ABC-type Fe3+-siderophores transport system, periplasmic component	159.274	167.485	-0.0725274	-0.0966339	-0.605356	0.544943	0.758103	0.402505	FALSE
NCgl0619	-	SpoU class rRNA methylase	47.7952	46.4838	0.0401364	0.0160299	0.0539424	0.956981	0.976451	0.518668	FALSE
NCgl0620	-	bifunctional 5,10-methylene-tetrahydrofolate dehydrogenase/ 5,10-methylene-tetrahydrofolate cyclohydrolase	357.477	297.773	0.263639	0.239532	2.12095	0.0339258	0.108409	0.0575842	FALSE
NCgl0621	-	hypothetical protein	211.875	193.195	0.133159	0.109053	0.760352	0.447044	0.680455	0.361339	FALSE
NCgl0622	-	flotillin-like protein	247.056	276.843	-0.164229	-0.188336	-1.493	0.135437	0.319329	0.16962	FALSE
NCgl0623	-	hypothetical protein	558.953	542.698	0.0425758	0.0184693	0.212501	0.831716	0.918301	0.487709	FALSE
NCgl0624	metX	homoserine O-acetyltransferase	18.3033	24.8688	-0.442233	-0.466339	-1.05577	0.291072	0.541687	0.287731	FALSE
NCgl0625	-	O-acetylhomoserine aminocarboxypropyltransferase	48.5644	75.7551	-0.641445	-0.665552	-2.54065	0.0110648	0.0442441	0.0234979	FALSE
NCgl0626	-	carbon starvation protein, membrane protein	22.3907	436.401	-4.28468	-4.30879	-20.9982	6.81604e-98	7.75718e-96	4.12043e-96	TRUE
NCgl0629	-	PEP phosphonomutase or related enzyme	2.12362	4.59783	-1.11443	-1.13853	-0.986443	0.323916	0.57531	0.305528	FALSE
NCgl0630	-	citrate synthase	3.37346	5.35409	-0.666412	-0.690519	-0.697725	0.485349	0.713082	0.378672	FALSE
NCgl0631	-	malate/L-lactate dehydrogenase	12.817	38.8969	-1.60159	-1.6257	-3.7652	0.000166413	0.00103232	0.000548343	TRUE
NCgl0632	-	transcriptional regulator	53.6903	53.9474	-0.00689325	-0.0309997	-0.111469	0.911245	0.955483	0.507131	FALSE
NCgl0633	-	hypothetical protein	62.3274	42.9855	0.536018	0.511912	1.80519	0.0710445	0.19411	0.103106	FALSE
NCgl0634	-	monomeric isocitrate dehydrogenase (NADP+)	552.927	421.528	0.391461	0.367354	3.95707	7.58754e-05	0.000498923	0.000265016	TRUE
NCgl0635	-	hypothetical protein	45.879	61.7583	-0.428798	-0.452905	-1.61962	0.105314	0.263865	0.140159	FALSE
NCgl0636	-	ABC transporter ATPase	42.0353	40.3183	0.0601677	0.0360612	0.113408	0.909707	0.954885	0.507131	FALSE
NCgl0637	-	ABC transporter permease	114.031	116.763	-0.034166	-0.0582724	-0.306822	0.758979	0.880023	0.467447	FALSE
NCgl0638	-	ABC transporter permease	313.743	317.724	-0.0181912	-0.0422977	-0.368429	0.712553	0.849837	0.451413	FALSE
NCgl0639	-	ABC transporter periplasmic component	793.987	742.036	0.0976267	0.0735202	0.998709	0.317936	0.572943	0.303999	FALSE
NCgl0640	-	arabinose efflux permease	76.5815	80.8127	-0.0775861	-0.101693	-0.442103	0.658414	0.819625	0.435365	FALSE
NCgl0641	-	exonuclease III	99.6171	112.14	-0.170839	-0.194946	-0.982374	0.325916	0.57713	0.306558	FALSE
NCgl0642	-	hypothetical protein	92.4049	98.9091	-0.0981341	-0.122241	-0.585849	0.557977	0.76367	0.405139	FALSE
NCgl0643	-	hypothetical protein	2300.09	2261.9	0.0241518	4.5347e-05	0.00106262	0.999152	0.999828	0.530946	FALSE
NCgl0644	-	ABC transporter periplasmic component	23.5709	25.4818	-0.112458	-0.136565	-0.33137	0.740365	0.866933	0.460494	FALSE
NCgl0645	-	ABC transporter ATPase	23.4062	36.108	-0.625425	-0.649532	-1.71656	0.0860604	0.226963	0.120558	FALSE
NCgl0646	-	ABC transporter permease	76.0273	128.734	-0.759804	-0.783911	-3.82182	0.00013247	0.000846609	0.000449699	TRUE
NCgl0647	-	tryptophanyl-tRNA synthetase	141.59	111.217	0.348337	0.32423	1.78032	0.0750239	0.201998	0.107253	FALSE
NCgl0648	-	hypothetical protein	129.923	114.837	0.17807	0.153964	0.83407	0.404241	0.642746	0.341248	FALSE
NCgl0649	-	hypothetical protein	1727.23	764.053	1.17671	1.15261	19.1579	8.31179e-82	7.02702e-80	3.73259e-80	TRUE
NCgl0650	-	D-alanyl-D-alanine carboxypeptidase	222.863	127.001	0.811321	0.787215	5.00502	5.58556e-07	5.02361e-06	2.66842e-06	TRUE
NCgl0651	-	hypothetical protein	34.5753	48.1166	-0.476791	-0.500898	-1.56798	0.116886	0.286075	0.151956	FALSE
NCgl0652	-	hypothetical protein	2.05164	2.65014	-0.369287	-0.393394	-0.294435	0.768426	0.886115	0.470482	FALSE
NCgl0653	-	hypothetical protein	2.84374	2.97105	-0.0631844	-0.0872909	-0.0729437	0.941851	0.966679	0.513477	FALSE
NCgl0654	upp	uracil phosphoribosyltransferase	152.83	148.721	0.0393189	0.0152124	0.0915569	0.92705	0.959812	0.509829	FALSE
NCgl0655	-	transcriptional regulator	292.762	333.899	-0.189682	-0.213789	-1.8531	0.0638685	0.179475	0.0953328	FALSE
NCgl0656	-	phosphomannomutase	188.345	139.88	0.429189	0.405083	2.52972	0.0114154	0.0453397	0.0240664	FALSE
NCgl0657	-	metal-dependent amidase/aminoacylase/carboxypeptidase	103.901	111.712	-0.10457	-0.128677	-0.654666	0.512683	0.736065	0.390787	FALSE
NCgl0658	-	flavoprotein disulfide reductase	250.187	230.554	0.117901	0.0937948	0.712532	0.476135	0.706208	0.375008	FALSE
NCgl0659	-	pyruvate carboxylase	57.0244	107.427	-0.913701	-0.937808	-4.06669	4.76862e-05	0.000322891	0.000171512	TRUE
NCgl0660	-	hypothetical protein	8.85256	20.2563	-1.1942	-1.21831	-2.18517	0.0288766	0.0953637	0.0506369	FALSE
NCgl0661	-	hypothetical protein	263.254	239.288	0.137705	0.113599	0.882197	0.37767	0.622231	0.330514	FALSE
NCgl0662	-	G3E family GTPase	41.8501	50.3524	-0.266828	-0.290935	-0.966167	0.333961	0.584037	0.310227	FALSE
NCgl0663	-	thioredoxin reductase	14.006	18.7686	-0.422281	-0.446387	-0.880986	0.378325	0.622617	0.330679	FALSE
NCgl0664	-	hypothetical protein	12.744	15.6233	-0.29388	-0.317987	-0.585464	0.558236	0.763671	0.405139	FALSE
NCgl0665	-	PEP phosphonomutase or related enzyme	25.0153	22.9528	0.124138	0.100031	0.240005	0.810327	0.906524	0.481376	FALSE
NCgl0666	-	citrate synthase	36.8399	29.1194	0.339287	0.31518	0.884115	0.376634	0.621216	0.329975	FALSE
NCgl0667	-	hypothetical protein	38.6706	33.9549	0.187619	0.163512	0.482444	0.629491	0.803218	0.426651	FALSE
NCgl0668	-	transcriptional regulator	64.0777	69.9609	-0.126728	-0.150834	-0.604954	0.54521	0.757762	0.402505	FALSE
NCgl0669	-	hypothetical protein	66.1218	65.4606	0.0144991	-0.00960742	-0.0381961	0.969531	0.982817	0.522049	FALSE
NCgl0670	-	acyl-CoA carboxylase	603.592	681.757	-0.175683	-0.199789	-2.48092	0.0131045	0.0507542	0.0269594	FALSE
NCgl0671	-	thiosulfate sulfurtransferase	125.125	136.236	-0.122738	-0.146845	-0.822452	0.41082	0.648329	0.3443	FALSE
NCgl0672	-	hypothetical protein	95.2287	109.295	-0.198755	-0.222862	-1.10336	0.269872	0.518203	0.275257	FALSE
NCgl0673	-	hypothetical protein	367.484	246.063	0.578653	0.554547	4.71398	2.42919e-06	2.0305e-05	1.07856e-05	TRUE
NCgl0674	-	acyltransferase	45.9683	66.5317	-0.533402	-0.557508	-2.03213	0.0421401	0.128948	0.0684941	FALSE
NCgl0675	maf	Maf-like protein	279.988	250.769	0.159005	0.134898	1.07642	0.28174	0.530999	0.282054	FALSE
NCgl0676	-	hypothetical protein	622.874	551.829	0.174721	0.150614	1.78794	0.0737857	0.199208	0.105815	FALSE
NCgl0677	-	detergent sensitivity rescuer dtsR2	598.152	589.572	0.0208445	-0.00326199	-0.0389724	0.968912	0.982526	0.521895	FALSE
NCgl0678	-	detergent sensitivity rescuer dtsR1	982.164	1066.35	-0.118641	-0.142747	-2.2393	0.0251363	0.0859866	0.045674	FALSE
NCgl0679	-	biotin--protein ligase	89.2501	87.7231	0.024897	0.000790534	0.00364491	0.997092	0.999456	0.530887	FALSE
NCgl0680	-	hypothetical protein	215.581	169.479	0.347124	0.323017	2.18909	0.0285902	0.0946292	0.0502648	FALSE
NCgl0681	-	phosphoribosylaminoimidazole carboxylase ATPase subunit	89.1579	80.2185	0.152429	0.128323	0.578425	0.562977	0.765908	0.406718	FALSE
NCgl0682	-	K+ transporter	62.7437	54.6598	0.198989	0.174883	0.655974	0.511841	0.735212	0.390527	FALSE
NCgl0683	-	hypothetical protein	161.435	150.137	0.104674	0.0805677	0.492756	0.622185	0.800107	0.424575	FALSE
NCgl0684	-	phosphoribosylaminoimidazole carboxylase catalytic subunit	167.956	165.949	0.0173402	-0.00676631	-0.0428545	0.965818	0.980732	0.520942	FALSE
NCgl0685	-	hypothetical protein	116.893	105.629	0.146182	0.122076	0.630758	0.528199	0.749611	0.398176	FALSE
NCgl0686	-	hypothetical protein	58.66	57.4927	0.028998	0.0048915	0.0182709	0.985423	0.991454	0.526637	FALSE
NCgl0687	-	nitrilotriacetate monooxygenase	10.2273	12.7776	-0.321193	-0.3453	-0.572227	0.567168	0.767727	0.407697	FALSE
NCgl0688	-	transposase	13.7432	18.6893	-0.443488	-0.467595	-0.917512	0.358875	0.605077	0.321403	FALSE
NCgl0689	fabG	3-ketoacyl-ACP reductase	36.188	39.9292	-0.141931	-0.166038	-0.50176	0.615836	0.795399	0.422497	FALSE
NCgl0690	-	hypothetical protein	257.491	226.279	0.186416	0.16231	1.23613	0.216411	0.446867	0.237365	FALSE
NCgl0691	-	hypothetical protein	122.048	109.85	0.15191	0.127803	0.674089	0.500255	0.724904	0.385052	FALSE
NCgl0692	-	hypothetical protein	102.626	95.2423	0.107725	0.0836185	0.407532	0.683617	0.835532	0.443735	FALSE
NCgl0693	-	hypothetical protein	91.4637	85.7248	0.0934858	0.0693793	0.320003	0.748966	0.873203	0.463825	FALSE
NCgl0694	-	ABC transporter permease	25.9588	40.5512	-0.643519	-0.667625	-1.86393	0.0623317	0.176835	0.0939308	FALSE
NCgl0695	-	ABC transporter permease	20.9501	30.1411	-0.524776	-0.548882	-1.34862	0.17746	0.387531	0.205847	FALSE
NCgl0696	-	hypothetical protein	26.4389	29.5542	-0.160701	-0.184807	-0.478915	0.631999	0.803647	0.426778	FALSE
NCgl0697	-	ABC transporter periplasmic component	19.0501	59.3092	-1.63846	-1.66256	-4.72452	2.30656e-06	1.94448e-05	1.03286e-05	TRUE
NCgl0698	-	ABC transporter ATPase	34.7016	54.9244	-0.662444	-0.686551	-2.22345	0.0261852	0.0882484	0.0468755	FALSE
NCgl0699	-	hypothetical protein	46.546	63.8567	-0.456183	-0.48029	-1.73822	0.0821723	0.218658	0.116146	FALSE
NCgl0700	-	helicase	36.5485	37.2337	-0.0267981	-0.0509046	-0.151542	0.879548	0.938883	0.498705	FALSE
NCgl0701	-	hypothetical protein	43.6845	44.0891	-0.0133013	-0.0374077	-0.121466	0.903322	0.950544	0.504907	FALSE
NCgl0702	-	hypothetical protein	72.4548	76.8113	-0.0842371	-0.108344	-0.45868	0.646464	0.811233	0.430908	FALSE
NCgl0703	-	hypothetical protein	68.4723	77.423	-0.177243	-0.201349	-0.842129	0.399716	0.638984	0.339413	FALSE
NCgl0704	-	helicase	21.246	26.8363	-0.336999	-0.361106	-0.864882	0.387103	0.630054	0.33467	FALSE
NCgl0705	-	helicase	17.8174	21.3644	-0.261925	-0.286031	-0.619255	0.535748	0.753102	0.40003	FALSE
NCgl0706	-	type II restriction enzyme, methylase subunits	49.2797	50.692	-0.0407644	-0.0648709	-0.224792	0.822141	0.913182	0.485061	FALSE
NCgl0707	-	SNF2 family helicase	38.2612	45.7721	-0.258588	-0.282694	-0.896361	0.37006	0.616211	0.326981	FALSE
NCgl0708	-	transcriptional regulator	52.9543	61.2758	-0.210572	-0.234678	-0.86816	0.385307	0.628513	0.333851	FALSE
NCgl0709	-	glycosyltransferase	132.991	137.914	-0.0524436	-0.0765501	-0.436665	0.662354	0.820731	0.435953	FALSE
NCgl0710	-	nucleoside-diphosphate-sugar pyrophosphorylase	131.106	154.626	-0.238046	-0.262152	-1.5333	0.125203	0.30169	0.16025	FALSE
NCgl0711	-	hypothetical protein	1255.59	944.965	0.410036	0.385929	6.24613	4.2076e-10	5.02028e-09	2.66665e-09	TRUE
NCgl0712	-	hypothetical protein	61.9353	61.3578	0.0135167	-0.0105898	-0.040754	0.967492	0.981422	0.521308	FALSE
NCgl0713	-	hypothetical protein	446.673	504.671	-0.176124	-0.20023	-2.13891	0.0324428	0.104233	0.0553659	FALSE
NCgl0714	manB	phosphomannomutase	390.88	379.389	0.0430498	0.0189433	0.182235	0.855398	0.928512	0.493188	FALSE
NCgl0715	-	hypothetical protein	86.6146	88.6364	-0.0332891	-0.0573956	-0.263339	0.792289	0.896514	0.476207	FALSE
NCgl0716	-	phosphomannose isomerase	81.3543	108.432	-0.414502	-0.438609	-2.08353	0.0372032	0.116245	0.0617468	FALSE
NCgl0717	-	hypothetical protein	540.334	863.012	-0.675529	-0.699636	-8.9639	3.13395e-19	6.62384e-18	3.49593e-18	TRUE
NCgl0718	-	hypothetical protein	386.726	364.684	0.0846645	0.060558	0.575301	0.565088	0.766664	0.407234	FALSE
NCgl0719	-	S-adenosyl-L-homocysteine hydrolase	237.434	213.37	0.154169	0.130063	0.956502	0.338819	0.587669	0.312014	FALSE
NCgl0720	-	thymidylate kinase	159.256	134.921	0.239236	0.215129	1.27671	0.201706	0.424501	0.225485	FALSE
NCgl0721	-	two-component system response regulator	249.341	243.234	0.0357789	0.0116724	0.0897906	0.928454	0.960257	0.510066	FALSE
NCgl0722	-	two-component system sensory transduction histidine kinase	102.72	84.4968	0.281748	0.257642	1.21893	0.222873	0.456072	0.242107	FALSE
NCgl0723	-	lipoprotein LpqB	75.0774	63.4312	0.243185	0.219079	0.892041	0.372371	0.61659	0.32719	FALSE
NCgl0724	-	hypothetical protein	351.276	215.545	0.704616	0.68051	5.53355	3.1381e-08	3.19094e-07	1.69495e-07	TRUE
NCgl0725	-	ribosome-associated protein Y	1296.2	1272.9	0.026178	0.00207156	0.0364116	0.970954	0.983922	0.522282	FALSE
NCgl0726	secA	preprotein translocase subunit SecA	209.707	216.768	-0.0477746	-0.0718811	-0.51449	0.606909	0.789729	0.419134	FALSE
NCgl0727	-	hypothetical protein	228.628	250.868	-0.133926	-0.158032	-1.19882	0.230597	0.466395	0.247738	FALSE
NCgl0727a	-	hypothetical protein	47.9224	55.0838	-0.200928	-0.225035	-0.790622	0.429165	0.665565	0.353532	FALSE
NCgl0728	-	hypothetical protein	160.707	141.204	0.186646	0.162539	0.977862	0.328143	0.57934	0.307663	FALSE
NCgl0729	-	hypothetical protein	90.1696	75.5353	0.25549	0.231384	1.03032	0.302862	0.556973	0.295851	FALSE
NCgl0730	-	3-phosphoshikimate 1-carboxyvinyltransferase	129.889	99.5131	0.384323	0.360217	1.88264	0.0597487	0.171314	0.0909982	FALSE
NCgl0731	-	hypothetical protein	81.3169	66.9059	0.281422	0.257316	1.0832	0.278718	0.527656	0.280278	FALSE
NCgl0732	-	hypothetical protein	27.4969	31.2321	-0.183762	-0.207869	-0.55155	0.581257	0.774399	0.411342	FALSE
NCgl0733	-	RNA polymerase sigma factor RpoE	1406.2	1112.12	0.338491	0.314384	5.45231	4.97202e-08	4.90407e-07	2.60492e-07	TRUE
NCgl0734	-	anti-sigma factor	8555.42	10731.3	-0.326917	-0.351023	-16.9166	3.39703e-64	2.28451e-62	1.21348e-62	TRUE
NCgl0734a	-	hypothetical protein	5045.76	4471.61	0.174279	0.150173	5.08409	3.69393e-07	3.35286e-06	1.78096e-06	TRUE
NCgl0735	-	hypothetical protein	174.976	140.251	0.319151	0.295045	1.81012	0.0702767	0.192367	0.102181	FALSE
NCgl0736	-	hypothetical protein	60.4974	48.2481	0.3264	0.302293	1.08909	0.276116	0.525082	0.278911	FALSE
NCgl0737	-	helicase	36.7148	36.1001	0.0243597	0.000253187	0.000748779	0.999403	0.99974	0.530946	FALSE
NCgl0738	-	hypothetical protein	1289.79	893.193	0.530094	0.505987	8.12905	4.32667e-16	7.75917e-15	4.12149e-15	TRUE
NCgl0739	-	hypothetical protein	299.792	249.978	0.262157	0.23805	1.93073	0.0535163	0.157098	0.083414	FALSE
NCgl0740	-	hypothetical protein	155.725	128.808	0.273776	0.24967	1.45642	0.145276	0.337949	0.17951	FALSE
NCgl0741	-	helicase	28.1529	27.3325	0.0426627	0.0185562	0.0479031	0.961793	0.979335	0.520199	FALSE
NCgl0742	-	helicase	32.1625	32.3681	-0.00919244	-0.0332989	-0.092709	0.926135	0.959199	0.509504	FALSE
NCgl0743	-	NAD-binding component of Kef-type K+ transport system	75.8898	69.6267	0.124265	0.100158	0.418563	0.675536	0.830802	0.441303	FALSE
NCgl0744	-	NTP pyrophosphohydrolase	90.479	75.8303	0.25481	0.230703	1.02917	0.303401	0.557272	0.29601	FALSE
NCgl0745	-	helicase	45.7876	41.201	0.15228	0.128173	0.414037	0.678847	0.832453	0.442179	FALSE
NCgl0746	-	hypothetical protein	12.9012	15.4895	-0.263794	-0.287901	-0.530555	0.595727	0.783796	0.416233	FALSE
NCgl0747	-	hypothetical protein	20.5004	23.0393	-0.168448	-0.192554	-0.439981	0.659951	0.820157	0.435556	FALSE
NCgl0748	-	hypothetical protein	106.353	96.1723	0.145166	0.121059	0.596742	0.55068	0.758595	0.402914	FALSE
NCgl0749	-	hypothetical protein	100.569	99.7462	0.0118586	-0.0122478	-0.0600812	0.952091	0.973139	0.516908	FALSE
NCgl0750	-	hypothetical protein	111.981	105.175	0.0904617	0.0663552	0.338828	0.734739	0.864107	0.458993	FALSE
NCgl0751	-	hypothetical protein	109.353	103.698	0.076596	0.0524895	0.265498	0.790626	0.895659	0.475753	FALSE
NCgl0752	-	hypothetical protein	253.384	164.258	0.625367	0.601261	4.20967	2.55741e-05	0.000178476	9.48023e-05	TRUE
NCgl0753	-	transcriptional regulator	16.8605	18.3499	-0.122118	-0.146225	-0.300586	0.76373	0.88311	0.468729	FALSE
NCgl0754	-	pyridoxal biosynthesis lyase PdxS	841.831	327.076	1.36391	1.3398	15.0464	3.64731e-51	1.92721e-49	1.02369e-49	TRUE
NCgl0755	-	glutamine amidotransferase subunit PdxT	708.49	283.743	1.32016	1.29606	13.4539	2.92203e-41	1.25308e-39	6.65609e-40	TRUE
NCgl0756	-	hypothetical protein	87.358	102.574	-0.231659	-0.255766	-1.21973	0.222566	0.455759	0.242088	FALSE
NCgl0757	-	hypothetical protein	236.856	253.318	-0.0969411	-0.121048	-0.928668	0.353061	0.601097	0.319135	FALSE
NCgl0758	-	hypothetical protein	20.3239	19.4748	0.0615667	0.0374602	0.0818959	0.93473	0.963716	0.511606	FALSE
NCgl0759	-	hypothetical protein	29.9823	43.3424	-0.53167	-0.555776	-1.63557	0.101929	0.257126	0.136579	FALSE
NCgl0760	-	hypothetical protein	181.665	201.379	-0.148633	-0.172739	-1.17103	0.241585	0.482355	0.256216	FALSE
NCgl0761	-	hypothetical protein	914.616	968.976	-0.083295	-0.107401	-1.61587	0.106123	0.265667	0.141116	FALSE
NCgl0762	-	hypothetical protein	512.864	569.65	-0.1515	-0.175607	-2.00157	0.0453312	0.136872	0.0727034	FALSE
NCgl0763	-	hypothetical protein	458.403	480.859	-0.0689976	-0.0931041	-0.989003	0.322662	0.574117	0.304918	FALSE
NCgl0764	-	hypothetical protein	191.65	261.681	-0.449335	-0.473442	-3.47296	0.000514744	0.0029518	0.00156684	TRUE
NCgl0765	-	fructose-1,6-bisphosphatase	73.1515	58.6015	0.319951	0.295844	1.17335	0.240656	0.480824	0.255402	FALSE
NCgl0766	-	fructose-1,6-bisphosphatase	130.569	79.9743	0.707207	0.683101	3.38471	0.000712542	0.00397814	0.00211309	TRUE
NCgl0767	prfB	peptide chain release factor 2	131.887	131.081	0.00884234	-0.0152641	-0.085793	0.931631	0.962198	0.511097	FALSE
NCgl0768	-	cell-division ATP-binding protein	77.2509	125.094	-0.695393	-0.719499	-3.49666	0.00047112	0.00272274	0.00144626	TRUE
NCgl0769	-	cell division protein	43.477	59.3421	-0.448805	-0.472912	-1.65201	0.0985315	0.250692	0.133162	FALSE
NCgl0770	smpB	SsrA-binding protein	162.015	162.85	-0.00741238	-0.0315189	-0.196905	0.843902	0.923144	0.490352	FALSE
NCgl0771	-	hypothetical protein	91.0678	79.2617	0.200317	0.176211	0.796113	0.425967	0.663387	0.352375	FALSE
NCgl0772	-	hypothetical protein	61.2142	85.0722	-0.474822	-0.498928	-2.07745	0.03776	0.117737	0.0625388	FALSE
NCgl0773	-	siderophore-interacting protein	108.324	148.897	-0.458963	-0.48307	-2.66843	0.00762061	0.0318494	0.0169177	FALSE
NCgl0774	-	ABC-type cobalamin/Fe3+-siderophore transport system, periplasmic component	146.678	238.73	-0.702724	-0.726831	-4.87368	1.0954e-06	9.5613e-06	5.06805e-06	TRUE
NCgl0775	-	hypothetical protein	238.891	173.136	0.464452	0.440346	3.07822	0.00208242	0.0104086	0.00552878	FALSE
NCgl0776	-	ABC-type cobalamin/Fe3+-siderophore transport system, periplasmic component	1111.38	1408.82	-0.342139	-0.366245	-6.35362	2.10301e-10	2.5714e-09	1.36587e-09	TRUE
NCgl0777	-	ABC-type cobalamin/Fe3+-siderophore transport system, permease	194.056	257.041	-0.405527	-0.429633	-3.14733	0.00164767	0.00850866	0.0045196	FALSE
NCgl0778	-	ABC-type cobalamin/Fe3+-siderophore transport system, permease	154.447	204.715	-0.406506	-0.430613	-2.81464	0.00488317	0.0220937	0.0117357	FALSE
NCgl0779	-	ABC-type cobalamin/Fe3+-siderophore transport system, ATPase	181.145	230.941	-0.35038	-0.374487	-2.62529	0.00865757	0.0355309	0.0188732	FALSE
NCgl0780	-	aminotransferase	5.42536	5.94211	-0.131257	-0.155364	-0.181452	0.856013	0.928498	0.493188	FALSE
NCgl0781	-	hypothetical protein	86.1909	58.0327	0.570668	0.546561	2.25297	0.0242612	0.0838657	0.0445475	FALSE
NCgl0782	-	helicase	122.592	99.7167	0.297959	0.273853	1.41145	0.158113	0.358235	0.190286	FALSE
NCgl0783	-	hypothetical protein	50.1582	30.8277	0.702256	0.67815	2.08436	0.0371277	0.116132	0.0616865	FALSE
NCgl0784	-	hypothetical protein	100.974	129.427	-0.358153	-0.38226	-2.00335	0.0451394	0.136432	0.0724697	FALSE
NCgl0785	-	hypothetical protein	1218.77	1373.79	-0.172736	-0.196843	-3.47263	0.000515385	0.00294975	0.00156684	TRUE
NCgl0786	-	cold shock protein	1731.73	2297.92	-0.408114	-0.43222	-9.47063	2.78156e-21	6.48081e-20	3.44245e-20	TRUE
NCgl0787	-	hypothetical protein	594.677	320.131	0.893443	0.869336	8.90217	5.47677e-19	1.13327e-17	6.01966e-18	TRUE
NCgl0788	-	glutamine cyclotransferase	104.749	79.8399	0.391753	0.367647	1.72329	0.0848353	0.224332	0.11916	FALSE
NCgl0789	-	hypothetical protein	64.1997	50.9398	0.333773	0.309667	1.14781	0.251045	0.49424	0.262529	FALSE
NCgl0790	-	permease	221.716	138.475	0.679091	0.654985	4.24988	2.13889e-05	0.000151049	8.02339e-05	TRUE
NCgl0791	-	rRNA methylase	129.721	67.9588	0.932684	0.908578	4.31533	1.59368e-05	0.000115298	6.12437e-05	TRUE
NCgl0792	-	hypothetical protein	68.7971	50.5181	0.445546	0.421439	1.58606	0.112726	0.277733	0.147525	FALSE
NCgl0793	-	hypothetical protein	129.937	115.795	0.166242	0.142135	0.771614	0.440343	0.674767	0.358313	FALSE
NCgl0794	-	phosphoserine aminotransferase	363.289	305.522	0.249841	0.225735	2.01979	0.0434048	0.131999	0.0701147	FALSE
NCgl0795	gltA	type II citrate synthase	412.007	331.836	0.312201	0.288095	2.71572	0.00661321	0.0283601	0.0150642	FALSE
NCgl0796	-	FKBP-type peptidylprolyl isomerase	1257.68	1015.65	0.308359	0.284252	4.68628	2.78221e-06	2.30604e-05	1.22491e-05	TRUE
NCgl0797	-	acetyl-CoA carboxylase beta subunit	109.266	98.5042	0.149586	0.125479	0.626464	0.531011	0.75144	0.398631	FALSE
NCgl0798	-	hypothetical protein	106.959	339.206	-1.66511	-1.68921	-11.4277	3.03908e-30	9.27075e-29	4.9244e-29	TRUE
NCgl0799	-	Na+/proline, Na+/panthothenate symporter or related permease	67.2825	145.711	-1.1148	-1.13891	-5.5549	2.77768e-08	2.83419e-07	1.50545e-07	TRUE
NCgl0800	-	hypothetical protein	124.016	109.069	0.185294	0.161187	0.852053	0.394185	0.633909	0.336718	FALSE
NCgl0801	-	hypothetical protein	96.0764	106.493	-0.1485	-0.172607	-0.850903	0.394823	0.634591	0.337079	FALSE
NCgl0802	-	fatty-acid synthase	270.204	411.362	-0.60636	-0.630467	-5.64321	1.66908e-08	1.74517e-07	9.26991e-08	TRUE
NCgl0803	-	hypothetical protein	74.5003	96.5955	-0.374709	-0.398816	-1.80047	0.0717864	0.195235	0.103704	FALSE
NCgl0804	-	hypothetical protein	138.147	239.284	-0.792524	-0.81663	-5.39751	6.75707e-08	6.57703e-07	3.49357e-07	TRUE
NCgl0805	-	hypothetical protein	45.7599	74.9724	-0.712277	-0.736384	-2.76236	0.00573848	0.0250445	0.013303	FALSE
NCgl0806	-	hypothetical protein	54.9704	68.5628	-0.31877	-0.342876	-1.31681	0.187903	0.403487	0.214276	FALSE
NCgl0807	-	hypothetical protein	1750.76	1650.98	0.0846601	0.0605536	1.22474	0.220674	0.453141	0.240698	FALSE
NCgl0808	-	hypothetical protein	328.82	317.011	0.0527639	0.0286574	0.252422	0.800715	0.90294	0.479464	FALSE
NCgl0809	-	dihydrofolate reductase	163.273	157.213	0.0545617	0.0304552	0.188957	0.850127	0.925165	0.491309	FALSE
NCgl0810	thyA	thymidylate synthase	252.234	228.382	0.143316	0.11921	0.905303	0.365305	0.612429	0.325243	FALSE
NCgl0811	-	inositol monophosphatase	168.152	127.908	0.394657	0.37055	2.1996	0.027835	0.0926476	0.0492122	FALSE
NCgl0812	-	Lhr-like helicase	11.6332	11.6733	-0.00495884	-0.0290653	-0.0486316	0.961213	0.979418	0.520199	FALSE
NCgl0813	-	formamidopyrimidine-DNA glycosylase	33.6797	31.7683	0.0842905	0.060184	0.168712	0.866023	0.933198	0.495693	FALSE
NCgl0814	-	hypothetical protein	148.602	111.816	0.410333	0.386227	2.14941	0.0316022	0.101753	0.0540488	FALSE
NCgl0815	-	hypothetical protein	50.0938	48.4829	0.0471568	0.0230503	0.0793137	0.936783	0.963483	0.511606	FALSE
NCgl0816	-	cyanate permease	46.9405	34.9554	0.42532	0.401214	1.2516	0.210714	0.438161	0.232741	FALSE
NCgl0817	pgi	glucose-6-phosphate isomerase	238.032	118.82	1.00238	0.978269	6.21859	5.01653e-10	5.93757e-09	3.1539e-09	TRUE
NCgl0818	-	hypothetical protein	5.69344	6.59226	-0.211472	-0.235579	-0.285797	0.775033	0.887166	0.471242	FALSE
NCgl0819	-	hypothetical protein	475.82	270.774	0.813328	0.789222	7.32996	2.30223e-13	3.52969e-12	1.87489e-12	TRUE
NCgl0820	-	helicase	30.6357	29.2905	0.0647782	0.0406717	0.109108	0.913117	0.956091	0.507131	FALSE
NCgl0821	-	ABC transporter permease	62.6119	67.4774	-0.107966	-0.132073	-0.521913	0.601731	0.787493	0.418145	FALSE
NCgl0822	-	ABC transporter ATPase	13.0042	18.7057	-0.524491	-0.548597	-1.06191	0.288275	0.538173	0.285865	FALSE
NCgl0823	-	transcriptional regulator	20.0892	21.811	-0.118637	-0.142743	-0.320102	0.748891	0.873805	0.463825	FALSE
NCgl0824	-	metalloendopeptidase-like membrane protein	1461.48	1821.58	-0.317763	-0.341869	-6.77355	1.25658e-11	1.66737e-10	8.82132e-11	TRUE
NCgl0825	-	hypothetical protein	43.5929	40.1092	0.120159	0.0960521	0.304438	0.760795	0.881437	0.468014	FALSE
NCgl0826	purN	phosphoribosylglycinamide formyltransferase	424.888	325.916	0.382586	0.358479	3.39002	0.000698883	0.00391665	0.00208043	TRUE
NCgl0827	purH	bifunctional phosphoribosylaminoimidazolecarboxamide formyltransferase/IMP cyclohydrolase	406.835	320.509	0.34408	0.319974	2.98071	0.00287582	0.0139045	0.00738573	FALSE
NCgl0828	-	citrate lyase beta subunit	69.4659	59.5512	0.222175	0.198069	0.778596	0.436218	0.671925	0.356911	FALSE
NCgl0829	-	transcriptional regulator	166.679	149.272	0.159126	0.135019	0.83121	0.405855	0.644273	0.342084	FALSE
NCgl0830	-	hypothetical protein	258.72	161.25	0.682092	0.657986	4.60955	4.0355e-06	3.26258e-05	1.731e-05	TRUE
NCgl0831	rpsR	30S ribosomal protein S18	3873.08	4785.09	-0.305066	-0.329172	-10.6071	2.76285e-26	7.36512e-25	3.91218e-25	TRUE
NCgl0832	rpsN	30S ribosomal protein S14	5727.16	7064.47	-0.302761	-0.326868	-12.8153	1.34695e-37	5.31417e-36	2.82276e-36	TRUE
NCgl0833	rpmG	50S ribosomal protein L33	10853.6	13031.4	-0.263816	-0.287922	-15.4753	5.09632e-54	3.14167e-52	1.66878e-52	TRUE
NCgl0834	rpmB	50S ribosomal protein L28	7740.21	8773.86	-0.180839	-0.204945	-9.15387	5.49303e-20	1.21298e-18	6.44304e-19	TRUE
NCgl0835	-	sulfate permease	20.6768	28.7374	-0.474912	-0.499019	-1.2076	0.227202	0.460788	0.24476	FALSE
NCgl0836	-	transcriptional regulator	78.9302	74.3612	0.086026	0.0619195	0.265649	0.79051	0.89587	0.475753	FALSE
NCgl0837	rpmE2	50S ribosomal protein L31	8861.6	11720.8	-0.403428	-0.427535	-21.2552	2.95165e-100	3.49357e-98	1.8557e-98	TRUE
NCgl0838	rpmF	50S ribosomal protein L32	3071.26	3862.78	-0.330807	-0.354913	-10.2256	1.52305e-24	3.72454e-23	1.97839e-23	TRUE
NCgl0839	-	two-component system, response regulator	121.492	139.703	-0.201506	-0.225613	-1.26225	0.206858	0.432269	0.229472	FALSE
NCgl0840	-	two-component system, sensory transduction histidine kinase	52.329	60.5939	-0.211562	-0.235669	-0.86681	0.386046	0.629025	0.334123	FALSE
NCgl0841	-	trypsin-like serine protease	1837.87	1014.97	0.856596	0.83249	15.0891	1.90996e-51	1.04659e-49	5.55922e-50	TRUE
NCgl0842	-	molybdopterin biosynthesis enzyme	1107.57	731.728	0.598019	0.573913	8.44355	3.0783e-17	5.80171e-16	3.08173e-16	TRUE
NCgl0843	-	large-conductance mechanosensitive channel	4027.69	4373.39	-0.118799	-0.142905	-4.54653	5.45366e-06	4.3148e-05	2.29192e-05	TRUE
NCgl0844	-	hypothetical protein	100.02	152.311	-0.606727	-0.630833	-3.43528	0.000591948	0.0033427	0.00177556	TRUE
NCgl0845	-	5-formyltetrahydrofolate cyclo-ligase	34.5278	46.2924	-0.423019	-0.447126	-1.38572	0.165832	0.369501	0.19627	FALSE
NCgl0846	-	UDP-glucose pyrophosphorylase	141.336	152.163	-0.106491	-0.130597	-0.775215	0.438213	0.673945	0.357875	FALSE
NCgl0847	-	molybdopterin biosynthesis enzyme	143.525	143.516	9.31193e-05	-0.0240134	-0.141012	0.88786	0.943331	0.501075	FALSE
NCgl0848	-	acetyltransferase	82.1501	70.4108	0.222467	0.19836	0.84791	0.396488	0.636576	0.338134	FALSE
NCgl0849	-	hypothetical protein	160.358	164.41	-0.0360009	-0.0601074	-0.375434	0.707338	0.84806	0.450229	FALSE
NCgl0850	-	cyanate permease	41.8122	48.8705	-0.225039	-0.249146	-0.821047	0.411619	0.648553	0.344496	FALSE
NCgl0851	-	hypothetical protein	155.432	152.135	0.030924	0.00681747	0.0414395	0.966946	0.981541	0.521308	FALSE
NCgl0852	-	hypothetical protein	52.3105	54.3809	-0.0559992	-0.0801057	-0.286748	0.774305	0.887362	0.471196	FALSE
NCgl0853	-	glycosidase	268.013	147.493	0.861653	0.837547	5.78894	7.08326e-09	7.62159e-08	4.04841e-08	TRUE
NCgl0854	-	dolichyl-phosphate-mannose--protein O-mannosyl transferase PMT1	27.1242	34.3753	-0.341789	-0.365895	-0.991018	0.321677	0.57513	0.304918	FALSE
NCgl0855	-	methyltransferase	48.7391	40.7759	0.257362	0.233256	0.76336	0.445249	0.67982	0.361104	FALSE
NCgl0856	-	choline-glycine betaine transporter	196.148	188.807	0.0550338	0.0309273	0.210305	0.83343	0.91848	0.487794	FALSE
NCgl0857	-	methionyl-tRNA synthetase	97.5507	106.16	-0.122022	-0.146129	-0.722558	0.469951	0.701254	0.372489	FALSE
NCgl0858	-	helicase	27.2029	22.3785	0.281648	0.257542	0.627021	0.530646	0.751282	0.398631	FALSE
NCgl0859	-	hypothetical protein	39.8566	45.5748	-0.19342	-0.217527	-0.696058	0.486392	0.713906	0.379122	FALSE
NCgl0860	-	hypothetical protein	23.241	24.3519	-0.0673641	-0.0914706	-0.218676	0.826903	0.91572	0.486337	FALSE
NCgl0861	-	hypothetical protein	18.1842	23.4189	-0.364987	-0.389094	-0.866347	0.3863	0.629093	0.334159	FALSE
NCgl0862	-	hypothetical protein	156.87	206.353	-0.395542	-0.419649	-2.75917	0.00579488	0.0252534	0.013414	FALSE
NCgl0863	-	hypothetical protein	71.9467	97.8962	-0.444325	-0.468432	-2.10342	0.0354292	0.112243	0.0596209	FALSE
NCgl0864	-	hypothetical protein	40.0314	45.3994	-0.181541	-0.205648	-0.658132	0.510453	0.734288	0.390036	FALSE
NCgl0865	-	D-lactate dehydrogenase	129.397	149.197	-0.205416	-0.229522	-1.32615	0.184791	0.398541	0.211695	FALSE
NCgl0866	-	adenine-specific DNA methylase	41.8735	60.591	-0.533068	-0.557174	-1.93823	0.0525948	0.155162	0.0823724	FALSE
NCgl0867	-	hypothetical protein	170.401	216.197	-0.343407	-0.367513	-2.4958	0.0125673	0.0491885	0.0261278	FALSE
NCgl0868	-	hypothetical protein	75.7998	98.7099	-0.381001	-0.405107	-1.84677	0.0647804	0.181348	0.096328	FALSE
NCgl0869	-	ArsR family transcriptional regulator	53.9753	79.03	-0.550101	-0.574207	-2.27456	0.0229325	0.0804951	0.0427571	FALSE
NCgl0870	-	hypothetical protein	35.211	37.7428	-0.100179	-0.124285	-0.367809	0.713016	0.850046	0.451524	FALSE
NCgl0871	-	Mg-dependent DNase	63.3831	84.301	-0.411452	-0.435558	-1.82529	0.067958	0.188108	0.0999187	FALSE
NCgl0872	-	hypothetical protein	626.428	516.853	0.277396	0.253289	2.96216	0.00305486	0.0146981	0.00780728	FALSE
NCgl0873	ksgA	dimethyladenosine transferase	245.643	214.967	0.192448	0.168341	1.2509	0.210969	0.438384	0.232859	FALSE
NCgl0874	-	4-diphosphocytidyl-2-C-methyl-D-erythritol kinase	79.3588	71.6862	0.146695	0.122589	0.521846	0.601777	0.787206	0.418145	FALSE
NCgl0875	-	ABC transporter	83.5367	80.3738	0.0556846	0.0315781	0.14011	0.888573	0.94375	0.501298	FALSE
NCgl0876	-	pyridoxal/pyridoxine/pyridoxamine kinase	96.4335	96.1949	0.00357371	-0.0205328	-0.0987711	0.92132	0.959249	0.509118	FALSE
NCgl0877	-	hypothetical protein	66.8368	70.5671	-0.0783548	-0.102461	-0.416194	0.677268	0.832241	0.441796	FALSE
NCgl0878	-	hypothetical protein	401.168	242.181	0.728121	0.704014	6.09297	1.10838e-09	1.28113e-08	6.80507e-09	TRUE
NCgl0879	-	hypothetical protein	11091.7	4634.29	1.25905	1.23495	51.423	0	0	0	TRUE
NCgl0880	-	hypothetical protein	412.038	340.644	0.274512	0.250406	2.376	0.0175013	0.0643309	0.0341335	FALSE
NCgl0881	-	hypothetical protein	109.765	103.729	0.0816021	0.0574956	0.291116	0.770963	0.886278	0.47077	FALSE
NCgl0882	-	3-hydroxyisobutyryl-CoA hydrolase	22.687	24.2578	-0.0965844	-0.120691	-0.28652	0.77448	0.887219	0.471196	FALSE
NCgl0883	-	hypothetical protein	85.9411	111.002	-0.369159	-0.393266	-1.90505	0.0567736	0.164216	0.0872277	FALSE
NCgl0884	-	hypothetical protein	35.1965	50.0686	-0.508474	-0.532581	-1.69133	0.090774	0.235821	0.125263	FALSE
NCgl0885	-	hypothetical protein	50.427	92.0781	-0.868662	-0.892769	-3.61223	0.000303573	0.00182206	0.000967833	TRUE
NCgl0886	-	transcriptional regulator	120.117	158.844	-0.403177	-0.427283	-2.46153	0.0138346	0.0533723	0.0283501	FALSE
NCgl0887	-	RND superfamily drug exporter	18.8282	21.8177	-0.212609	-0.236715	-0.522339	0.601434	0.787801	0.418145	FALSE
NCgl0888	-	ribonuclease activity regulator protein RraA	135.534	100.559	0.430611	0.406505	2.1529	0.0313265	0.101528	0.053884	FALSE
NCgl0889	-	hypothetical protein	195.832	228.278	-0.221177	-0.245283	-1.7483	0.0804124	0.214361	0.113863	FALSE
NCgl0890	-	hypothetical protein	88.4383	103.616	-0.228497	-0.252604	-1.21142	0.225736	0.45939	0.244017	FALSE
NCgl0891	-	hypothetical protein	57.5465	72.0165	-0.323599	-0.347705	-1.36743	0.171491	0.377841	0.2007	FALSE
NCgl0892	-	peptide chain release factor 3	28.4508	29.8402	-0.0687873	-0.0928938	-0.245773	0.805858	0.904946	0.480686	FALSE
NCgl0893	-	ABC transporter periplasmic component	9.06147	11.0714	-0.289018	-0.313125	-0.485722	0.627164	0.801632	0.425808	FALSE
NCgl0894	-	ABC transporter permease	16.5669	19.2162	-0.214022	-0.238128	-0.493014	0.622003	0.80022	0.424575	FALSE
NCgl0895	-	ABC transporter permease	4.7024	4.2255	0.154274	0.130168	0.134701	0.892848	0.945237	0.502087	FALSE
NCgl0896	-	ABC transporter ATPase	7.69345	4.74391	0.697556	0.67345	0.811314	0.417186	0.654534	0.347673	FALSE
NCgl0897	-	ABC transporter ATPase	18.2434	12.2397	0.575804	0.551698	1.0453	0.295884	0.547885	0.291023	FALSE
NCgl0898	-	peptidyl-tRNA hydrolase	26.0661	17.6234	0.564683	0.540576	1.22665	0.219954	0.452289	0.240245	FALSE
NCgl0899	-	dioxygenase	162.959	142.923	0.189268	0.165161	1.00012	0.317252	0.573107	0.303999	FALSE
NCgl0900	-	glyceraldehyde-3-phosphate dehydrogenase	102.309	75.3573	0.441119	0.417012	1.91533	0.05545	0.161493	0.0857811	FALSE
NCgl0901	-	peptidyl-tRNA hydrolase	181.12	250.947	-0.470442	-0.494548	-3.53962	0.000400703	0.00235254	0.00124961	TRUE
NCgl0902	-	50S ribosomal protein L25	1048.38	1383.95	-0.400628	-0.424734	-7.22916	4.86001e-13	7.29989e-12	3.87753e-12	TRUE
NCgl0903	-	lactoylglutathione lyase	332.643	312.373	0.0907054	0.0665989	0.586156	0.557771	0.763741	0.405139	FALSE
NCgl0904	-	hypothetical protein	110.298	123.619	-0.164483	-0.18859	-0.998902	0.317842	0.573472	0.303999	FALSE
NCgl0905	-	ribose-phosphate pyrophosphokinase	233.948	218.983	0.0953703	0.0712638	0.525552	0.5992	0.786616	0.417832	FALSE
NCgl0906	glmU	bifunctional N-acetylglucosamine-1-phosphate uridyltransferase/glucosamine-1-phosphate acetyltransferase	136.816	164.301	-0.264097	-0.288204	-1.72978	0.0836689	0.221842	0.117837	FALSE
NCgl0907	-	hypothetical protein	13.069	19.0727	-0.545365	-0.569471	-1.10906	0.267403	0.515133	0.273498	FALSE
NCgl0908	-	multicopper oxidase	52.4097	38.6584	0.439053	0.414947	1.36453	0.172401	0.378718	0.201118	FALSE
NCgl0909	-	ABC transporter ATPase	25.1256	15.8327	0.66625	0.642144	1.40563	0.159833	0.360202	0.191331	FALSE
NCgl0910	-	hypothetical protein	38.1252	34.1137	0.160393	0.136286	0.401155	0.688306	0.839183	0.445754	FALSE
NCgl0911	-	two-component system sensory transduction histidine kinase	40.9371	35.2848	0.214363	0.190257	0.5749	0.565359	0.766681	0.407243	FALSE
NCgl0912	-	two-component system, response regulator	33.7707	30.2348	0.159558	0.135452	0.375294	0.707442	0.847842	0.450229	FALSE
NCgl0913	-	hypothetical protein	29.3214	34.8797	-0.250433	-0.274539	-0.760971	0.446674	0.680592	0.361339	FALSE
NCgl0914	-	ABC transporter ATPase	22.6324	31.581	-0.480663	-0.504769	-1.27925	0.200809	0.424121	0.225283	FALSE
NCgl0915	-	ABC transporter ATPase and permease	7.15236	8.77328	-0.294698	-0.318805	-0.439792	0.660088	0.819983	0.435556	FALSE
NCgl0916	-	gamma-glutamyltranspeptidase	22.0584	30.0176	-0.444476	-0.468583	-1.16506	0.243996	0.484878	0.257556	FALSE
NCgl0917	-	hypothetical protein	3897.97	5605.11	-0.52402	-0.548127	-18.4076	1.14266e-75	8.66958e-74	4.60507e-74	TRUE
NCgl0918	-	hypothetical protein	96.9275	99.0909	-0.0318464	-0.0559529	-0.271507	0.786001	0.893499	0.474131	FALSE
NCgl0919	-	transposase	54.0374	67.7952	-0.327223	-0.35133	-1.33973	0.180332	0.391203	0.207798	FALSE
NCgl0920	-	hypothetical protein	559.09	651.247	-0.220124	-0.244231	-2.94135	0.00326785	0.0155961	0.00828428	FALSE
NCgl0921	-	hypothetical protein	1390.19	1800.34	-0.372991	-0.397097	-7.74713	9.39938e-15	1.54515e-13	8.20749e-14	TRUE
NCgl0922	-	hypothetical protein	265.853	385.286	-0.535302	-0.559408	-4.90589	9.30058e-07	8.1663e-06	4.33774e-06	TRUE
NCgl0923	-	transcriptional regulator	60.3002	76.8113	-0.349155	-0.373262	-1.50932	0.131217	0.312367	0.165922	FALSE
NCgl0924	-	transcription-repair coupling factor	54.048	44.5829	0.277751	0.253644	0.871044	0.38373	0.627672	0.333309	FALSE
NCgl0925	-	ABC transporter ATP-binding component	60.0473	40.5728	0.565588	0.541481	1.86463	0.0622329	0.176894	0.0939308	FALSE
NCgl0926	-	ABC transporter ATPase	95.327	88.9877	0.099279	0.0751725	0.353616	0.723627	0.855458	0.454399	FALSE
NCgl0927	-	hypothetical protein	27.5759	27.6216	-0.00238872	-0.0264952	-0.0682237	0.945608	0.968855	0.514633	FALSE
NCgl0928	-	hypothetical protein	80.7389	48.3162	0.740759	0.716652	2.77609	0.00550178	0.024154	0.01283	FALSE
NCgl0929	-	amino acid permease	24.1628	27.6746	-0.195774	-0.219881	-0.548047	0.58366	0.775157	0.411745	FALSE
NCgl0930	-	hypothetical protein	863.951	727.783	0.247442	0.223335	3.08359	0.00204517	0.010257	0.00544829	FALSE
NCgl0931	-	hypothetical protein	150.36	135.335	0.151889	0.127783	0.748091	0.454405	0.687064	0.364952	FALSE
NCgl0932	-	hypothetical protein	97.3455	153.536	-0.657394	-0.6815	-3.69352	0.00022117	0.00134659	0.000715276	TRUE
NCgl0933	-	hypothetical protein	411.48	1030.65	-1.32466	-1.34877	-16.8753	6.83592e-64	4.495e-62	2.38764e-62	TRUE
NCgl0934	-	hypothetical protein	42.5453	70.4664	-0.727937	-0.752044	-2.7276	0.00637972	0.0274783	0.0145958	FALSE
NCgl0935	eno	phosphopyruvate hydratase	1562.55	1390.62	0.168178	0.144071	2.71302	0.00666727	0.0284682	0.0151216	FALSE
NCgl0936	-	hypothetical protein	271.72	269.726	0.0106282	-0.0134783	-0.10871	0.913433	0.954733	0.507131	FALSE
NCgl0937	-	hypothetical protein	204.496	212.374	-0.054534	-0.0786404	-0.556484	0.57788	0.773382	0.410802	FALSE
NCgl0938	-	exopolyphosphatase	122.062	122.976	-0.0107642	-0.0348707	-0.189192	0.849942	0.925305	0.491309	FALSE
NCgl0939	-	threonine dehydratase	7.52594	14.5591	-0.95198	-0.976086	-1.54786	0.121655	0.294581	0.156446	FALSE
NCgl0940	-	hypothetical protein	267.423	357.067	-0.417069	-0.441175	-3.8017	0.000143704	0.000906655	0.000481594	TRUE
NCgl0941	-	pyrimidine reductase	134.076	190.469	-0.506499	-0.530606	-3.28788	0.00100945	0.00549074	0.00291655	FALSE
NCgl0942	-	stress-responsive transcriptional regulator	127.425	89.8744	0.503663	0.479557	2.43166	0.01503	0.0571642	0.0303643	FALSE
NCgl0943	-	AraC family transcriptional regulator	445.252	531.676	-0.255923	-0.28003	-3.02819	0.00246022	0.0120726	0.0064127	FALSE
NCgl0944	-	hypothetical protein	1703.99	909.784	0.905323	0.881216	15.2494	1.6617e-52	9.83393e-51	5.22355e-51	TRUE
NCgl0945	-	hypothetical protein	424.069	400.286	0.0832684	0.0591619	0.5887	0.556062	0.76246	0.405001	FALSE
NCgl0946	greA	transcription elongation factor GreA	440.607	455.946	-0.0493721	-0.0734786	-0.762623	0.445688	0.68014	0.361274	FALSE
NCgl0947	-	hypothetical protein	139.936	137.696	0.0232861	-0.000820376	-0.00473774	0.99622	0.998921	0.530603	FALSE
NCgl0948	-	hypothetical protein	986.075	1113.29	-0.175061	-0.199168	-3.16138	0.00157023	0.00822355	0.00436815	FALSE
NCgl0949	-	hypothetical protein	756.664	676.512	0.161537	0.13743	1.80235	0.0714902	0.194788	0.103467	FALSE
NCgl0950	-	phospho-2-dehydro-3-deoxyheptonate aldolase	949.937	1021.36	-0.104592	-0.128699	-1.98065	0.04763	0.142217	0.0754711	FALSE
NCgl0951	-	undecaprenyl pyrophosphate synthase	518.28	586.639	-0.178739	-0.202845	-2.33522	0.0195319	0.07031	0.037347	FALSE
NCgl0952	-	hypothetical protein	229.353	223.205	0.0392015	0.0150951	0.111301	0.911377	0.955284	0.507131	FALSE
NCgl0953	-	pantothenate kinase	49.6137	56.9269	-0.198371	-0.222478	-0.79496	0.426637	0.663732	0.352559	FALSE
NCgl0954	glyA	serine hydroxymethyltransferase	1210.6	777.993	0.637899	0.613792	9.37625	6.83634e-21	1.56812e-19	8.32948e-20	TRUE
NCgl0955	-	anthranilate/para-aminobenzoate synthase I	25.339	15.7825	0.683032	0.658925	1.44427	0.148662	0.344202	0.182832	FALSE
NCgl0956	-	hypothetical protein	25.6089	18.1701	0.495079	0.470973	1.07215	0.283653	0.533925	0.283608	FALSE
NCgl0957	-	hypothetical protein	498.045	419.099	0.248986	0.22488	2.35644	0.0184509	0.0669892	0.0355831	FALSE
NCgl0958	-	hypothetical protein	49.5265	40.6704	0.284219	0.260113	0.854118	0.39304	0.63379	0.336412	FALSE
NCgl0959	-	sortase or related acyltransferase	250.74	410.864	-0.712468	-0.736575	-6.46889	9.87263e-11	1.24842e-09	6.63133e-10	TRUE
NCgl0960	-	allophanate hydrolase subunit 2	66.0922	133.96	-1.01925	-1.04336	-4.9608	7.02032e-07	6.2195e-06	3.30365e-06	TRUE
NCgl0961	-	allophanate hydrolase subunit 1	46.9977	126.256	-1.42569	-1.4498	-6.23697	4.46139e-10	5.3017e-09	2.81614e-09	TRUE
NCgl0962	-	LamB/YcsF family protein	39.6815	107.616	-1.43935	-1.46346	-5.79865	6.68528e-09	7.21961e-08	3.83489e-08	TRUE
NCgl0963	-	hypothetical protein	36.5824	141.768	-1.95431	-1.97841	-8.22927	1.88352e-16	3.44033e-15	1.82742e-15	TRUE
NCgl0964	-	hypothetical protein	44.526	200.443	-2.17047	-2.19458	-10.4554	1.38448e-25	3.59358e-24	1.90882e-24	TRUE
NCgl0965	-	GntR family transcriptional regulator	19.8525	32.7089	-0.720362	-0.744468	-1.842	0.0654752	0.18312	0.0971967	FALSE
NCgl0966	-	hypothetical protein	140.147	188.487	-0.427524	-0.45163	-2.82228	0.00476841	0.0216739	0.0115127	FALSE
NCgl0967	fumC	fumarate hydratase	541.34	513.171	0.0770972	0.0529907	0.596426	0.55089	0.758532	0.402914	FALSE
NCgl0968	-	hypothetical protein	206.447	64.711	1.67369	1.64958	8.69283	3.53526e-18	6.9739e-17	3.70437e-17	TRUE
NCgl0969	-	hypothetical protein	48.0091	52.8037	-0.137333	-0.16144	-0.561482	0.574469	0.770559	0.409125	FALSE
NCgl0970	-	hypothetical protein	51.3256	69.8792	-0.445183	-0.46929	-1.78009	0.0750614	0.201915	0.107253	FALSE
NCgl0971	-	hypothetical protein	150.788	313.894	-1.05775	-1.08186	-7.82206	5.19671e-15	8.7869e-14	4.66739e-14	TRUE
NCgl0972	-	reductase	31.4018	10.9345	1.52197	1.49786	3.16032	0.00157596	0.00823896	0.00437634	FALSE
NCgl0973	-	acyl-CoA dehydrogenase	42.2859	8.39467	2.33263	2.30852	4.91141	9.04242e-07	7.96325e-06	4.22989e-06	TRUE
NCgl0974	-	acyl-CoA dehydrogenase	29.4411	9.41824	1.6443	1.6202	3.24056	0.00119297	0.00638333	0.00339068	FALSE
NCgl0975	-	coenzyme F420-dependent N5,N10-methylene tetrahydromethanopterin reductase	54.3499	14.9082	1.86617	1.84207	4.81709	1.45666e-06	1.24574e-05	6.61708e-06	TRUE
NCgl0976	glpX	fructose 1,6-bisphosphatase II	217.084	254.131	-0.227319	-0.251425	-1.88884	0.058913	0.169411	0.089987	FALSE
NCgl0977	-	hypothetical protein	251.996	183.769	0.455507	0.4314	3.10212	0.00192142	0.00980258	0.00520274	FALSE
NCgl0978	-	hypothetical protein	17.2935	24.4475	-0.499455	-0.523561	-1.16364	0.244569	0.485365	0.257734	FALSE
NCgl0979	-	hypothetical protein	95.4899	73.1818	0.383864	0.359757	1.61226	0.106906	0.266724	0.141678	FALSE
NCgl0980	-	exodeoxyribonuclease VII small subunit	97.2992	75.2184	0.371343	0.347236	1.57423	0.115434	0.283225	0.150442	FALSE
NCgl0981	xseA	exodeoxyribonuclease VII large subunit	61.453	65.221	-0.0858539	-0.10996	-0.428845	0.668036	0.825353	0.438299	FALSE
NCgl0982	ispH	4-hydroxy-3-methylbut-2-enyl diphosphate reductase	204.552	161.494	0.340989	0.316882	2.09408	0.036253	0.114363	0.0607471	FALSE
NCgl0983	-	hypothetical protein	157.423	140.467	0.16442	0.140313	0.838701	0.401637	0.640326	0.340126	FALSE
NCgl0984	-	hypothetical protein	80.1685	67.8441	0.240812	0.216706	0.912183	0.361672	0.608407	0.32307	FALSE
NCgl0985	-	hypothetical protein	50.436	79.6827	-0.659813	-0.68392	-2.66908	0.00760585	0.0318327	0.0169088	FALSE
NCgl0986	-	SNF family Na(+)-dependent transporter	66.0076	100.025	-0.599665	-0.623771	-2.75604	0.00585056	0.0254586	0.013523	FALSE
NCgl0987	-	hypothetical protein	43.6614	66.0266	-0.596689	-0.620795	-2.22962	0.0257725	0.087455	0.046454	FALSE
NCgl0988	-	GTP-dependent nucleic acid-binding protein EngD	147.531	169.334	-0.198853	-0.222959	-1.37399	0.169446	0.376138	0.199256	FALSE
NCgl0989	-	plasmid maintenance system killer protein	161.926	209.87	-0.374163	-0.398269	-2.65063	0.00803425	0.0332495	0.0176613	FALSE
NCgl0989a	-	plasmid maintenance system antidote protein	324.294	414.403	-0.353732	-0.377839	-3.54641	0.000390521	0.00230649	0.00122515	TRUE
NCgl0990	-	ornithine carbamoyltransferase	58.1328	70.1817	-0.271743	-0.29585	-1.15895	0.246478	0.486544	0.258441	FALSE
NCgl0991	-	acetyltransferase	27.601	30.3472	-0.136841	-0.160948	-0.424395	0.671278	0.827285	0.439434	FALSE
NCgl0992	-	dehydrogenase	3.24485	4.15309	-0.356031	-0.380138	-0.356986	0.721102	0.854864	0.454084	FALSE
NCgl0993	-	transposase	8.29172	10.8521	-0.388229	-0.412336	-0.622458	0.533641	0.751925	0.399405	FALSE
NCgl0994	-	diguanylate cyclase	57.0042	68.1447	-0.257534	-0.28164	-1.08983	0.275786	0.52513	0.278842	FALSE
NCgl0995	-	hypothetical protein	64.2897	64.9509	-0.0147608	-0.0388672	-0.153143	0.878286	0.939229	0.498692	FALSE
NCgl0996	-	hypothetical protein	86.1351	88.8104	-0.044128	-0.0682345	-0.312789	0.754441	0.878203	0.466481	FALSE
NCgl0997	-	hypothetical protein	59.2765	55.2828	0.100628	0.076522	0.283781	0.776578	0.88859	0.471836	FALSE
NCgl1001	-	hypothetical protein	56.0099	63.0926	-0.17179	-0.195897	-0.740317	0.459108	0.690997	0.366829	FALSE
NCgl1002	-	hypothetical protein	96.0802	75.4328	0.349048	0.324942	1.46957	0.141679	0.331144	0.175896	FALSE
NCgl1003	-	aldo/keto reductase	31.1988	36.3178	-0.219188	-0.243295	-0.691865	0.489022	0.715636	0.380129	FALSE
NCgl1004	-	hypothetical protein	39.1185	42.5851	-0.122498	-0.146605	-0.459076	0.646179	0.81122	0.430901	FALSE
NCgl1005	-	nucleoside-diphosphate-sugar epimerase	17.4092	22.3033	-0.357402	-0.381508	-0.830067	0.406501	0.644262	0.342084	FALSE
NCgl1006	-	sulfate permease	50.0499	50.9997	-0.0271223	-0.0512288	-0.178478	0.858348	0.928987	0.493456	FALSE
NCgl1009	-	hypothetical protein	49.8133	69.1831	-0.47389	-0.497996	-1.87022	0.0614536	0.175353	0.0931434	FALSE
NCgl1010	-	hypothetical protein	41.6139	44.5658	-0.0988736	-0.12298	-0.395568	0.692424	0.840394	0.446299	FALSE
NCgl1011	-	hypothetical protein	44.59	30.9936	0.524748	0.500642	1.49617	0.13461	0.31814	0.168989	FALSE
NCgl1012	-	Mg-chelatase subunit ChlI	123.453	83.0079	0.572645	0.548539	2.70521	0.00682608	0.0290624	0.0154373	FALSE
NCgl1013	-	phosphoglycerate mutase	44.602	21.5846	1.04711	1.023	2.79302	0.00522178	0.0232001	0.0123233	FALSE
NCgl1014	-	hypothetical protein	31.0628	23.8691	0.380043	0.355937	0.910365	0.36263	0.609325	0.323567	FALSE
NCgl1015	-	PEP phosphonomutase	258.043	206.785	0.319475	0.295368	2.20055	0.027768	0.092633	0.0491634	FALSE
NCgl1016	-	ABC transporter duplicated ATPase	88.4307	100.994	-0.191652	-0.215759	-1.02809	0.303909	0.557857	0.296047	FALSE
NCgl1017	-	hypothetical protein	133.481	266.278	-0.996298	-1.0204	-6.86779	6.52041e-12	8.85042e-11	4.70113e-11	TRUE
NCgl1018	-	hypothetical protein	319.884	574.473	-0.84469	-0.868797	-8.81836	1.1615e-18	2.33801e-17	1.24189e-17	TRUE
NCgl1019	-	transcriptional regulator	89.6194	134.538	-0.586134	-0.61024	-3.13439	0.00172213	0.00886221	0.0047074	FALSE
NCgl1020	-	major facilitator superfamily permease	263.017	722.776	-1.45839	-1.4825	-15.1757	5.12579e-52	2.91677e-50	1.54932e-50	TRUE
NCgl1021	-	transposase	64.4403	71.0062	-0.139981	-0.164088	-0.661486	0.5083	0.732259	0.388945	FALSE
NCgl1022	-	cysteine sulfinate desulfinase	18.4519	33.4016	-0.856145	-0.880251	-2.14972	0.0315773	0.101895	0.0540488	FALSE
NCgl1023	-	nicotinate-nucleotide pyrophosphorylase	17.9801	23.4713	-0.384499	-0.408605	-0.907734	0.364019	0.610619	0.324346	FALSE
NCgl1024	-	quinolinate synthetase	14.1029	16.2335	-0.202978	-0.227084	-0.43295	0.665051	0.823728	0.437373	FALSE
NCgl1025	-	ADP-ribose pyrophosphatase	7.39451	9.00989	-0.285056	-0.309163	-0.432926	0.665068	0.823405	0.437373	FALSE
NCgl1026	-	hypothetical protein	71.691	86.6622	-0.273611	-0.297718	-1.29557	0.195123	0.415074	0.220478	FALSE
NCgl1027	-	hypothetical protein	80.262	91.848	-0.194531	-0.218637	-0.993013	0.320704	0.574432	0.304918	FALSE
NCgl1028	-	hypothetical protein	26.753	25.1119	0.091331	0.0672246	0.167751	0.86678	0.933673	0.495945	FALSE
NCgl1029	-	lipoate-protein ligase A	25.9799	21.3445	0.283534	0.259427	0.617048	0.537203	0.754072	0.400545	FALSE
NCgl1030	-	hypothetical protein	137.712	111.694	0.302095	0.277988	1.51747	0.129148	0.308932	0.164097	FALSE
NCgl1031	-	major facilitator superfamily permease	30.5656	35.6526	-0.222101	-0.246208	-0.693358	0.488085	0.714972	0.379776	FALSE
NCgl1032	-	4-hydroxybenzoate 3-monooxygenase	3.01102	6.03214	-1.00242	-1.02652	-1.03869	0.298951	0.551838	0.293123	FALSE
NCgl1033	-	hypothetical protein	75.3517	135.374	-0.84524	-0.869347	-4.28241	1.84876e-05	0.000131502	6.98509e-05	TRUE
NCgl1034	-	ABC transporter duplicated ATPase	24.1391	31.0798	-0.364605	-0.388712	-0.997128	0.318702	0.572929	0.304326	FALSE
NCgl1035	-	ABC transporter permease	18.2839	21.269	-0.21818	-0.242287	-0.527358	0.597945	0.785666	0.417327	FALSE
NCgl1036	-	hypothetical protein	59.1303	80.8527	-0.451399	-0.475506	-1.93805	0.0526177	0.155075	0.0823724	FALSE
NCgl1037	-	Ca2+/H+ antiporter	97.9692	129.643	-0.404143	-0.428249	-2.22842	0.0258525	0.0875258	0.0464543	FALSE
NCgl1038	-	hypothetical protein	134.969	187.891	-0.477263	-0.50137	-3.1013	0.00192674	0.00979591	0.00520335	FALSE
NCgl1039	-	hypothetical protein	101.706	144.084	-0.50251	-0.526616	-2.84005	0.00451059	0.0205653	0.0109238	FALSE
NCgl1040	-	excinuclease ATPase subunit	46.4234	50.8541	-0.131511	-0.155617	-0.531681	0.594947	0.783466	0.416159	FALSE
NCgl1041	tpx	thiol peroxidase	567.394	421.925	0.427366	0.403259	4.37301	1.22544e-05	9.04259e-05	4.80321e-05	TRUE
NCgl1042	-	hypothetical protein	136.68	150.386	-0.137871	-0.161977	-0.950669	0.341772	0.590026	0.313282	FALSE
NCgl1043	-	hypothetical protein	129.485	177.406	-0.454268	-0.478375	-2.88678	0.00389202	0.0180792	0.00960327	FALSE
NCgl1044	-	2-dehydropantoate 2-reductase	28.3652	48.7213	-0.780433	-0.80454	-2.40436	0.0162009	0.0605284	0.0321512	FALSE
NCgl1045	-	hypothetical protein	135.956	156.234	-0.200572	-0.224679	-1.32954	0.183668	0.396697	0.210716	FALSE
NCgl1046	-	hypothetical protein	174.88	187.889	-0.103518	-0.127625	-0.842267	0.399639	0.639206	0.339413	FALSE
NCgl1047	-	hypothetical protein	149.244	136.577	0.127955	0.103848	0.608225	0.543039	0.757591	0.402231	FALSE
NCgl1048	-	hypothetical protein	181.29	163.44	0.149536	0.125429	0.806648	0.419869	0.657003	0.348985	FALSE
NCgl1049	-	arsenate reductase	97.9678	109.109	-0.155396	-0.179503	-0.894636	0.370982	0.616359	0.32719	FALSE
NCgl1050	-	hypothetical protein	63.1405	130.104	-1.04303	-1.06713	-4.97972	6.36757e-07	5.70959e-06	3.0328e-06	TRUE
NCgl1051	-	hypothetical protein	219.909	446.847	-1.02288	-1.04698	-9.087	1.01812e-19	2.18306e-18	1.15959e-18	TRUE
NCgl1052	-	hypothetical protein	432.747	915.085	-1.08038	-1.10449	-13.584	4.97952e-42	2.16682e-40	1.15096e-40	TRUE
NCgl1053	-	stress response membrane GTPase	790.226	944.758	-0.25768	-0.281787	-4.06144	4.87712e-05	0.000329484	0.000175014	TRUE
NCgl1054	-	ABC transporter periplasmic component	76.5585	72.4394	0.0797893	0.0556828	0.23553	0.813798	0.908004	0.482172	FALSE
NCgl1055	-	hypothetical protein	63.1314	53.2544	0.245458	0.221352	0.826158	0.408714	0.64673	0.343528	FALSE
NCgl1056	-	hypothetical protein	114.991	101.102	0.185709	0.161603	0.822516	0.410784	0.648617	0.3443	FALSE
NCgl1057	-	ferredoxin 3	1395.95	1041.33	0.422827	0.398721	6.78959	1.12452e-11	1.49886e-10	7.96157e-11	TRUE
NCgl1058	-	N-succinyldiaminopimelate aminotransferase	222.168	163.86	0.439188	0.415082	2.81047	0.00494695	0.0222801	0.0118347	FALSE
NCgl1059	-	hypothetical protein	311.896	329.319	-0.0784217	-0.102528	-0.899772	0.368241	0.61422	0.326259	FALSE
NCgl1060	-	hypothetical protein	38.6367	21.6604	0.83491	0.810803	2.1375	0.0325573	0.104261	0.055381	FALSE
NCgl1061	-	tetrahydrodipicolinate N-succinyltransferase	35.8134	23.7684	0.591453	0.567347	1.50205	0.133085	0.31529	0.167475	FALSE
NCgl1062	-	gamma-aminobutyrate permease	45.272	43.2596	0.0656004	0.0414939	0.135297	0.892377	0.945753	0.50202	FALSE
NCgl1063	-	tetrahydrodipicolinate N-succinyltransferase	64.4082	55.1848	0.222975	0.198868	0.752636	0.451669	0.684676	0.363684	FALSE
NCgl1064	-	succinyl-diaminopimelate desuccinylase	90.0738	63.2433	0.510195	0.486089	2.06991	0.0384605	0.119417	0.0634316	FALSE
NCgl1065	-	Rossmann fold nucleotide-binding protein	215.71	139.327	0.630617	0.60651	3.91442	9.062e-05	0.000588036	0.000312351	TRUE
NCgl1066	-	dihydropteroate synthase	71.5906	51.94	0.462923	0.438817	1.67959	0.0930373	0.240015	0.12749	FALSE
NCgl1067	-	glucosyl-3-phosphoglycerate synthase	57.6153	69.698	-0.274667	-0.298773	-1.16577	0.243709	0.485285	0.257467	FALSE
NCgl1068	-	hypothetical protein	338.43	226.723	0.577924	0.553818	4.51837	6.2318e-06	4.87828e-05	2.59123e-05	TRUE
NCgl1069	-	hypothetical protein	967.087	983.207	-0.0238486	-0.0479551	-0.734305	0.462763	0.692973	0.368091	FALSE
NCgl1070	-	SAM-dependent methyltransferase	425.317	468.008	-0.137995	-0.162101	-1.67856	0.0932387	0.240325	0.127655	FALSE
NCgl1071	-	beta-fructosidase	140.627	130.298	0.110061	0.085955	0.490194	0.623997	0.79931	0.424575	FALSE
NCgl1072	-	glycosyltransferase	119.595	89.9432	0.411076	0.38697	1.93169	0.0533983	0.156907	0.0833454	FALSE
NCgl1073	glgC	glucose-1-phosphate adenylyltransferase	207.847	156.118	0.412884	0.388778	2.55773	0.0105357	0.0422429	0.0224384	FALSE
NCgl1074	-	hypothetical protein	130.559	106.403	0.295167	0.27106	1.44244	0.149179	0.345129	0.183283	FALSE
NCgl1075	-	RNA polymerase sigma factor SigE	1330.7	1201.36	0.147511	0.123405	2.152	0.0313971	0.101535	0.053884	FALSE
NCgl1076	-	hypothetical protein	2280.61	1342.12	0.764904	0.740798	15.1996	3.56056e-52	2.06582e-50	1.09732e-50	TRUE
NCgl1077	tatB	sec-independent translocase	1845.13	810.019	1.1877	1.16359	19.9524	1.4298e-88	1.36477e-86	7.24932e-87	TRUE
NCgl1078	-	ATPase	392.234	290.672	0.432322	0.408215	3.67716	0.000235849	0.00142715	0.000758069	TRUE
NCgl1079	-	hypothetical protein	102.664	66.7109	0.621942	0.597836	2.66576	0.00768149	0.0320586	0.0170288	FALSE
NCgl1080	-	Mg/Co/Ni transporter MgtE	49.7288	47.978	0.0517075	0.027601	0.0945507	0.924672	0.959027	0.509385	FALSE
NCgl1081	-	hypothetical protein	1486.6	596.43	1.31759	1.29348	19.4628	2.26837e-84	2.03397e-82	1.0804e-82	TRUE
NCgl1082	-	hypothetical protein	395.54	240.029	0.720615	0.696509	5.99336	2.05551e-09	2.34836e-08	1.24739e-08	TRUE
NCgl1083	-	hypothetical protein	182.932	132.195	0.468635	0.444529	2.71722	0.0065832	0.0282724	0.0150176	FALSE
NCgl1084	kgd	alpha-ketoglutarate decarboxylase	452.458	322.877	0.486798	0.462692	4.43446	9.23041e-06	6.96755e-05	3.701e-05	TRUE
NCgl1085	-	ABC transporter duplicated ATPase	106.016	148.543	-0.486597	-0.510704	-2.80426	0.0050432	0.0226104	0.0120101	FALSE
NCgl1086	-	hypothetical protein	758.108	1267.15	-0.741117	-0.765223	-11.7475	7.27816e-32	2.29107e-30	1.21696e-30	TRUE
NCgl1087	aroE	shikimate 5-dehydrogenase	577.002	668.653	-0.212682	-0.236788	-2.89333	0.00381181	0.0177624	0.00943498	FALSE
NCgl1088	-	carboxylesterase type B	75.8464	65.5399	0.210707	0.1866	0.767988	0.442494	0.677011	0.359612	FALSE
NCgl1089	-	hypothetical protein	124.719	123.149	0.018284	-0.00582248	-0.0317718	0.974654	0.985983	0.523731	FALSE
NCgl1090	-	hypothetical protein	618.757	535.81	0.207653	0.183547	2.1593	0.030827	0.100239	0.0532443	FALSE
NCgl1091	-	hypothetical protein	37.0674	38.8027	-0.0660055	-0.090112	-0.272002	0.785621	0.89341	0.474131	FALSE
NCgl1092	-	major facilitator superfamily permease	197.893	228.347	-0.206502	-0.230609	-1.64814	0.0993247	0.252493	0.134118	FALSE
NCgl1093	-	major facilitator superfamily permease	62.3824	50.4947	0.305007	0.2809	1.03147	0.302318	0.556665	0.29564	FALSE
NCgl1094	-	5-methyltetrahydropteroyltriglutamate--homocysteine S-methyltransferase	28.5137	33.9959	-0.253706	-0.277813	-0.759795	0.447377	0.680262	0.361339	FALSE
NCgl1095	-	hypothetical protein	2264.27	1774.71	0.351463	0.327357	7.19045	6.4576e-13	9.55402e-12	5.07487e-12	TRUE
NCgl1096	-	K+ transport flavoprotein	32.9728	78.5721	-1.25274	-1.27685	-4.46502	8.00612e-06	6.13734e-05	3.25869e-05	TRUE
NCgl1097	-	hypothetical protein	19.1772	33.6901	-0.812931	-0.837038	-2.06843	0.0385998	0.119724	0.0635946	FALSE
NCgl1098	-	alpha-beta hydrolase esterase	28.358	26.4712	0.099331	0.0752246	0.192995	0.846963	0.924443	0.490858	FALSE
NCgl1099	-	hydrolase	4.16619	3.498	0.252201	0.228094	0.218435	0.82709	0.915585	0.486337	FALSE
NCgl1100	-	non-ribosomal peptide synthetase modules and related proteins	6.77145	6.11497	0.14712	0.123013	0.152947	0.87844	0.939055	0.498692	FALSE
NCgl1101	-	ABC transporter ATPase and permease	34.8301	35.4695	-0.0262422	-0.0503487	-0.146307	0.883679	0.940578	0.499488	FALSE
NCgl1102	-	ABC transporter ATPase and permease	39.8233	46.1359	-0.212278	-0.236384	-0.758558	0.448117	0.680687	0.361565	FALSE
NCgl1103	-	cytochrome bd-type quinol oxidase, subunit 2	88.3674	109.627	-0.311012	-0.335119	-1.62963	0.10318	0.259618	0.137903	FALSE
NCgl1104	-	cytochrome bd-type quinol oxidase, subunit 1	190.852	271.834	-0.510275	-0.534382	-3.95335	7.70642e-05	0.000505616	0.000268572	TRUE
NCgl1105	-	helicase	47.5086	56.1077	-0.24001	-0.264116	-0.930191	0.352272	0.600445	0.318942	FALSE
NCgl1106	-	mutT-like protein	93.8992	116.681	-0.313389	-0.337496	-1.69248	0.0905547	0.235458	0.12507	FALSE
NCgl1107	-	hypothetical protein	274.745	448.768	-0.707877	-0.731983	-6.724	1.76797e-11	2.31478e-10	1.22956e-10	TRUE
NCgl1108	-	gamma-aminobutyrate permease	35.8754	43.5332	-0.27912	-0.303227	-0.934325	0.350136	0.598529	0.317835	FALSE
NCgl1109	-	helicase	1127.7	1273.56	-0.175482	-0.199589	-3.38842	0.000702957	0.00393204	0.00208861	TRUE
NCgl1110	-	transcriptional regulator	18.2407	24.4401	-0.422094	-0.4462	-1.00494	0.314928	0.57065	0.303116	FALSE
NCgl1111	mhpA	3-(3-hydroxyphenyl)propionate hydroxylase	7.67908	10.7428	-0.484364	-0.508471	-0.75109	0.452598	0.685734	0.364032	FALSE
NCgl1112	-	alcohol dehydrogenase	11.628	16.2451	-0.482402	-0.506508	-0.920373	0.357378	0.603585	0.32061	FALSE
NCgl1113	-	protocatechuate 3,4-dioxygenase subunit beta	13.6762	13.972	-0.0308713	-0.0549778	-0.100188	0.920195	0.959091	0.509118	FALSE
NCgl1114	-	hypothetical protein	278.386	250.471	0.152442	0.128336	1.02228	0.306648	0.560797	0.297815	FALSE
NCgl1115	-	hypothetical protein	13.5819	28.2332	-1.0557	-1.07981	-2.34207	0.019177	0.0692856	0.0367832	FALSE
NCgl1116	-	Na+/proline, Na+/panthothenate symporter	38.722	86.2681	-1.15567	-1.17978	-4.39625	1.10138e-05	8.1884e-05	4.34948e-05	TRUE
NCgl1117	-	helicase	92.8888	93.5466	-0.0101806	-0.0342871	-0.162261	0.8711	0.935942	0.496944	FALSE
NCgl1118	-	hypothetical protein	131.607	94.3649	0.479913	0.455807	2.35854	0.018347	0.0667758	0.0354697	FALSE
NCgl1119	-	DNA repair exonuclease	60.8349	57.4505	0.0825804	0.0584739	0.220371	0.825583	0.915286	0.485999	FALSE
NCgl1120	-	DNA repair ATPase	31.9924	29.5141	0.116329	0.0922221	0.250569	0.802147	0.902835	0.479464	FALSE
NCgl1121	-	esterase/lipase	9.18562	19.1574	-1.06045	-1.08456	-1.93613	0.0528522	0.155457	0.0825751	FALSE
NCgl1122	-	short chain fatty acids transporter	8.57733	12.0714	-0.492989	-0.517096	-0.808478	0.418815	0.656048	0.348477	FALSE
NCgl1123	-	hypothetical protein	281.081	364.053	-0.373165	-0.397271	-3.48312	0.000495602	0.00284755	0.00151255	TRUE
NCgl1124	-	transcriptional regulator	78.5698	99.7399	-0.344197	-0.368303	-1.69853	0.0894085	0.233092	0.123813	FALSE
NCgl1125	-	hypothetical protein	2640.09	1633.42	0.692691	0.668585	14.9476	1.61469e-50	8.38224e-49	4.45245e-49	TRUE
NCgl1126	-	hypothetical protein	718.906	517.933	0.473038	0.448931	5.43697	5.41951e-08	5.32769e-07	2.82994e-07	TRUE
NCgl1127	-	catabolite gene activator	214.039	157.094	0.446244	0.422137	2.80203	0.00507828	0.0226646	0.0120389	FALSE
NCgl1128	-	copper chaperone	735.096	3498.92	-2.25091	-2.27501	-44.6883	0	0	0	TRUE
NCgl1129	-	cation transport ATPase	74.6139	675.692	-3.17885	-3.20296	-23.5264	2.18808e-122	3.08311e-120	1.63767e-120	TRUE
NCgl1130	-	hypothetical protein	99.9044	246.809	-1.30477	-1.32888	-8.16247	3.2824e-16	5.95866e-15	3.1651e-15	TRUE
NCgl1131	-	hydrolase or acyltransferase	54.2582	60.2716	-0.151637	-0.175744	-0.651409	0.514782	0.736933	0.391441	FALSE
NCgl1132	argS	arginyl-tRNA synthetase	142.316	175.74	-0.304338	-0.328445	-2.02462	0.0429064	0.130752	0.0694523	FALSE
NCgl1133	-	diaminopimelate decarboxylase	120.603	137.335	-0.187431	-0.211538	-1.1763	0.239477	0.479764	0.254839	FALSE
NCgl1134	-	hypothetical protein	51.449	59.4211	-0.207831	-0.231937	-0.845336	0.397923	0.637496	0.338623	FALSE
NCgl1135	-	hypothetical protein	74.6798	81.4504	-0.125202	-0.149309	-0.646313	0.518077	0.73986	0.392956	FALSE
NCgl1136	-	homoserine dehydrogenase	119.151	122.146	-0.0358238	-0.0599303	-0.322651	0.74696	0.873273	0.463593	FALSE
NCgl1137	-	homoserine kinase	148.44	123.979	0.259783	0.235676	1.34551	0.178462	0.388571	0.2064	FALSE
NCgl1138	-	hypothetical protein	47.2842	76.3985	-0.692187	-0.716294	-2.7219	0.00649085	0.0279163	0.0148285	FALSE
NCgl1139	-	nitrate reductase gamma subunit	67.4314	54.1646	0.316071	0.291964	1.11251	0.265918	0.513276	0.27264	FALSE
NCgl1140	-	nitrate reductase delta subunit	84.145	79.0378	0.0903336	0.0662271	0.293147	0.76941	0.885869	0.470482	FALSE
NCgl1141	-	nitrate reductase beta chain	130.161	103.831	0.326062	0.301956	1.59583	0.110527	0.273682	0.145373	FALSE
NCgl1142	-	anaerobic dehydrogenase	149.975	99.2794	0.595158	0.571051	3.09198	0.00198824	0.0100225	0.0053237	FALSE
NCgl1143	-	nitrate/nitrite transporter	171.267	145.808	0.232173	0.208066	1.28208	0.199815	0.42323	0.22481	FALSE
NCgl1144	-	molybdopterin biosynthesis enzyme	129.866	122.633	0.0826704	0.0585639	0.322477	0.747091	0.873081	0.463593	FALSE
NCgl1145	-	serine protease	42.5462	60.7803	-0.514573	-0.538679	-1.88284	0.0597214	0.171402	0.0909982	FALSE
NCgl1146	-	hypothetical protein	37.5221	55.5772	-0.566753	-0.59086	-1.95708	0.0503386	0.1494	0.0793579	FALSE
NCgl1147	-	hypothetical protein	82.1583	112.418	-0.45239	-0.476497	-2.28965	0.0220418	0.0781098	0.0414483	FALSE
NCgl1148	-	molybdopterin-guanine dinucleotide biosynthesis protein A	36.0184	44.5658	-0.307205	-0.331311	-1.02788	0.304005	0.557342	0.296047	FALSE
NCgl1149	-	molybdopterin biosynthesis enzyme	31.7366	33.7112	-0.087078	-0.111184	-0.311675	0.755287	0.878496	0.466637	FALSE
NCgl1150	moaA	molybdenum cofactor biosynthesis protein A	114.221	120.697	-0.0795691	-0.103676	-0.550653	0.581871	0.774868	0.411363	FALSE
NCgl1151	-	long-chain-fatty-acid--CoA ligase	37.0023	30.9274	0.258733	0.234626	0.668874	0.503576	0.727934	0.386505	FALSE
NCgl1152	rho	transcription termination factor Rho	243.555	277.387	-0.187653	-0.211759	-1.67353	0.0942229	0.241599	0.128332	FALSE
NCgl1153	prfA	peptide chain release factor 1	268.25	277.74	-0.0501546	-0.0742611	-0.601422	0.547559	0.758534	0.402762	FALSE
NCgl1154	-	rRNA or tRNA methylase	61.8263	78.5632	-0.345632	-0.369739	-1.51295	0.130292	0.311165	0.165283	FALSE
NCgl1155	-	translation factor (SUA5)	227.728	200.06	0.186875	0.162769	1.16567	0.243748	0.48471	0.257467	FALSE
NCgl1156	-	UDP-N-acetylmuramyl pentapeptide phosphotransferase	89.5916	99.3558	-0.14924	-0.173346	-0.82531	0.409196	0.647146	0.343699	FALSE
NCgl1157	-	hypothetical protein	232.486	228.098	0.0274948	0.00338833	0.0252046	0.979892	0.988578	0.525109	FALSE
NCgl1158	-	hypothetical protein	113.909	115.022	-0.0140312	-0.0381377	-0.2	0.84148	0.9222	0.489836	FALSE
NCgl1159	-	ATP synthase F0F1 subunit A	3323.69	2528.44	0.394537	0.370431	9.78875	1.2584e-22	3.00292e-21	1.59508e-21	TRUE
NCgl1160	-	ATP synthase F0F1 subunit C	3558.56	2472.21	0.52549	0.501384	13.4022	5.872e-41	2.44722e-39	1.2999e-39	TRUE
NCgl1161	-	ATP synthase F0F1 subunit B	2784.83	2213.23	0.331436	0.307329	7.51412	5.72939e-14	9.06592e-13	4.8156e-13	TRUE
NCgl1162	-	ATP synthase F0F1 subunit delta	2010.87	1368.69	0.555019	0.530913	10.6071	2.76134e-26	7.42801e-25	3.91218e-25	TRUE
NCgl1163	-	ATP synthase F0F1 subunit alpha	1429.75	1012.57	0.497744	0.473637	8.05706	7.81507e-16	1.39306e-14	7.3996e-15	TRUE
NCgl1164	-	ATP synthase F0F1 subunit gamma	1587.25	1209.64	0.391949	0.367843	6.71559	1.87312e-11	2.44166e-10	1.29307e-10	TRUE
NCgl1165	-	ATP synthase F0F1 subunit beta	1181.23	865.927	0.447975	0.423869	6.61009	3.84094e-11	4.92006e-10	2.61342e-10	TRUE
NCgl1166	atpC	ATP synthase F0F1 subunit epsilon	1597.12	1462.42	0.127111	0.103005	1.97508	0.0482586	0.143659	0.0763084	FALSE
NCgl1167	-	hypothetical protein	395.778	917.04	-1.21229	-1.2364	-14.8785	4.54719e-50	2.24252e-48	1.19117e-48	TRUE
NCgl1168	-	hypothetical protein	325.7	337.234	-0.0502058	-0.0743123	-0.663182	0.507214	0.731407	0.388506	FALSE
NCgl1169	-	hypothetical protein	175.88	156.228	0.170938	0.146831	0.926646	0.35411	0.601154	0.319135	FALSE
NCgl1170	-	lactoylglutathione lyase	67.792	80.2185	-0.242819	-0.266926	-1.12354	0.26121	0.508166	0.269926	FALSE
NCgl1171	-	hypothetical protein	49.5259	35.6526	0.474174	0.450068	1.43	0.152718	0.350575	0.186099	FALSE
NCgl1172	-	thioredoxin domain-containing protein	315.631	382.417	-0.276906	-0.301013	-2.75044	0.00595156	0.0257843	0.013696	FALSE
NCgl1173	-	coenzyme F420-dependent N5,N10-methylene tetrahydromethanopterin reductase	68.7473	22.8973	1.58612	1.56202	4.82249	1.41775e-06	1.21598e-05	6.459e-06	TRUE
NCgl1174	-	ABC transporter permease	62.7198	13.3177	2.23557	2.21147	5.82724	5.635e-09	6.10768e-08	3.24426e-08	TRUE
NCgl1175	-	ABC transporter ATPase	52.5475	15.1475	1.79454	1.77044	4.60922	4.04185e-06	3.25881e-05	1.731e-05	TRUE
NCgl1176	-	ABC transporter periplasmic component	81.331	22.7657	1.83694	1.81284	5.82867	5.58693e-09	6.12286e-08	3.24426e-08	TRUE
NCgl1177	-	glycogen branching enzyme	78.1476	56.9046	0.457656	0.433549	1.73534	0.0826797	0.219613	0.116653	FALSE
NCgl1178	-	glycosidase	75.0182	70.4087	0.0914862	0.0673797	0.281553	0.778287	0.888827	0.472124	FALSE
NCgl1179	-	ABC transporter ATPase	47.4162	41.7564	0.18338	0.159274	0.520756	0.602537	0.787851	0.418388	FALSE
NCgl1180	-	hypothetical protein	16.6502	11.1721	0.575646	0.551539	0.998356	0.318107	0.572902	0.303999	FALSE
NCgl1181	-	hypothetical protein	68.4809	84.1697	-0.297599	-0.321705	-1.37396	0.169455	0.375876	0.199256	FALSE
NCgl1182	-	electron transfer flavoprotein beta-subunit	336.39	423.223	-0.331284	-0.35539	-3.38417	0.000713938	0.00397842	0.00211324	TRUE
NCgl1183	-	electron transfer flavoprotein alpha-subunit	175.026	171.91	0.0259184	0.00181191	0.0116974	0.990667	0.994701	0.528362	FALSE
NCgl1184	-	cysteine sulfinate desulfinase	195.662	174.197	0.167647	0.143541	0.956021	0.339061	0.587402	0.312014	FALSE
NCgl1185	-	hypothetical protein	162.487	152.458	0.0919151	0.0678086	0.416991	0.676685	0.83187	0.441796	FALSE
NCgl1186	-	uncharacterized protein related to capsule biosynthesis enzyme	19.6018	23.4581	-0.259105	-0.283211	-0.642806	0.52035	0.741317	0.39377	FALSE
NCgl1187	-	transcriptional regulator	42.031	54.8863	-0.384992	-0.409098	-1.38968	0.164627	0.367369	0.195138	FALSE
NCgl1188	-	acetyltransferase	33.4479	18.7053	0.838464	0.814358	1.99628	0.0459032	0.138317	0.0734709	FALSE
NCgl1189	-	spermidine synthase	28.2728	24.7116	0.194225	0.170118	0.428688	0.66815	0.825149	0.438299	FALSE
NCgl1190	-	hypothetical protein	19.6274	21.8657	-0.155802	-0.179908	-0.401356	0.688158	0.839349	0.445754	FALSE
NCgl1191	-	hypothetical protein	34.4217	23.7684	0.534273	0.510166	1.33735	0.18111	0.392316	0.208389	FALSE
NCgl1192	mnmA	tRNA-specific 2-thiouridylase MnmA	627.232	738.867	-0.236316	-0.260422	-3.33144	0.000863993	0.00476969	0.00253355	TRUE
NCgl1193	-	hypothetical protein	194.213	205.514	-0.0815967	-0.105703	-0.732364	0.463947	0.694044	0.36866	FALSE
NCgl1194	-	major facilitator superfamily permease	59.9681	63.1714	-0.0750763	-0.0991828	-0.381397	0.702909	0.845835	0.449287	FALSE
NCgl1195	-	DNA polymerase III subunit epsilon	45.4605	37.3504	0.28349	0.259384	0.816116	0.414434	0.651946	0.346298	FALSE
NCgl1196	ligA	NAD-dependent DNA ligase LigA	152.328	108.005	0.496087	0.471981	2.62014	0.00878938	0.0360218	0.019134	FALSE
NCgl1197	-	hypothetical protein	313.11	250.157	0.323833	0.299727	2.45798	0.0139722	0.0538332	0.0285949	FALSE
NCgl1198	gatC	aspartyl/glutamyl-tRNA amidotransferase subunit C	480.92	387.069	0.313207	0.289101	2.94387	0.00324132	0.0154945	0.00823029	FALSE
NCgl1199	gatA	aspartyl/glutamyl-tRNA amidotransferase subunit A	167.188	142.348	0.232044	0.207938	1.26596	0.205526	0.430092	0.228455	FALSE
NCgl1200	-	siderophore-interacting protein	85.2133	82.6037	0.0448727	0.0207662	0.0932329	0.925719	0.95944	0.509504	FALSE
NCgl1201	-	hypothetical protein	840.447	357.637	1.23266	1.20855	13.8734	9.18408e-44	4.11753e-42	2.18714e-42	TRUE
NCgl1202	-	6-phosphofructokinase	614.063	475.129	0.370068	0.345961	3.94194	8.08237e-05	0.000526778	0.000279812	TRUE
NCgl1203	-	transcriptional regulator	21.4443	73.7143	-1.78135	-1.80546	-5.57994	2.40606e-08	2.48934e-07	1.32228e-07	TRUE
NCgl1204	-	ABC transporter duplicated ATPase	18.5058	36.1507	-0.966042	-0.990148	-2.4682	0.0135796	0.0525254	0.0279003	FALSE
NCgl1205	-	ABC transporter permease	21.9602	37.3281	-0.765375	-0.789481	-2.07054	0.0384019	0.11936	0.0634014	FALSE
NCgl1206	-	ABC transporter periplasmic component	41.0306	59.4211	-0.534275	-0.558381	-1.92318	0.054457	0.158757	0.0843279	FALSE
NCgl1207	-	D-ribose pyranase	62.0875	85.873	-0.467903	-0.49201	-2.06073	0.0393285	0.121222	0.0643902	FALSE
NCgl1208	-	acetyltransferase	306.574	368.913	-0.267043	-0.291149	-2.61738	0.0088608	0.0361643	0.0192096	FALSE
NCgl1209	-	ABC transporter periplasmic component	60.402	114.635	-0.924384	-0.94849	-4.24092	2.22605e-05	0.00015683	8.33046e-05	TRUE
NCgl1210	-	Na+-dependent transporter	45.0817	73.4275	-0.703779	-0.727886	-2.70618	0.00680613	0.0290192	0.0154143	FALSE
NCgl1211	gatB	aspartyl/glutamyl-tRNA amidotransferase subunit B	291.303	283.375	0.0398079	0.0157014	0.130464	0.896199	0.947091	0.50294	FALSE
NCgl1212	-	dinucleotide-binding protein	163.871	276.373	-0.754055	-0.778161	-5.56455	2.62826e-08	2.70035e-07	1.43436e-07	TRUE
NCgl1213	-	oxidoreductase	194.214	142.512	0.44656	0.422453	2.67093	0.00756406	0.0317476	0.0168405	FALSE
NCgl1214	-	lysine efflux permease	144.845	194.259	-0.423472	-0.447578	-2.84146	0.00449069	0.0205378	0.0109092	FALSE
NCgl1215	-	chromosome replication initiation inhibitor protein	32.021	33.2023	-0.0522654	-0.0763719	-0.213751	0.830741	0.917567	0.48739	FALSE
NCgl1216	-	glutathione S-transferase	46.5742	69.9188	-0.58615	-0.610257	-2.25958	0.0238476	0.0828227	0.0439427	FALSE
NCgl1217	-	hypothetical protein	59.392	54.8423	0.114979	0.0908723	0.33649	0.736501	0.865492	0.459702	FALSE
NCgl1218	-	hypothetical protein	147.539	121.502	0.280119	0.256013	1.45204	0.14649	0.339972	0.180585	FALSE
NCgl1219	-	dihydroxy-acid dehydratase	327.185	502.66	-0.619478	-0.643584	-6.35363	2.10297e-10	2.58202e-09	1.36587e-09	TRUE
NCgl1220	-	hypothetical protein	251.499	312.858	-0.314953	-0.339059	-2.78369	0.00537445	0.0237004	0.0125891	FALSE
NCgl1221	-	small-conductance mechanosensitive channel	104.202	91.9803	0.179981	0.155875	0.755972	0.449666	0.681989	0.362257	FALSE
NCgl1222	-	acetolactate synthase 1 catalytic subunit	257.011	382.133	-0.572247	-0.596354	-5.17519	2.27674e-07	2.09872e-06	1.11479e-06	TRUE
NCgl1223	ilvH	acetolactate synthase 3 regulatory subunit	181.156	398.293	-1.13659	-1.1607	-9.32517	1.10809e-20	2.50293e-19	1.3295e-19	TRUE
NCgl1224	-	ketol-acid reductoisomerase	508.402	641.502	-0.335486	-0.359592	-4.21303	2.51969e-05	0.000176259	9.36245e-05	TRUE
NCgl1228	-	ABC-type transport system periplasmic component	5.88822	7.89595	-0.423282	-0.447389	-0.572601	0.566915	0.768087	0.407697	FALSE
NCgl1229	-	hypothetical protein	67.9176	107.368	-0.660704	-0.684811	-3.10184	0.0019232	0.00979476	0.00520274	FALSE
NCgl1230	-	hypothetical protein	34.9157	49.5994	-0.506448	-0.530555	-1.67757	0.0934309	0.240611	0.127807	FALSE
NCgl1231	-	hypothetical protein	94.8256	117.384	-0.307887	-0.331993	-1.67148	0.094626	0.242213	0.12857	FALSE
NCgl1232	-	Co/Zn/Cd efflux system component	82.7858	115.228	-0.477043	-0.501149	-2.42764	0.0151976	0.0576535	0.0306092	FALSE
NCgl1233	-	hypothetical protein	62.3073	69.0304	-0.147832	-0.171939	-0.682495	0.494926	0.721777	0.383391	FALSE
NCgl1234	-	hypothetical protein	69.1006	59.707	0.210799	0.186692	0.733388	0.463322	0.69346	0.368349	FALSE
NCgl1235	-	D-3-phosphoglycerate dehydrogenase	504.796	500.525	0.0122579	-0.0118486	-0.130233	0.896382	0.946945	0.50294	FALSE
NCgl1236	-	hypothetical protein	54.3645	51.7168	0.072031	0.0479245	0.17105	0.864184	0.931896	0.495001	FALSE
NCgl1237	-	3-isopropylmalate dehydrogenase	135.507	175.51	-0.373189	-0.397295	-2.4184	0.0155889	0.0586865	0.0311729	FALSE
NCgl1238	-	ABC-type transport system periplasmic component	170.271	218.407	-0.359191	-0.383297	-2.60912	0.00907755	0.0368963	0.0195984	FALSE
NCgl1239	-	signal-transduction protein	21.5256	22.5094	-0.0644795	-0.088586	-0.203712	0.838578	0.91936	0.488342	FALSE
NCgl1240	-	DNA polymerase III epsilon subunit	34.3479	30.2803	0.181843	0.157736	0.439057	0.66062	0.8203	0.435581	FALSE
NCgl1241	-	2-keto-4-pentenoate hydratase	133.579	97.106	0.460065	0.435959	2.28051	0.0225772	0.0795309	0.0422449	FALSE
NCgl1242	-	SAM-dependent methyltransferase	127.675	113.665	0.167692	0.143586	0.772478	0.439831	0.674332	0.358189	FALSE
NCgl1243	-	isochorismate synthase	6.28649	7.25032	-0.205789	-0.229895	-0.29278	0.769691	0.885848	0.470482	FALSE
NCgl1244	gltX	glutamyl-tRNA synthetase	165.502	175.112	-0.0814287	-0.105535	-0.674962	0.4997	0.72481	0.385002	FALSE
NCgl1245	-	transcriptional regulator	40.0726	41.0996	-0.0365077	-0.0606142	-0.189266	0.849885	0.925583	0.491309	FALSE
NCgl1246	-	hypothetical protein	12.2982	16.1716	-0.395014	-0.419121	-0.771451	0.44044	0.674566	0.358313	FALSE
NCgl1247	-	hypothetical protein	172.357	121.015	0.510207	0.486101	2.86345	0.0041905	0.0192841	0.0102433	FALSE
NCgl1248	-	transcriptional regulator	18.9404	25.1945	-0.411642	-0.435748	-0.998233	0.318166	0.572313	0.303999	FALSE
NCgl1249	-	hypothetical protein	11.9785	13.6319	-0.186541	-0.210647	-0.369076	0.712071	0.85029	0.451413	FALSE
NCgl1250	-	hypothetical protein	7.23961	15.391	-1.08811	-1.11221	-1.77114	0.0765369	0.205324	0.109063	FALSE
NCgl1251	-	hypothetical protein	99.1438	92.7586	0.0960416	0.0719351	0.34529	0.729877	0.860098	0.456794	FALSE
NCgl1252	-	hypothetical protein	141.128	146.536	-0.0542458	-0.0783523	-0.460562	0.645113	0.810569	0.430555	FALSE
NCgl1253	-	thiamine biosynthesis protein ThiC	33.0461	42.9287	-0.377461	-0.401568	-1.20796	0.227064	0.460824	0.24476	FALSE
NCgl1254	-	hypothetical protein	21.8132	37.9215	-0.797815	-0.821921	-2.1605	0.0307337	0.100045	0.0531417	FALSE
NCgl1255	-	glucan phosphorylase	335.392	352.48	-0.0716962	-0.0958027	-0.870837	0.383843	0.627509	0.333309	FALSE
NCgl1256	-	hypothetical protein	16.387	16.8173	-0.0373912	-0.0614977	-0.122813	0.902255	0.950097	0.504669	FALSE
NCgl1257	-	Zn-dependent hydrolase	27.3113	27.713	-0.0210633	-0.0451698	-0.116126	0.907553	0.953978	0.506729	FALSE
NCgl1258	-	hypothetical protein	25.2185	42.376	-0.748767	-0.772873	-2.16592	0.0303173	0.0990164	0.0525952	FALSE
NCgl1259	-	hypothetical protein	71.8547	121.665	-0.759756	-0.783863	-3.7152	0.000203045	0.00125169	0.000664868	TRUE
NCgl1260	-	guanosine polyphosphate pyrophosphohydrolase/synthetase	41.9029	36.0928	0.21534	0.191233	0.584529	0.558865	0.762768	0.405164	FALSE
NCgl1261	-	transcriptional regulator	28.0688	23.9195	0.230782	0.206675	0.515651	0.606098	0.789021	0.419109	FALSE
NCgl1262	-	isopropylmalate isomerase large subunit	42.146	65.9303	-0.645547	-0.669653	-2.38308	0.0171684	0.0635016	0.0336877	FALSE
NCgl1263	leuD	isopropylmalate isomerase small subunit	41.9313	49.0374	-0.225857	-0.249963	-0.825029	0.409355	0.647052	0.343699	FALSE
NCgl1264	-	NTP pyrophosphohydrolase	110.854	87.9432	0.334015	0.309909	1.50942	0.131191	0.312556	0.165922	FALSE
NCgl1265	-	hypothetical protein	5.55492	6.72692	-0.276178	-0.300285	-0.363895	0.715937	0.852841	0.453009	FALSE
NCgl1266	gpsA	NAD(P)H-dependent glycerol-3-phosphate dehydrogenase	40.9346	50.499	-0.302934	-0.32704	-1.08087	0.279757	0.528947	0.280964	FALSE
NCgl1267	ddl	D-alanyl-alanine synthetase A	115.155	107.485	0.0994415	0.075335	0.389488	0.696915	0.844114	0.447647	FALSE
NCgl1268	-	hypothetical protein	22.8686	23.514	-0.0401528	-0.0642593	-0.15167	0.879447	0.939453	0.498705	FALSE
NCgl1269	-	thiamine monophosphate kinase	24.3558	28.198	-0.211327	-0.235433	-0.59074	0.554694	0.76129	0.404379	FALSE
NCgl1270	-	uracil-DNA glycosylase	18.489	20.5359	-0.151482	-0.175589	-0.379906	0.704015	0.846478	0.449629	FALSE
NCgl1271	-	kinase	29.4411	28.9903	0.0222617	-0.00184484	-0.00488746	0.9961	0.999139	0.530603	FALSE
NCgl1272	-	RecG-like helicase	45.825	31.2212	0.553606	0.5295	1.59617	0.110451	0.273951	0.145373	FALSE
NCgl1273	-	pyruvate carboxylase C-terminal domain-containing protein	92.2079	93.5882	-0.0214369	-0.0455434	-0.215159	0.829643	0.917382	0.486978	FALSE
NCgl1274	-	N6-adenine-specific methylase	61.7508	62.3464	-0.013849	-0.0379555	-0.146544	0.883492	0.940717	0.499488	FALSE
NCgl1275	coaD	phosphopantetheine adenylyltransferase	76.0714	60.233	0.336799	0.312692	1.26099	0.207311	0.432605	0.229789	FALSE
NCgl1276	-	ABC transporter ATPase	71.2359	99.0817	-0.476015	-0.500121	-2.2469	0.0246465	0.0849	0.0450969	FALSE
NCgl1277	-	ABC transporter permease	67.6124	74.267	-0.135434	-0.159541	-0.658277	0.51036	0.734511	0.390036	FALSE
NCgl1278	-	ABC transporter periplasmic component	71.0541	96.3154	-0.438848	-0.462955	-2.06393	0.0390247	0.120662	0.0640931	FALSE
NCgl1279	-	hypothetical protein	50.1044	46.7886	0.0987796	0.0746731	0.254681	0.79897	0.90166	0.478805	FALSE
NCgl1280	-	hypothetical protein	171.92	144.355	0.252114	0.228007	1.40277	0.160684	0.36157	0.191974	FALSE
NCgl1281	-	integrase	34.9686	52.9858	-0.599546	-0.623652	-2.00553	0.0449068	0.135868	0.07217	FALSE
NCgl1282	-	hypothetical protein	165.364	180.866	-0.12927	-0.153376	-0.988691	0.322815	0.574043	0.304918	FALSE
NCgl1283	-	hypothetical protein	182.558	236.348	-0.372554	-0.396661	-2.80232	0.00507369	0.0226783	0.0120389	FALSE
NCgl1284	-	hypothetical protein	180.2	188.836	-0.0675373	-0.0916438	-0.610124	0.54178	0.756906	0.402011	FALSE
NCgl1285	-	hypothetical protein	393.736	358.336	0.135918	0.111811	1.06231	0.288093	0.538174	0.285865	FALSE
NCgl1286	-	hypothetical protein	1129.3	903.04	0.322573	0.298467	4.651	3.30328e-06	2.70011e-05	1.43424e-05	TRUE
NCgl1287	-	hypothetical protein	411.496	355.247	0.212057	0.18795	1.80162	0.0716059	0.194924	0.103539	FALSE
NCgl1288	-	hypothetical protein	738.362	592.326	0.317938	0.293832	3.70473	0.000211613	0.00129909	0.000690046	TRUE
NCgl1289	-	hypothetical protein	280.668	273.96	0.0348995	0.010793	0.0881021	0.929796	0.961309	0.510462	FALSE
NCgl1290	-	hypothetical protein	186.856	231.263	-0.307608	-0.331714	-2.34438	0.0190589	0.0689428	0.0366208	FALSE
NCgl1291	-	hypothetical protein	161.093	201.247	-0.321075	-0.345181	-2.2704	0.0231833	0.0811826	0.0431223	FALSE
NCgl1292	-	hypothetical protein	193.315	248.17	-0.360374	-0.384481	-2.78927	0.00528265	0.0234003	0.0124297	FALSE
NCgl1293	-	hypothetical protein	98.3706	132.707	-0.431946	-0.456052	-2.38944	0.0168742	0.06257	0.0332357	FALSE
NCgl1294	-	hypothetical protein	54.4242	63.2075	-0.215848	-0.239954	-0.900737	0.367728	0.614056	0.326116	FALSE
NCgl1295	-	hypothetical protein	77.6044	94.4968	-0.284127	-0.308233	-1.39811	0.162081	0.363882	0.193285	FALSE
NCgl1296	-	hypothetical protein	78.3538	106.769	-0.446422	-0.470528	-2.20571	0.0274042	0.0917296	0.0487127	FALSE
NCgl1298	-	hypothetical protein	83.817	115.447	-0.461912	-0.486019	-2.36276	0.0181396	0.0661837	0.0351552	FALSE
NCgl1299	-	DNA polymerase I	157.849	178.304	-0.175791	-0.199898	-1.26914	0.20439	0.428626	0.227676	FALSE
NCgl1300	-	major facilitator superfamily permease	35.0834	33.5659	0.0637934	0.039687	0.113952	0.909276	0.954772	0.507131	FALSE
NCgl1301	-	transcriptional regulator	32.2859	33.3925	-0.0486199	-0.0727264	-0.204259	0.838151	0.919232	0.488274	FALSE
NCgl1302	-	aldo/keto reductase	30.2981	33.4956	-0.144743	-0.16885	-0.467116	0.640417	0.807411	0.428877	FALSE
NCgl1303	-	SAM-dependent methyltransferase	12.286	17.2321	-0.488085	-0.512192	-0.957614	0.338257	0.588075	0.312014	FALSE
NCgl1304	rpsA	30S ribosomal protein S1	1866.15	2103.31	-0.172594	-0.196701	-4.29522	1.74523e-05	0.000124738	6.62578e-05	TRUE
NCgl1305	-	phosphotransferase system IIC component, glucose/maltose/N-acetylglucosamine-specific	705.704	736.335	-0.0612993	-0.0854058	-1.12428	0.260894	0.507885	0.269777	FALSE
NCgl1306	coaE	dephospho-CoA kinase	271.781	196.829	0.465504	0.441397	3.29057	0.000999857	0.00544857	0.00289415	TRUE
NCgl1307	-	hypothetical protein	34.0137	30.2772	0.167882	0.143776	0.399211	0.689738	0.840236	0.446153	FALSE
NCgl1308	-	hypothetical protein	29.9452	35.6526	-0.251684	-0.27579	-0.772695	0.439703	0.674485	0.358189	FALSE
NCgl1309	-	inosine-uridine nucleoside N-ribohydrolase	57.2831	37.8928	0.596187	0.57208	1.91395	0.0556267	0.161848	0.0859225	FALSE
NCgl1310	-	major facilitator superfamily permease	56.2361	41.1282	0.451369	0.427262	1.45232	0.146414	0.340062	0.180585	FALSE
NCgl1311	-	sugar kinase	161.066	130.611	0.302377	0.278271	1.64271	0.100444	0.254681	0.135215	FALSE
NCgl1312	-	transcriptional regulator	344.809	325.84	0.0816328	0.0575263	0.516294	0.605649	0.78913	0.418999	FALSE
NCgl1313	-	hypothetical protein	57.5039	41.2164	0.480439	0.456333	1.56064	0.11861	0.289337	0.153689	FALSE
NCgl1314	-	hypothetical protein	42.0398	29.8711	0.493002	0.468896	1.36814	0.171269	0.377635	0.200591	FALSE
NCgl1315	-	excinuclease ABC subunit B	103.697	93.376	0.151253	0.127146	0.618219	0.536431	0.753703	0.400349	FALSE
NCgl1316	-	universal stress protein UspA	3324.66	3062.43	0.118526	0.0944195	2.61803	0.00884381	0.0361948	0.0192096	FALSE
NCgl1317	-	transcriptional regulator	253.814	399.7	-0.655142	-0.679249	-5.94256	2.80609e-09	3.16917e-08	1.68339e-08	TRUE
NCgl1318	-	nucleoside-diphosphate-sugar epimerase	544.712	1333.27	-1.2914	-1.31551	-18.8302	4.27334e-79	3.51245e-77	1.86573e-77	TRUE
NCgl1319	-	hypothetical protein	216.914	387.479	-0.836995	-0.861102	-7.18728	6.60933e-13	9.72985e-12	5.16827e-12	TRUE
NCgl1320	-	hypothetical protein	1423.31	1027.42	0.470222	0.446116	7.608	2.78375e-14	4.42856e-13	2.35235e-13	TRUE
NCgl1321	-	hypothetical protein	440.957	502.448	-0.188336	-0.212442	-2.25957	0.023848	0.0827272	0.0439427	FALSE
NCgl1322	uvrA	excinuclease ABC subunit A	368.881	328.705	0.166364	0.142257	1.30133	0.193147	0.412353	0.219032	FALSE
NCgl1323	-	hypothetical protein	24.292	28.2439	-0.217456	-0.241562	-0.605967	0.544537	0.758608	0.402505	FALSE
NCgl1324	infC	translation initiation factor IF-3	4910.93	5265.27	-0.100512	-0.124618	-4.36586	1.26621e-05	9.32019e-05	4.95066e-05	TRUE
NCgl1325	rpmI	50S ribosomal protein L35	6145.71	6685.69	-0.121497	-0.145603	-5.73074	9.99931e-09	1.06431e-07	5.65339e-08	TRUE
NCgl1326	rplT	50S ribosomal protein L20	3114.2	3261.1	-0.0664983	-0.0906048	-2.51066	0.0120505	0.0474798	0.0252202	FALSE
NCgl1327	-	hypothetical protein	71.0497	60.8682	0.223139	0.199033	0.791124	0.428872	0.66546	0.353476	FALSE
NCgl1328	-	hypothetical protein	112.04	72.7725	0.622545	0.598439	2.78734	0.00531419	0.0235048	0.0124852	FALSE
NCgl1329	-	ABC transporter permease	33.1456	37.3448	-0.172089	-0.196195	-0.570398	0.568408	0.767649	0.40772	FALSE
NCgl1330	-	ABC transporter permease	10.8162	11.3305	-0.0670179	-0.0911244	-0.148606	0.881865	0.939999	0.499305	FALSE
NCgl1331	-	ABC transporter periplasmic component	13.9828	17.3797	-0.313742	-0.337848	-0.65381	0.513234	0.736141	0.390787	FALSE
NCgl1332	-	ABC transporter ATPase	9.75371	13.0755	-0.422848	-0.446954	-0.736191	0.461614	0.692304	0.367736	FALSE
NCgl1333	-	glycerophosphoryl diester phosphodiesterase	12.9117	10.8771	0.247384	0.223277	0.376737	0.706369	0.847242	0.450035	FALSE
NCgl1334	-	rRNA methylase	62.5233	71.2633	-0.188765	-0.212872	-0.852465	0.393956	0.633886	0.336705	FALSE
NCgl1335	pheS	phenylalanyl-tRNA synthetase subunit alpha	172.732	212.679	-0.300141	-0.324248	-2.20043	0.0277761	0.0925556	0.0491634	FALSE
NCgl1336	pheT	phenylalanyl-tRNA synthetase subunit beta	115.07	120.463	-0.0660715	-0.090178	-0.479619	0.631499	0.803701	0.426778	FALSE
NCgl1337	-	hypothetical protein	260.123	300.14	-0.206442	-0.230548	-1.88913	0.0588743	0.169464	0.089987	FALSE
NCgl1338	-	acyltransferase	223.453	291.626	-0.384151	-0.408257	-3.19747	0.00138639	0.00735182	0.00390512	FALSE
NCgl1339	-	hypothetical protein	510.421	591.922	-0.213719	-0.237825	-2.7336	0.00626467	0.0270615	0.0143745	FALSE
NCgl1340	argC	N-acetyl-gamma-glutamyl-phosphate reductase	64.8033	93.2479	-0.525005	-0.549111	-2.37303	0.0176429	0.0646906	0.0343621	FALSE
NCgl1341	argJ	bifunctional ornithine acetyltransferase/N-acetylglutamate synthase	50.2542	58.2907	-0.214022	-0.238128	-0.858682	0.390516	0.632477	0.335831	FALSE
NCgl1342	-	acetylglutamate kinase	51.6608	47.1631	0.13141	0.107303	0.369514	0.711745	0.850587	0.451413	FALSE
NCgl1343	argD	acetylornithine aminotransferase	50.0949	50.0532	0.00120296	-0.0229035	-0.0794396	0.936683	0.963715	0.511606	FALSE
NCgl1344	-	ornithine carbamoyltransferase	54.512	60.2381	-0.144102	-0.168209	-0.624122	0.532548	0.751459	0.399014	FALSE
NCgl1345	-	arginine repressor ArgR	75.1029	86.4444	-0.202904	-0.227011	-0.998801	0.317891	0.573212	0.303999	FALSE
NCgl1346	-	argininosuccinate synthase	212.789	189.97	0.16365	0.139543	0.969898	0.332097	0.582499	0.309297	FALSE
NCgl1347	-	argininosuccinate lyase	108.864	110.24	-0.0181141	-0.0422206	-0.216606	0.828515	0.916477	0.486811	FALSE
NCgl1348	-	hypothetical protein	49.1327	71.2431	-0.536066	-0.560172	-2.11193	0.0346922	0.110262	0.0585688	FALSE
NCgl1349	-	hypothetical protein	18.8904	20.8087	-0.139529	-0.163636	-0.357126	0.720997	0.855083	0.454084	FALSE
NCgl1350	-	hypothetical protein	66.6374	57.8558	0.203869	0.179763	0.6943	0.487494	0.714815	0.379693	FALSE
NCgl1351	-	hypothetical protein	238.473	150.731	0.661844	0.637738	4.30436	1.67466e-05	0.000120567	6.40425e-05	TRUE
NCgl1352	-	tyrosyl-tRNA synthetase	242.627	163.076	0.573192	0.549085	3.79603	0.000147029	0.000923692	0.000490643	TRUE
NCgl1353	-	universal stress protein UspA	186.177	343.728	-0.884592	-0.908698	-7.08474	1.39305e-12	1.98175e-11	1.05266e-11	TRUE
NCgl1354	-	hypothetical protein	620.188	653.54	-0.0755712	-0.0996776	-1.23308	0.217544	0.448581	0.238172	FALSE
NCgl1354a	-	TPR repeat-containing protein	85.9206	159.686	-0.894158	-0.918265	-4.87136	1.10832e-06	9.61739e-06	5.10853e-06	TRUE
NCgl1355	-	HAD family sugar phosphatase	107.876	93.4844	0.206578	0.182472	0.896294	0.370096	0.615578	0.326981	FALSE
NCgl1356	-	hypothetical protein	102.509	89.2397	0.199987	0.175881	0.843111	0.399167	0.638796	0.339313	FALSE
NCgl1357	-	rRNA methylase	69.9495	61.1994	0.192796	0.168689	0.668809	0.503618	0.727639	0.386505	FALSE
NCgl1358	ppnK	inorganic polyphosphate/ATP-NAD kinase	101.989	67.6771	0.591675	0.567569	2.53572	0.0112215	0.0447499	0.0237701	FALSE
NCgl1359	-	DNA repair ATPase	221.502	256.571	-0.212038	-0.236144	-1.78727	0.0738939	0.199318	0.105873	FALSE
NCgl1360	-	hypothetical protein	102.97	117.23	-0.187117	-0.211223	-1.08522	0.277824	0.526974	0.279916	FALSE
NCgl1361	-	hypothetical protein	75.2485	72.8185	0.0473578	0.0232513	0.098054	0.921889	0.959167	0.509118	FALSE
NCgl1362	pyrG	CTP synthetase	81.2945	47.6868	0.76957	0.745463	2.88318	0.00393683	0.0182587	0.00969861	FALSE
NCgl1363	-	NTP pyrophosphohydrolase	212.594	140.276	0.599828	0.575721	3.7085	0.000208488	0.00128257	0.000681269	TRUE
NCgl1364	xerD	site-specific tyrosine recombinase XerD	169.069	113.231	0.578341	0.554234	3.19556	0.0013956	0.00738746	0.00392404	FALSE
NCgl1365	-	ABC transporter duplicated ATPase	70.4627	72.8635	-0.048336	-0.0724424	-0.300568	0.763744	0.882436	0.468729	FALSE
NCgl1366	-	chromosome partitioning ATPase	171.942	153.147	0.167004	0.142898	0.892275	0.372246	0.616727	0.32719	FALSE
NCgl1367	-	hypothetical protein	68.4275	72.6051	-0.0854945	-0.109601	-0.451021	0.651975	0.815382	0.433111	FALSE
NCgl1368	-	acetyltransferase	32.7297	77.6267	-1.24595	-1.27006	-4.41967	9.88509e-06	7.42386e-05	3.94338e-05	TRUE
NCgl1369	-	rhodanese-related sulfurtransferase	43.1972	80.8946	-0.905107	-0.929213	-3.50178	0.000462159	0.00267618	0.00142152	TRUE
NCgl1370	-	hypothetical protein	57.2805	88.5467	-0.628394	-0.652501	-2.69903	0.00695413	0.0295226	0.0156817	FALSE
NCgl1371	-	16S rRNA uridine-516 pseudouridylate synthase	240.344	457.783	-0.929564	-0.95367	-8.51444	1.67395e-17	3.17514e-16	1.68656e-16	TRUE
NCgl1372	cmk	cytidylate kinase	159.628	291.84	-0.870466	-0.894573	-6.4423	1.1768e-10	1.47549e-09	7.83744e-10	TRUE
NCgl1373	engA	GTP-binding protein EngA	174.779	226.739	-0.3755	-0.399607	-2.76373	0.00571451	0.0250137	0.0132867	FALSE
NCgl1374	-	hypothetical protein	74.5929	59.4211	0.328063	0.303957	1.21563	0.224124	0.457368	0.242943	FALSE
NCgl1375	-	hypothetical protein	106.658	79.489	0.424162	0.400056	1.88162	0.0598875	0.171546	0.0911212	FALSE
NCgl1376	-	SAM-dependent methyltransferase	36.0437	34.7788	0.0515382	0.0274317	0.0800043	0.936234	0.963588	0.511606	FALSE
NCgl1377	-	ABC transporter ATPase	13.4616	11.5454	0.221525	0.197419	0.341653	0.732612	0.862291	0.458029	FALSE
NCgl1378	-	ABC-type transport system ATPase	11.4072	12.2926	-0.107852	-0.131958	-0.222568	0.823872	0.914761	0.485833	FALSE
NCgl1379	-	zinc transporter ZupT	775.319	844.751	-0.123737	-0.147844	-2.06223	0.0391861	0.121035	0.064291	FALSE
NCgl1380	-	NhaP-type Na+/H+ and K+/H+ antiporter	99.7979	97.2575	0.0372002	0.0130937	0.0637031	0.949207	0.971533	0.516055	FALSE
NCgl1381	-	hypothetical protein	48.6012	73.1917	-0.590689	-0.614795	-2.32722	0.0199535	0.0714799	0.0379685	FALSE
NCgl1382	-	hypothetical protein	130.786	91.8741	0.509482	0.485375	2.4909	0.0127419	0.0496096	0.0263515	FALSE
NCgl1383	-	alpha/beta hydrolase	202.204	183.312	0.14151	0.117403	0.798513	0.424573	0.661913	0.351592	FALSE
NCgl1384	-	preprotein translocase subunit SecA	68.9977	49.5902	0.476495	0.452389	1.6959	0.0899055	0.233976	0.124282	FALSE
NCgl1385	-	FHA-domain-containing protein	2038.18	1533.48	0.410477	0.38637	7.96907	1.59872e-15	2.78271e-14	1.47811e-14	TRUE
NCgl1386	-	hypothetical protein	519.117	492.467	0.0760342	0.0519277	0.57244	0.567024	0.767883	0.407697	FALSE
NCgl1387	-	hypothetical protein	463.35	352.883	0.392914	0.368807	3.63566	0.000277268	0.00167095	0.000887569	TRUE
NCgl1388	-	transcriptional regulator	465.537	602.319	-0.371632	-0.395738	-4.46455	8.02361e-06	6.13485e-05	3.25869e-05	TRUE
NCgl1389	-	hypothetical protein	222.616	177.777	0.32449	0.300384	2.07679	0.037821	0.117802	0.0625738	FALSE
NCgl1390	-	hypothetical protein	29.5045	29.7618	-0.012523	-0.0366295	-0.0977332	0.922144	0.958758	0.509118	FALSE
NCgl1391	-	hypothetical protein	42.2351	46.2607	-0.131344	-0.155451	-0.506571	0.612456	0.79207	0.420555	FALSE
NCgl1392	-	hypothetical protein	71.2392	65.9825	0.110587	0.0864802	0.350982	0.725602	0.856766	0.455094	FALSE
NCgl1393	-	hypothetical protein	242.266	239.979	0.0136878	-0.0104187	-0.0793045	0.93679	0.963156	0.511606	FALSE
NCgl1394	-	helicase	199.334	199.464	-0.000943229	-0.0250497	-0.173389	0.862345	0.93161	0.494849	FALSE
NCgl1395	-	siderophore-interacting protein	5.38557	7.72957	-0.521291	-0.545397	-0.679014	0.497129	0.722852	0.383754	FALSE
NCgl1396	-	6-phosphogluconate dehydrogenase	274.804	248.956	0.142511	0.118405	0.938698	0.347886	0.595714	0.316326	FALSE
NCgl1397	-	hypothetical protein	47.2957	37.9528	0.317502	0.293395	0.936043	0.349251	0.59736	0.317304	FALSE
NCgl1398	-	SAM-dependent methyltransferase	125.011	79.2281	0.657975	0.633869	3.09952	0.00193833	0.00982109	0.00521673	FALSE
NCgl1399	-	ABC transporter ATPase	155.99	125.551	0.313183	0.289076	1.67625	0.0936897	0.240858	0.127938	FALSE
NCgl1400	-	ABC transporter permease	46.714	40.7322	0.197685	0.173579	0.561914	0.574175	0.770514	0.409125	FALSE
NCgl1401	-	transcriptional regulator	25.0552	22.2219	0.173129	0.149023	0.354809	0.722732	0.855084	0.4542	FALSE
NCgl1402	-	ABC transporter permease	8.37459	8.81868	-0.0745442	-0.0986507	-0.141746	0.88728	0.943393	0.501075	FALSE
NCgl1403	-	ABC transporter permease	11.0541	11.3982	-0.0442314	-0.0683379	-0.11222	0.910649	0.955197	0.507131	FALSE
NCgl1404	-	ABC transporter ATPase	11.6013	9.63108	0.268521	0.244414	0.389486	0.696917	0.843771	0.447647	FALSE
NCgl1405	-	ABC transporter periplasmic component	11.7009	10.9023	0.101989	0.0778824	0.12829	0.897919	0.947217	0.503139	FALSE
NCgl1406	-	hypothetical protein	19.2307	20.0767	-0.0621159	-0.0862224	-0.187333	0.8514	0.92587	0.4918	FALSE
NCgl1407	-	multifunctional thiamine-phosphate pyrophosphorylase/synthase/phosphomethylpyrimidine kinase	19.1714	19.6152	-0.0330154	-0.0571219	-0.123292	0.901876	0.950036	0.504636	FALSE
NCgl1408	-	hydroxyethylthiazole kinase	75.0803	84.5591	-0.171526	-0.195632	-0.855946	0.392028	0.633193	0.336337	FALSE
NCgl1409	-	NADH dehydrogenase, FAD-containing subunit	524.687	591.951	-0.174021	-0.198127	-2.29309	0.021843	0.077591	0.0412145	FALSE
NCgl1410	-	cyclopropane fatty acid synthase	86.5461	75.3389	0.200074	0.175967	0.775055	0.438307	0.673741	0.357875	FALSE
NCgl1411	-	major facilitator superfamily permease	95.4133	127.21	-0.414948	-0.439055	-2.25887	0.0238914	0.0827806	0.0439711	FALSE
NCgl1412	-	phosphoribosyltransferase	455.781	393.525	0.211889	0.187782	1.89448	0.0581616	0.167903	0.0891859	FALSE
NCgl1413	-	hypothetical protein	70.597	86.3006	-0.289764	-0.31387	-1.3592	0.174083	0.380717	0.202228	FALSE
NCgl1414	-	arsenite efflux pump ACR3	33.8175	39.5784	-0.226943	-0.25105	-0.744278	0.456708	0.688086	0.365495	FALSE
NCgl1415	-	hypothetical protein	955.745	658.62	0.537179	0.513072	7.08599	1.38055e-12	1.97345e-11	1.04825e-11	TRUE
NCgl1416	-	hypothetical protein	65.5445	78.3231	-0.256964	-0.28107	-1.16615	0.243554	0.485305	0.257467	FALSE
NCgl1417	-	sulfate permease	40.2192	61.2435	-0.606672	-0.630779	-2.1781	0.0293984	0.096441	0.0512272	FALSE
NCgl1418	-	hypothetical protein	59.5253	109.612	-0.880827	-0.904933	-3.98649	6.70586e-05	0.000446907	0.000237386	TRUE
NCgl1419	-	hypothetical protein	231.557	239.382	-0.0479507	-0.0720572	-0.541976	0.587835	0.777561	0.412842	FALSE
NCgl1420	-	hypothetical protein	215.061	191.189	0.169744	0.145637	1.01657	0.309358	0.563664	0.299405	FALSE
NCgl1421	-	hypothetical protein	578.651	449.872	0.363181	0.339074	3.75484	0.000173449	0.00107371	0.000570332	TRUE
NCgl1422	-	hypothetical protein	2988.6	3729.14	-0.319373	-0.343479	-9.74226	1.99081e-22	4.71264e-21	2.50324e-21	TRUE
NCgl1423	-	glycosyltransferase	232.813	237.202	-0.0269456	-0.0510521	-0.383628	0.701254	0.84453	0.448543	FALSE
NCgl1424	-	apolipoprotein N-acyltransferase	112.076	89.3058	0.327648	0.303542	1.48817	0.136705	0.321294	0.170664	FALSE
NCgl1425	fxsA	FxsA	240.666	171.578	0.488162	0.464056	3.24264	0.0011843	0.00635995	0.00337825	FALSE
NCgl1426	-	hypothetical protein	11.5015	11.5594	-0.00724308	-0.0313496	-0.0521764	0.958388	0.977212	0.519072	FALSE
NCgl1427	-	hypothetical protein	6.08146	6.83687	-0.168917	-0.193024	-0.24024	0.810144	0.906663	0.481376	FALSE
NCgl1428	-	precorrin-6B methylase 1	51.4013	44.2527	0.216038	0.191931	0.649684	0.515896	0.737458	0.39172	FALSE
NCgl1429	-	hypothetical protein	89.098	75.1063	0.246459	0.222353	0.985742	0.32426	0.57523	0.305528	FALSE
NCgl1430	-	Xaa-Pro aminopeptidase	109.707	88.7251	0.30624	0.282133	1.3736	0.169564	0.375836	0.199256	FALSE
NCgl1431	-	hypothetical protein	33.7059	25.3789	0.409372	0.385266	1.02124	0.30714	0.561004	0.297992	FALSE
NCgl1432	-	helicase	69.2024	63.6508	0.120642	0.0965359	0.38548	0.699882	0.843564	0.448081	FALSE
NCgl1433	-	Sec-independent protein secretion pathway component TatC	412.876	283.108	0.544355	0.520248	4.71564	2.40953e-06	2.01977e-05	1.07286e-05	TRUE
NCgl1434	tatA	twin arginine translocase A	2552.63	1654.26	0.625796	0.601689	13.3814	7.76711e-41	3.19207e-39	1.69555e-39	TRUE
NCgl1435	-	transcriptional regulator	37.699	50.6529	-0.426119	-0.450225	-1.45878	0.144626	0.336701	0.178848	FALSE
NCgl1436	-	transcriptional regulator	58.8822	101.034	-0.77894	-0.803046	-3.4569	0.000546425	0.00310937	0.00165162	TRUE
NCgl1437	-	hypothetical protein	350.165	870.395	-1.31364	-1.33774	-15.4099	1.40516e-53	8.48543e-52	4.50726e-52	TRUE
NCgl1438	-	hypothetical protein	1304.47	3038.7	-1.22	-1.2441	-27.2336	2.60043e-163	6.99517e-161	3.71567e-161	TRUE
NCgl1439	-	hypothetical protein	54.1087	41.9986	0.36552	0.341414	1.15541	0.247925	0.489072	0.259784	FALSE
NCgl1440	-	ATPase of the AAA+ class	91.34	79.401	0.20209	0.177983	0.805075	0.420776	0.657727	0.349369	FALSE
NCgl1441	-	SAM-dependent methyltransferase involved in tRNA-Met maturation	111.697	107.469	0.0556655	0.031559	0.161918	0.871371	0.935554	0.496944	FALSE
NCgl1442	-	aminopeptidase	62.9732	54.7351	0.20227	0.178163	0.669119	0.503419	0.728064	0.386505	FALSE
NCgl1443	-	endonuclease	60.1485	87.7899	-0.545526	-0.569633	-2.3801	0.017308	0.0637789	0.0338779	FALSE
NCgl1444	-	plasmid maintenance system antidote protein	332.122	384.167	-0.210022	-0.234128	-2.16919	0.0300682	0.0984201	0.0522784	FALSE
NCgl1445	-	major facilitator superfamily permease	405.617	824.747	-1.02383	-1.04794	-12.3561	4.517e-35	1.5363e-33	8.16046e-34	TRUE
NCgl1446	aspA	aspartate ammonia-lyase	177.401	192.966	-0.121337	-0.145443	-0.969747	0.332173	0.582286	0.309297	FALSE
NCgl1447	hisG	ATP phosphoribosyltransferase	306.313	235.535	0.379063	0.354957	2.85169	0.00434874	0.0199812	0.0106136	FALSE
NCgl1448	hisE	phosphoribosyl-ATP pyrophosphatase	1022.58	658.899	0.634079	0.609973	8.56885	1.04528e-17	2.00843e-16	1.06683e-16	TRUE
NCgl1449	-	phosphatase/phosphohexomutase	147.586	140.664	0.0693039	0.0451974	0.26593	0.790293	0.895968	0.475753	FALSE
NCgl1450	-	methionine synthase I cobalamin-binding subunit	17.8767	25.4509	-0.509638	-0.533745	-1.20824	0.226955	0.460919	0.24476	FALSE
NCgl1451	-	hypothetical protein	51.4063	60.5411	-0.235969	-0.260075	-0.952127	0.341033	0.589093	0.312912	FALSE
NCgl1452	-	K+ transport flavoprotein	76.5211	87.5898	-0.194905	-0.219012	-0.971316	0.331391	0.582988	0.309297	FALSE
NCgl1453	-	arsenite efflux pump ACR3	116.266	155.069	-0.415483	-0.43959	-2.49682	0.0125312	0.0491124	0.0260874	FALSE
NCgl1454	-	protein-tyrosine-phosphatase	120.583	129.378	-0.101561	-0.125668	-0.688421	0.491188	0.718095	0.381367	FALSE
NCgl1455	-	protein-tyrosine-phosphatase	128.908	128.505	0.0045165	-0.01959	-0.108938	0.913252	0.955894	0.507131	FALSE
NCgl1456	-	hypothetical protein	1013.28	969.359	0.063935	0.0398285	0.614844	0.538658	0.75504	0.40104	FALSE
NCgl1457	cysS	cysteinyl-tRNA synthetase	126.995	192.801	-0.602337	-0.626443	-3.8411	0.000122484	0.000784483	0.000416699	TRUE
NCgl1458	uppP	undecaprenyl pyrophosphate phosphatase	129.03	150.25	-0.219662	-0.243768	-1.40994	0.158558	0.358695	0.190412	FALSE
NCgl1459	-	oxidoreductase	22.0112	21.5191	0.0326207	0.00851425	0.0194686	0.984467	0.991167	0.526477	FALSE
NCgl1460	-	hypothetical protein	49.2742	41.1322	0.260563	0.236457	0.777641	0.436781	0.672093	0.357	FALSE
NCgl1461	-	dihydroorotate dehydrogenase 2	62.404	39.5502	0.657956	0.633849	2.1898	0.0285388	0.0945648	0.0502306	FALSE
NCgl1462	-	hypothetical protein	85.0711	106.958	-0.330303	-0.35441	-1.69665	0.0897633	0.233811	0.124195	FALSE
NCgl1463	-	hypothetical protein	42.4715	28.0379	0.599114	0.575008	1.65562	0.0977995	0.249044	0.132286	FALSE
NCgl1464	-	transposase	30.5442	26.4401	0.208171	0.184065	0.480941	0.630558	0.803887	0.426778	FALSE
NCgl1465	-	hypothetical protein	356.643	353.248	0.0138001	-0.0103064	-0.0951861	0.924167	0.959512	0.509385	FALSE
NCgl1466	-	phospholipid-binding protein	168.625	111.231	0.600258	0.576151	3.30498	0.000949833	0.00520473	0.0027604	TRUE
NCgl1467	-	ABC transporter ATPase and permease	9.86277	13.0924	-0.40867	-0.432777	-0.715055	0.474575	0.706017	0.374761	FALSE
NCgl1468	-	ABC transporter ATPase and permease	18.4146	27.0646	-0.55556	-0.579667	-1.34243	0.179456	0.390162	0.207245	FALSE
NCgl1469	-	histone acetyltransferase HPA2 and related acetyltransferase	93.4466	59.4211	0.653167	0.629061	2.66165	0.00777576	0.0323607	0.0171893	FALSE
NCgl1470	-	arginine/ornithine transport system ATPase	63.7351	72.8724	-0.193285	-0.217392	-0.87965	0.379049	0.623114	0.330679	FALSE
NCgl1471	-	methylmalonyl-CoA mutase	63.9287	83.7048	-0.388848	-0.412954	-1.7312	0.0834168	0.221372	0.117588	FALSE
NCgl1472	-	methylmalonyl-CoA mutase N-terminal domain-containing protein	150.045	215.63	-0.523168	-0.547274	-3.59784	0.000320874	0.001922	0.00102092	TRUE
NCgl1473	-	hypothetical protein	14.4364	17.941	-0.313556	-0.337662	-0.663942	0.506728	0.731061	0.388322	FALSE
NCgl1474	-	hypothetical protein	90.973	82.1794	0.146662	0.122556	0.558582	0.576447	0.772512	0.41034	FALSE
NCgl1475	-	membrane protease subunit	144.146	133.965	0.105672	0.0815654	0.471303	0.637424	0.806042	0.42815	FALSE
NCgl1476	-	membrane protein	378.308	323.118	0.2275	0.203394	1.86435	0.0622723	0.176837	0.0939308	FALSE
NCgl1477	-	hypothetical protein	53.2445	63.0453	-0.243757	-0.267863	-0.999366	0.317617	0.573417	0.303999	FALSE
NCgl1478	-	hypothetical protein	144.509	136.714	0.0799956	0.0558891	0.324788	0.745341	0.871725	0.46304	FALSE
NCgl1479	hemH	ferrochelatase	194.779	227.658	-0.225027	-0.249134	-1.77214	0.0763705	0.205064	0.108925	FALSE
NCgl1480	-	cell wall-associated hydrolase	139.273	160.957	-0.20876	-0.232866	-1.39669	0.162507	0.364563	0.193647	FALSE
NCgl1481	-	hypothetical protein	36.6691	31.9522	0.198652	0.174546	0.500536	0.616698	0.796164	0.422814	FALSE
NCgl1482	-	aconitate hydratase	464.259	355.973	0.383163	0.359056	3.549	0.000386696	0.00228847	0.00121558	TRUE
NCgl1483	-	transcriptional regulator	73.9922	71.1167	0.0571849	0.0330784	0.138091	0.890168	0.944089	0.501478	FALSE
NCgl1484	-	glutamine amidotransferase	158.377	127.109	0.31729	0.293183	1.7118	0.0869336	0.228452	0.121348	FALSE
NCgl1485	-	nucleoside-diphosphate-sugar epimerase	436.448	311.631	0.485972	0.461866	4.34812	1.37311e-05	0.000100075	5.31573e-05	TRUE
NCgl1486	-	hypothetical protein	287.051	191.468	0.584203	0.560096	4.20379	2.62479e-05	0.000181891	9.66163e-05	TRUE
NCgl1487	-	hypothetical protein	116.524	98.9752	0.235493	0.211386	1.07375	0.282936	0.532914	0.283071	FALSE
NCgl1488	-	cation transport ATPase	32.8369	28.7191	0.193307	0.169201	0.459578	0.645819	0.811111	0.430843	FALSE
NCgl1489	-	hypothetical protein	40.1806	43.3512	-0.109573	-0.13368	-0.423299	0.672077	0.827925	0.43962	FALSE
NCgl1490	-	hypothetical protein	88.7439	92.5663	-0.0608396	-0.0849461	-0.396394	0.691814	0.839999	0.446188	FALSE
NCgl1491	-	hypothetical protein	16.1744	18.9267	-0.226709	-0.250816	-0.514224	0.607095	0.789624	0.419134	FALSE
NCgl1492	-	integrase	36.7005	39.1528	-0.093314	-0.117421	-0.354347	0.723079	0.855152	0.454237	FALSE
NCgl1493	-	ABC transporter duplicated ATPase	103.801	125.483	-0.273669	-0.297775	-1.55929	0.118928	0.289874	0.153974	FALSE
NCgl1496	-	transposase	38.1368	42.3219	-0.15022	-0.174326	-0.541585	0.588105	0.777223	0.412842	FALSE
NCgl1497	-	hypothetical protein	72.1757	55.9043	0.368554	0.344448	1.34559	0.178434	0.388798	0.2064	FALSE
NCgl1498	-	aromatic ring hydroxylating enzyme	758.001	632.791	0.26047	0.236364	3.0498	0.00228994	0.0112744	0.00598872	FALSE
NCgl1499	-	NifU-like protein	699.128	649.512	0.1062	0.0820934	1.04484	0.296099	0.54794	0.291053	FALSE
NCgl1500	-	selenocysteine lyase	515.114	470.074	0.132004	0.107898	1.1734	0.240634	0.481105	0.255402	FALSE
NCgl1501	-	ABC transporter ATPase	616.227	543.339	0.181608	0.157502	1.85748	0.0632434	0.178396	0.0947597	FALSE
NCgl1502	-	iron-regulated ABC transporter SufB	588.372	603.797	-0.0373337	-0.0614402	-0.735404	0.462093	0.692672	0.367931	FALSE
NCgl1503	-	iron-regulated ABC transporter SufB	1255.52	1475.59	-0.233005	-0.257112	-4.65223	3.28366e-06	2.69151e-05	1.42966e-05	TRUE
NCgl1504	-	transcriptional regulator	2542.48	3288.14	-0.371037	-0.395144	-10.4281	1.8446e-25	4.74623e-24	2.52109e-24	TRUE
NCgl1505	-	hypothetical protein	31.0738	35.0361	-0.173145	-0.197251	-0.555357	0.57865	0.774063	0.411013	FALSE
NCgl1506	-	ABC transporter ATPase	58.0188	64.2654	-0.147521	-0.171628	-0.657361	0.510949	0.734644	0.390226	FALSE
NCgl1507	-	ABC transporter permease	89.6366	106.781	-0.252498	-0.276604	-1.34104	0.179908	0.390857	0.207614	FALSE
NCgl1508	-	cytochrome oxidase assembly protein	395.122	246.178	0.682595	0.658488	5.70064	1.19356e-08	1.26586e-07	6.72397e-08	TRUE
NCgl1509	-	helicase	11.2094	9.71656	0.206191	0.182084	0.288315	0.773106	0.886675	0.470844	FALSE
NCgl1510	-	NADPH:quinone reductase	40.4479	40.493	-0.00160719	-0.0257137	-0.0801788	0.936095	0.963781	0.511606	FALSE
NCgl1511	-	protoheme IX farnesyltransferase	292.821	451.6	-0.625028	-0.649135	-6.06827	1.29293e-09	1.48863e-08	7.90723e-09	TRUE
NCgl1512	-	transketolase	273.265	292.528	-0.0982765	-0.122383	-1.00875	0.313095	0.56942	0.302463	FALSE
NCgl1513	-	transaldolase	491.976	577.751	-0.231859	-0.255965	-2.89753	0.00376119	0.0176377	0.00935214	FALSE
NCgl1514	-	glucose-6-phosphate 1-dehydrogenase	196.855	195.732	0.00825561	-0.0158509	-0.108859	0.913315	0.955622	0.507131	FALSE
NCgl1515	-	hypothetical protein	127.609	128.795	-0.0133517	-0.0374582	-0.207891	0.835314	0.918846	0.487898	FALSE
NCgl1516	-	6-phosphogluconolactonase	136.415	119.446	0.191634	0.167527	0.927764	0.35353	0.60155	0.319135	FALSE
NCgl1517	-	hypothetical protein	15.37	18.6128	-0.276178	-0.300285	-0.605307	0.544975	0.757792	0.402505	FALSE
NCgl1518	-	hypothetical protein	43.5844	44.4558	-0.0285602	-0.0526667	-0.171268	0.864013	0.93205	0.495001	FALSE
NCgl1519	-	glycine/D-amino acid oxidase	25.1454	22.2036	0.179501	0.155395	0.370237	0.711206	0.850286	0.451413	FALSE
NCgl1520	-	ornithine cyclodeaminase	17.1035	10.3328	0.727068	0.702961	1.25625	0.209024	0.435565	0.231317	FALSE
NCgl1521	-	ammonia permease	52.578	15.7932	1.73516	1.71105	4.502	6.73158e-06	5.22801e-05	2.777e-05	TRUE
NCgl1522	secG	preprotein translocase subunit SecG	3451.02	1865.21	0.887685	0.863578	21.3452	4.32497e-101	5.33232e-99	2.8324e-99	TRUE
NCgl1523	-	phosphoenolpyruvate carboxylase	167.366	123.686	0.436323	0.412216	2.42365	0.0153655	0.057993	0.0308045	FALSE
NCgl1524	tpiA	triosephosphate isomerase	751.314	540.686	0.474625	0.450518	5.57635	2.45614e-08	2.53231e-07	1.3451e-07	TRUE
NCgl1525	pgk	phosphoglycerate kinase	593.608	437.052	0.441704	0.417598	4.62048	3.82859e-06	3.12088e-05	1.65774e-05	TRUE
NCgl1526	-	glyceraldehyde-3-phosphate dehydrogenase	3041.26	3077.52	-0.0170946	-0.0412011	-1.11855	0.263331	0.510279	0.271048	FALSE
NCgl1527	-	hypothetical protein	231.355	196.416	0.236198	0.212091	1.51792	0.129036	0.308913	0.164087	FALSE
NCgl1528	-	hypothetical protein	222.874	202.24	0.14016	0.116054	0.828899	0.407162	0.644618	0.342406	FALSE
NCgl1529	-	hypothetical protein	259.082	221.545	0.225808	0.201702	1.53038	0.125922	0.302437	0.160647	FALSE
NCgl1530	uvrC	excinuclease ABC subunit C	32.1233	39.2503	-0.289083	-0.31319	-0.914742	0.360327	0.60718	0.322403	FALSE
NCgl1531	-	hypothetical protein	251.16	206.871	0.279873	0.255767	1.89287	0.0583751	0.168191	0.089339	FALSE
NCgl1532	ribH	6,7-dimethyl-8-ribityllumazine synthase	92.8314	83.4123	0.154353	0.130246	0.598869	0.54926	0.758758	0.402811	FALSE
NCgl1533	-	bifunctional 3,4-dihydroxy-2-butanone 4-phosphate synthase/GTP cyclohydrolase II protein	112.544	114.403	-0.0236335	-0.04774	-0.249266	0.803155	0.902939	0.479464	FALSE
NCgl1534	-	riboflavin synthase subunit alpha	267.608	335	-0.324039	-0.348146	-2.95308	0.00314619	0.0150884	0.00801462	FALSE
NCgl1535	-	pyrimidine reductase	143.358	180.214	-0.330092	-0.354199	-2.20115	0.0277255	0.0925957	0.0491634	FALSE
NCgl1536	-	ribulose-phosphate 3-epimerase	160.119	178.911	-0.160098	-0.184204	-1.17469	0.24012	0.480402	0.255178	FALSE
NCgl1537	-	tRNA and rRNA cytosine-C5-methylase	90.2419	79.1302	0.189569	0.165463	0.745544	0.455943	0.687632	0.365202	FALSE
NCgl1538	fmt	methionyl-tRNA formyltransferase	131.786	147.199	-0.159567	-0.183674	-1.06252	0.288	0.538341	0.285865	FALSE
NCgl1539	def	peptide deformylase	277.352	311.227	-0.166245	-0.190352	-1.59942	0.109728	0.272616	0.144807	FALSE
NCgl1540	-	primosome assembly protein PriA	30.0607	28.943	0.054664	0.0305575	0.0813444	0.935168	0.963832	0.511606	FALSE
NCgl1541	-	S-adenosylmethionine synthetase	66.2064	71.1888	-0.10468	-0.128786	-0.523033	0.600951	0.787517	0.418145	FALSE
NCgl1542	-	bifunctional phosphopantothenoylcysteine decarboxylase/phosphopantothenate synthase	47.7981	40.6773	0.232727	0.208621	0.679009	0.497132	0.722502	0.383754	FALSE
NCgl1543	-	DNA-directed RNA polymerase subunit omega	2450.2	2941.34	-0.263573	-0.28768	-7.31484	2.57692e-13	3.93047e-12	2.08777e-12	TRUE
NCgl1544	gmk	guanylate kinase	1197.2	1115.76	0.101641	0.0775345	1.29265	0.196133	0.416326	0.221142	FALSE
NCgl1545	-	hypothetical protein	3255.03	2687.72	0.276287	0.252181	6.73147	1.6796e-11	2.20885e-10	1.17329e-10	TRUE
NCgl1546	pyrF	orotidine 5'-phosphate decarboxylase	60.6761	49.6667	0.28885	0.264744	0.961448	0.336327	0.586442	0.311504	FALSE
NCgl1547	carB	carbamoyl phosphate synthase large subunit	55.1162	50.2466	0.133451	0.109344	0.388795	0.697428	0.84301	0.447647	FALSE
NCgl1548	-	carbamoyl phosphate synthase small subunit	69.7545	66.1474	0.0766005	0.052494	0.212062	0.832059	0.918337	0.487709	FALSE
NCgl1549	pyrC	dihydroorotase	72.4527	58.0947	0.318632	0.294526	1.16279	0.244914	0.485724	0.257734	FALSE
NCgl1550	pyrB	aspartate carbamoyltransferase	120.68	114.248	0.0790215	0.054915	0.291678	0.770533	0.886128	0.47069	FALSE
NCgl1551	-	bifunctional pyrimidine regulatory protein PyrR uracil phosphoribosyltransferase	486.007	528.571	-0.121119	-0.145226	-1.60288	0.108962	0.271167	0.144038	FALSE
NCgl1552	-	oxidoreductase	21.9796	27.2006	-0.307474	-0.331581	-0.803641	0.421605	0.658674	0.349872	FALSE
NCgl1553	-	hypothetical protein	96.6956	82.521	0.228688	0.204582	0.947754	0.343255	0.591549	0.31407	FALSE
NCgl1554	-	hypothetical protein	108.457	85.873	0.336848	0.312742	1.50592	0.132087	0.31343	0.166486	FALSE
NCgl1555	-	hypothetical protein	272.226	203.371	0.420695	0.396589	2.98202	0.00286356	0.0138679	0.00736628	FALSE
NCgl1556	nusB	transcription antitermination protein NusB	904.603	840.287	0.106403	0.0822966	1.19151	0.233454	0.470246	0.249784	FALSE
NCgl1557	-	elongation factor P	861.622	772.917	0.156742	0.132635	1.85782	0.0631942	0.178427	0.0947597	FALSE
NCgl1558	-	Xaa-Pro aminopeptidase	97.8269	81.5571	0.262422	0.238315	1.104	0.269595	0.518007	0.275153	FALSE
NCgl1559	aroB	3-dehydroquinate synthase	20.5525	22.9242	-0.15756	-0.181667	-0.414847	0.678254	0.832415	0.442159	FALSE
NCgl1560	aroK	shikimate kinase	38.3813	46.168	-0.266489	-0.290596	-0.924125	0.355421	0.601999	0.319767	FALSE
NCgl1561	-	chorismate synthase	61.7475	83.5654	-0.436525	-0.460632	-1.91359	0.0556731	0.161824	0.0859225	FALSE
NCgl1562	-	signal peptidase	5.33353	6.80328	-0.35114	-0.375247	-0.451408	0.651695	0.815377	0.433109	FALSE
NCgl1563	-	transcriptional regulator	26.699	20.1566	0.405538	0.381431	0.900465	0.367873	0.613951	0.326116	FALSE
NCgl1564	-	ABC transporter permease	22.1833	31.0843	-0.486712	-0.510819	-1.28302	0.199486	0.422837	0.224601	FALSE
NCgl1565	-	ABC transporter periplasmic component	19.4127	22.6171	-0.220415	-0.244521	-0.548618	0.583268	0.775332	0.411745	FALSE
NCgl1566	-	ABC transporter ATPase	29.3243	35.0396	-0.25689	-0.280997	-0.779781	0.43552	0.67225	0.356832	FALSE
NCgl1567	aroE	shikimate 5-dehydrogenase	40.0165	43.933	-0.13471	-0.158816	-0.504055	0.614222	0.793661	0.421574	FALSE
NCgl1568	-	periplasmic solute-binding protein	67.8655	83.3114	-0.295836	-0.319942	-1.35986	0.173875	0.380545	0.202136	FALSE
NCgl1569	-	Holliday junction resolvase-like protein	81.7272	126.051	-0.625115	-0.649222	-3.20597	0.00134608	0.00716377	0.00380522	FALSE
NCgl1570	alaS	alanyl-tRNA synthetase	161.264	155.457	0.0529029	0.0287964	0.177613	0.859027	0.929382	0.493666	FALSE
NCgl1571	-	recombination factor protein RarA	52.1619	54.7191	-0.0690462	-0.0931527	-0.333732	0.738582	0.86656	0.460296	FALSE
NCgl1572	-	hypothetical protein	101.756	118.931	-0.225018	-0.249124	-1.28077	0.200276	0.4236	0.224978	FALSE
NCgl1573	aspS	aspartyl-tRNA synthetase	247.01	237.743	0.055169	0.0310625	0.237033	0.812631	0.907045	0.481801	FALSE
NCgl1574	-	metalloprotease	77.6484	92.3978	-0.250902	-0.275008	-1.24059	0.214756	0.443759	0.235714	FALSE
NCgl1575	-	helicase	8.85211	9.38228	-0.0839168	-0.108023	-0.159836	0.87301	0.936294	0.497337	FALSE
NCgl1576	-	hypothetical protein	53.5875	44.9492	0.253603	0.229496	0.788044	0.430671	0.667202	0.354402	FALSE
NCgl1577	-	hypothetical protein	128.076	113.694	0.171837	0.14773	0.79545	0.426352	0.663638	0.352509	FALSE
NCgl1578	-	transcriptional regulator	25.8164	25.3809	0.0245486	0.000442118	0.00109638	0.999125	1	0.530946	FALSE
NCgl1579	-	hypothetical protein	11.3946	9.09963	0.324466	0.30036	0.469777	0.638514	0.806387	0.428333	FALSE
NCgl1580	-	coenzyme F420-dependent N5,N10-methylene tetrahydromethanopterin reductase	5.38171	7.95476	-0.563755	-0.587861	-0.737023	0.461109	0.692248	0.367593	FALSE
NCgl1583	-	L-serine deaminase	59.8636	58.708	0.0281201	0.00401362	0.0151472	0.987915	0.992948	0.527431	FALSE
NCgl1584	-	glycerol-3-phosphate dehydrogenase	41.8576	41.3364	0.018075	-0.00603144	-0.0190666	0.984788	0.991152	0.526477	FALSE
NCgl1585	hisS	histidyl-tRNA synthetase	174.456	167.153	0.0616916	0.0375851	0.240751	0.809748	0.906563	0.481376	FALSE
NCgl1586	-	Zn-dependent hydrolase	149.888	141.722	0.0808223	0.0567158	0.335624	0.737155	0.865572	0.459771	FALSE
NCgl1587	-	peptidyl-prolyl cis-trans isomerase (rotamase)	129.918	124.721	0.0588987	0.0347922	0.19241	0.847421	0.924601	0.490858	FALSE
NCgl1588	-	hypothetical protein	1421.96	1838.8	-0.370883	-0.394989	-7.79082	6.65746e-15	1.11296e-13	5.91179e-14	TRUE
NCgl1589	-	hypothetical protein	369.614	366.602	0.0118027	-0.0123038	-0.115722	0.907873	0.953975	0.506729	FALSE
NCgl1590	-	guanosine polyphosphate pyrophosphohydrolase/synthetase	175.351	168.066	0.0612171	0.0371106	0.23834	0.811617	0.906939	0.481745	FALSE
NCgl1591	-	adenine phosphoribosyltransferase	156.307	189.189	-0.275447	-0.299554	-1.92551	0.0541654	0.158375	0.084125	FALSE
NCgl1592	-	dipeptide-binding protein DciAE	132.154	135.111	-0.0319199	-0.0560263	-0.317453	0.7509	0.874769	0.464656	FALSE
NCgl1593	secF	preprotein translocase subunit SecF	93.3151	109.929	-0.236389	-0.260495	-1.285	0.198791	0.421665	0.223978	FALSE
NCgl1594	secD	preprotein translocase subunit SecD	124.2	143.606	-0.209443	-0.233549	-1.32296	0.185849	0.400238	0.212589	FALSE
NCgl1595	-	preprotein translocase subunit YajC	281.983	205.831	0.454149	0.430043	3.27199	0.00106795	0.00575602	0.00305746	FALSE
NCgl1596	ruvB	Holliday junction DNA helicase RuvB	124.316	87.4992	0.506669	0.482562	2.4156	0.0157094	0.0589898	0.031334	FALSE
NCgl1597	ruvA	Holliday junction DNA helicase RuvA	162.424	138.879	0.225936	0.20183	1.21243	0.22535	0.458919	0.243767	FALSE
NCgl1598	ruvC	Holliday junction resolvase	166.037	171.946	-0.0504529	-0.0745594	-0.475066	0.63474	0.804366	0.42726	FALSE
NCgl1599	-	hypothetical protein	427.422	434.057	-0.0222243	-0.0463308	-0.471384	0.637366	0.806313	0.42815	FALSE
NCgl1600	-	acyl-CoA thioesterase	68.9733	65.3002	0.0789506	0.0548441	0.220222	0.825698	0.915072	0.485999	FALSE
NCgl1601	-	hypothetical protein	238.399	147.693	0.690774	0.666667	4.47642	7.59041e-06	5.86424e-05	3.11494e-05	TRUE
NCgl1602	-	hypothetical protein	16.525	19.0914	-0.208274	-0.232381	-0.480028	0.631208	0.804022	0.426778	FALSE
NCgl1603	-	glycosyltransferase	28.3432	26.165	0.115363	0.0912569	0.233416	0.815438	0.907781	0.482192	FALSE
NCgl1604	-	lipid A biosynthesis lauroyl acyltransferase	74.0599	52.3717	0.499904	0.475797	1.84044	0.0657032	0.183411	0.0974236	FALSE
NCgl1605	-	phosphatidylglycerophosphate synthase	149.347	110.415	0.435726	0.41162	2.28637	0.0222327	0.0784108	0.04165	FALSE
NCgl1606	-	diadenosine tetraphosphate (Ap4A) hydrolase	149.239	123.241	0.276136	0.252029	1.43865	0.150249	0.346792	0.184208	FALSE
NCgl1607	thrS	threonyl-tRNA synthetase	245.728	211.321	0.217626	0.19352	1.43199	0.152148	0.34981	0.185811	FALSE
NCgl1608	-	iron-dependent peroxidase	384.889	247.445	0.637334	0.613227	5.28087	1.28572e-07	1.21938e-06	6.47704e-07	TRUE
NCgl1609	-	hypothetical protein	808.504	693.895	0.220537	0.19643	2.63585	0.00839269	0.0345877	0.0183722	FALSE
NCgl1610	-	hypothetical protein	2848.96	2831.4	0.0089219	-0.0151846	-0.397159	0.69125	0.840003	0.446188	FALSE
NCgl1611	-	hypothetical protein	10.5236	14.6403	-0.476318	-0.500424	-0.864148	0.387507	0.630364	0.334835	FALSE
NCgl1612	-	hypothetical protein	9.69617	11.8131	-0.284895	-0.309002	-0.495475	0.620265	0.798679	0.424239	FALSE
NCgl1613	-	hypothetical protein	18.0968	23.9865	-0.406486	-0.430593	-0.963343	0.335375	0.585818	0.311173	FALSE
NCgl1614	-	histone acetyltransferase HPA2	158.052	161.813	-0.0339265	-0.058033	-0.359732	0.719048	0.854483	0.453881	FALSE
NCgl1615	-	hypothetical protein	37.6135	42.2095	-0.166314	-0.190421	-0.589155	0.555758	0.762395	0.404966	FALSE
NCgl1616	-	hypothetical protein	55.5141	61.6433	-0.151091	-0.175198	-0.656797	0.511312	0.734809	0.390313	FALSE
NCgl1617	-	hypothetical protein	24.6134	30.7967	-0.323334	-0.347441	-0.893559	0.371558	0.616624	0.32719	FALSE
NCgl1618	-	hypothetical protein	21.5534	27.7854	-0.366407	-0.390513	-0.946874	0.343703	0.591633	0.314262	FALSE
NCgl1619	-	hypothetical protein	8.26895	13.6448	-0.72258	-0.746686	-1.19279	0.232953	0.469875	0.249587	FALSE
NCgl1620	-	hypothetical protein	17.4806	21.5401	-0.301269	-0.325376	-0.70252	0.482355	0.710801	0.377372	FALSE
NCgl1621	-	hypothetical protein	32.1528	37.5291	-0.223067	-0.247173	-0.714041	0.475202	0.70553	0.374761	FALSE
NCgl1622	-	hypothetical protein	144.645	229.314	-0.664802	-0.688909	-4.55722	5.18348e-06	4.11204e-05	2.18422e-05	TRUE
NCgl1623	-	ABC transporter ATPase	544.219	526.411	0.0479956	0.0238891	0.270957	0.786424	0.892608	0.474131	FALSE
NCgl1624	-	ABC transporter permease	259.901	275.365	-0.0833816	-0.107488	-0.86181	0.388792	0.631761	0.335271	FALSE
NCgl1625	-	hypothetical protein	598.052	794.733	-0.410199	-0.434306	-5.59103	2.25722e-08	2.34355e-07	1.24484e-07	TRUE
NCgl1626	-	phosphopantothenoylcysteine synthetase/decarboxylase	237.908	339.901	-0.51471	-0.538817	-4.45406	8.42601e-06	6.42592e-05	3.4133e-05	TRUE
NCgl1627	-	hypothetical protein	267.799	443.945	-0.729233	-0.753339	-6.85745	7.01015e-12	9.42866e-11	5.00828e-11	TRUE
NCgl1628	-	hypothetical protein	381.69	802.227	-1.07161	-1.09571	-12.6366	1.32742e-36	4.67598e-35	2.48377e-35	TRUE
NCgl1629	-	hypothetical protein	1716.44	4010.44	-1.22434	-1.24845	-31.3814	3.6356e-216	1.53682e-213	8.16322e-214	TRUE
NCgl1630	-	hypothetical protein	85.999	93.3536	-0.118387	-0.142493	-0.66113	0.508529	0.732232	0.388945	FALSE
NCgl1631	-	hypothetical protein	69.6242	129.602	-0.896429	-0.920536	-4.39765	1.09428e-05	8.15608e-05	4.33231e-05	TRUE
NCgl1632	-	hypothetical protein	43.96	79.608	-0.856722	-0.880828	-3.32066	0.00089804	0.00493922	0.0026236	TRUE
NCgl1633	-	hypothetical protein	97.4325	116.136	-0.253338	-0.277445	-1.4026	0.160737	0.361413	0.191974	FALSE
NCgl1634	-	hypothetical protein	431.353	530.689	-0.298996	-0.323102	-3.46475	0.000530716	0.0030258	0.00160723	TRUE
NCgl1635	-	hypothetical protein	70.1293	79.1168	-0.173966	-0.198073	-0.837916	0.402078	0.640683	0.340142	FALSE
NCgl1636	-	hypothetical protein	34.8993	55.2816	-0.663603	-0.68771	-2.23399	0.0254837	0.0867735	0.046092	FALSE
NCgl1637	-	hypothetical protein	97.2877	102.844	-0.0801307	-0.104237	-0.510999	0.609352	0.790474	0.419699	FALSE
NCgl1638	-	hypothetical protein	37.3534	47.834	-0.356797	-0.380903	-1.21383	0.224813	0.458142	0.243354	FALSE
NCgl1639	-	hypothetical protein	36.55	40.9861	-0.16526	-0.189367	-0.577445	0.563639	0.765752	0.406749	FALSE
NCgl1640	-	hypothetical protein	96.3351	125.778	-0.384744	-0.408851	-2.10258	0.0355026	0.112355	0.0596804	FALSE
NCgl1641	-	hypothetical protein	154.71	196.594	-0.345656	-0.369762	-2.39358	0.0166848	0.0620231	0.0329452	FALSE
NCgl1642	-	hypothetical protein	33.7023	47.5369	-0.4962	-0.520306	-1.61346	0.106645	0.266298	0.141451	FALSE
NCgl1643	-	hypothetical protein	41.2482	70.0674	-0.764411	-0.788518	-2.83381	0.00459968	0.0209391	0.0111224	FALSE
NCgl1644	-	hypothetical protein	56.2535	91.466	-0.701293	-0.725399	-3.01135	0.00260085	0.0126995	0.00674569	FALSE
NCgl1645	-	site-specific recombinase	31.7389	56.7544	-0.838478	-0.862585	-2.75439	0.00588008	0.0255494	0.0135712	FALSE
NCgl1646	-	hypothetical protein	788.566	1028.02	-0.38257	-0.406677	-5.98355	2.18332e-09	2.48479e-08	1.31986e-08	TRUE
NCgl1647	-	hypothetical protein	957.653	949.606	0.0121752	-0.0119313	-0.18067	0.856627	0.928483	0.493188	FALSE
NCgl1648	-	protein-tyrosine-phosphatase	21.9888	36.544	-0.732863	-0.75697	-1.97541	0.0482219	0.143695	0.0763084	FALSE
NCgl1649	-	hypothetical protein	8.9656	14.8186	-0.724936	-0.749043	-1.24645	0.212601	0.440536	0.234002	FALSE
NCgl1650	-	transcriptional regulator	40.3474	51.6747	-0.356982	-0.381088	-1.26219	0.206879	0.432007	0.229472	FALSE
NCgl1651	-	hypothetical protein	14.3755	21.2616	-0.564635	-0.588742	-1.20657	0.227599	0.461278	0.24502	FALSE
NCgl1652	-	hypothetical protein	108.239	115.269	-0.0907817	-0.114888	-0.595169	0.551731	0.759335	0.403227	FALSE
NCgl1653	-	hypothetical protein	5.37417	3.96141	0.440029	0.415922	0.437896	0.661461	0.820656	0.435733	FALSE
NCgl1654	-	hypothetical protein	46.3861	62.5902	-0.432245	-0.456352	-1.64192	0.100607	0.254658	0.135268	FALSE
NCgl1655	-	hypothetical protein	48.2263	73.5225	-0.608367	-0.632473	-2.3922	0.0167475	0.0621782	0.0330276	FALSE
NCgl1656	-	hypothetical protein	159.843	159.652	0.0017231	-0.0223834	-0.138673	0.889708	0.943939	0.501398	FALSE
NCgl1657	-	hypothetical protein	155.486	213.668	-0.45859	-0.482697	-3.19438	0.0014013	0.00740439	0.00393304	FALSE
NCgl1658	-	hypothetical protein	127.339	140.243	-0.139262	-0.163368	-0.925708	0.354598	0.600948	0.319209	FALSE
NCgl1659	-	hypothetical protein	72.2503	84.7433	-0.230095	-0.254202	-1.10217	0.270388	0.518857	0.275605	FALSE
NCgl1660	-	hypothetical protein	64.2532	69.5387	-0.114048	-0.138155	-0.553641	0.579825	0.774583	0.411152	FALSE
NCgl1661	-	hypothetical protein	283.575	315.675	-0.154708	-0.178814	-1.5162	0.129469	0.309449	0.164372	FALSE
NCgl1662	-	transposase	24.8132	39.1503	-0.657916	-0.682022	-1.86628	0.0620018	0.176407	0.0937033	FALSE
NCgl1663	-	hypothetical protein	22.9443	38.3747	-0.74202	-0.766126	-2.04552	0.0408032	0.125376	0.0665966	FALSE
NCgl1664	-	transposase	47.2842	58.3407	-0.303145	-0.327252	-1.16247	0.245044	0.485657	0.257734	FALSE
NCgl1665	-	hypothetical protein	33.939	37.1382	-0.129957	-0.154064	-0.449941	0.652753	0.815665	0.433262	FALSE
NCgl1666	-	hypothetical protein	10.8199	13.0069	-0.265587	-0.289693	-0.489056	0.624802	0.799995	0.424863	FALSE
NCgl1667	-	single-stranded DNA-specific exonuclease	15.7635	25.7013	-0.705249	-0.729355	-1.60385	0.108747	0.270862	0.143875	FALSE
NCgl1668	-	hypothetical protein	6.42966	11.6565	-0.858326	-0.882432	-1.2726	0.203161	0.426653	0.226628	FALSE
NCgl1669	-	ATPase	15.74	19.1312	-0.281486	-0.305593	-0.623953	0.532659	0.751257	0.399014	FALSE
NCgl1670	-	hypothetical protein	26.3549	33.5748	-0.349307	-0.373414	-0.998235	0.318165	0.572659	0.303999	FALSE
NCgl1671	-	hypothetical protein	52.4051	45.3977	0.207089	0.182983	0.626382	0.531064	0.750797	0.398631	FALSE
NCgl1672	-	hypothetical protein	175.7	156.957	0.162751	0.138644	0.875774	0.381153	0.624838	0.331899	FALSE
NCgl1673	-	helicase	13.0903	21.9103	-0.743117	-0.767223	-1.54754	0.121733	0.294527	0.156446	FALSE
NCgl1674	-	hypothetical protein	16.5898	25.3719	-0.612931	-0.637037	-1.41428	0.15728	0.356621	0.189429	FALSE
NCgl1675	-	hypothetical protein	20.5827	51.5333	-1.32407	-1.34818	-3.77112	0.000162519	0.00101241	0.000537767	TRUE
NCgl1676	-	hypothetical protein	353.041	492.535	-0.480388	-0.504494	-5.05038	4.40939e-07	3.99002e-06	2.11941e-06	TRUE
NCgl1677	-	hypothetical protein	11.1673	16.6847	-0.579247	-0.603354	-1.0926	0.274571	0.523827	0.278207	FALSE
NCgl1678	-	hypothetical protein	10.9586	15.8456	-0.532017	-0.556123	-0.989483	0.322427	0.574044	0.304918	FALSE
NCgl1679	-	hypothetical protein	5.23952	8.86281	-0.75833	-0.782436	-1.00112	0.316771	0.572938	0.303999	FALSE
NCgl1680	-	hypothetical protein	4.47505	8.1288	-0.861141	-0.885247	-1.06559	0.286609	0.537098	0.285294	FALSE
NCgl1681	-	hypothetical protein	3.97221	5.65915	-0.510643	-0.53475	-0.57071	0.568196	0.767713	0.40772	FALSE
NCgl1682	-	hypothetical protein	16.6274	16.3177	0.0271202	0.0030137	0.00599503	0.995217	0.998591	0.530428	FALSE
NCgl1683	-	hypothetical protein	11.8702	15.03	-0.340499	-0.364606	-0.653129	0.513673	0.735701	0.390787	FALSE
NCgl1684	-	hypothetical protein	10.1355	12.7748	-0.333894	-0.358	-0.591907	0.553913	0.76057	0.403997	FALSE
NCgl1685	-	hypothetical protein	70.3826	109.372	-0.635952	-0.660058	-3.03047	0.0024417	0.0120016	0.00637499	FALSE
NCgl1686	-	hypothetical protein	31.613	44.6145	-0.496996	-0.521103	-1.56525	0.117524	0.287161	0.152533	FALSE
NCgl1687	-	hypothetical protein	36.8364	42.2739	-0.198633	-0.22274	-0.685821	0.492826	0.719069	0.381953	FALSE
NCgl1688	-	hypothetical protein	21.6578	27.7494	-0.357566	-0.381673	-0.926256	0.354313	0.600809	0.319135	FALSE
NCgl1689	-	ATPase with chaperone activity, ATP-binding subunit	12.6561	18.6959	-0.562891	-0.586998	-1.12842	0.259144	0.50581	0.268674	FALSE
NCgl1690	-	hypothetical protein	17.2203	23.021	-0.418843	-0.44295	-0.968763	0.332663	0.582801	0.30957	FALSE
NCgl1691	-	hypothetical protein	29.9966	47.9853	-0.677795	-0.701902	-2.11908	0.0340839	0.108796	0.05779	FALSE
NCgl1692	-	helicase	14.3272	20.1397	-0.491278	-0.515385	-1.04113	0.297813	0.550081	0.29219	FALSE
NCgl1693	-	hypothetical protein	15.1472	19.1181	-0.335884	-0.359991	-0.727876	0.46669	0.69709	0.370278	FALSE
NCgl1694	-	hypothetical protein	11.0114	14.1301	-0.359765	-0.383871	-0.664512	0.506363	0.730891	0.388232	FALSE
NCgl1695	-	ribosomal protein S13	12.1728	16.4551	-0.434876	-0.458982	-0.846329	0.397369	0.637299	0.338518	FALSE
NCgl1696	-	hypothetical protein	21.6673	30.712	-0.503283	-0.527389	-1.3129	0.189215	0.405423	0.215351	FALSE
NCgl1697	-	hypothetical protein	63.8079	79.5785	-0.318644	-0.342751	-1.41817	0.156141	0.355949	0.18894	FALSE
NCgl1698	-	hypothetical protein	14.0941	18.0539	-0.357215	-0.381321	-0.746474	0.455381	0.687837	0.365202	FALSE
NCgl1699	-	hypothetical protein	861.733	1193.58	-0.469985	-0.494091	-7.71588	1.20153e-14	1.94279e-13	1.03197e-13	TRUE
NCgl1700	-	hypothetical protein	111.664	144.863	-0.375528	-0.399635	-2.20915	0.0271644	0.0910301	0.0483531	FALSE
NCgl1701	-	hypothetical protein	26.7989	32.7578	-0.289661	-0.313768	-0.837125	0.402522	0.640357	0.340142	FALSE
NCgl1702	-	hypothetical protein	15.114	25.4662	-0.752697	-0.776804	-1.68643	0.0917125	0.237425	0.126115	FALSE
NCgl1703	-	site-specific DNA methylase or	251.775	242.112	0.0564614	0.0323549	0.24921	0.803198	0.902645	0.479464	FALSE
NCgl1704	-	stress-sensitive restriction system protein 1	90.5375	115.333	-0.34922	-0.373327	-1.84979	0.0643434	0.180638	0.0959504	FALSE
NCgl1705	-	stress-sensitive restriction system protein 2	51.5568	63.6266	-0.303466	-0.327573	-1.21512	0.224321	0.457454	0.242989	FALSE
NCgl1706	-	hypothetical protein	48.4503	70.159	-0.534122	-0.558229	-2.08923	0.0366867	0.11524	0.0612128	FALSE
NCgl1707	-	hypothetical protein	84.446	148.394	-0.813327	-0.837434	-4.343	1.40551e-05	0.000102185	5.42781e-05	TRUE
NCgl1708	-	hypothetical protein	53.9592	76.9048	-0.511205	-0.535312	-2.10592	0.0352111	0.111791	0.059381	FALSE
NCgl1709	-	hypothetical protein	78.2759	101.865	-0.380014	-0.40412	-1.8718	0.0612341	0.174895	0.0929003	FALSE
NCgl1710	-	helicase	190.534	314.932	-0.724992	-0.749098	-5.74716	9.07554e-09	9.69478e-08	5.14964e-08	TRUE
NCgl1711	-	hypothetical protein	42.4807	69.0025	-0.699839	-0.723946	-2.61095	0.00902904	0.0367496	0.0195205	FALSE
NCgl1712	-	hypothetical protein	21.9838	26.7451	-0.282833	-0.30694	-0.74082	0.458802	0.690889	0.366829	FALSE
NCgl1713	-	hypothetical protein	56.581	67.6486	-0.257744	-0.28185	-1.08663	0.277201	0.526468	0.27948	FALSE
NCgl1714	-	hypothetical protein	22.6116	35.5098	-0.651154	-0.675261	-1.76183	0.0780973	0.209131	0.111086	FALSE
NCgl1715	-	hypothetical protein	12.9336	18.7548	-0.536139	-0.560246	-1.0837	0.2785	0.527581	0.280238	FALSE
NCgl1716	-	ATPase with chaperone activity, ATP-binding subunit	13.2386	14.5562	-0.136879	-0.160986	-0.293988	0.768767	0.886163	0.470482	FALSE
NCgl1717	-	hypothetical protein	6.10178	7.01969	-0.202178	-0.226284	-0.283738	0.776611	0.888285	0.471836	FALSE
NCgl1718	-	hypothetical protein	13.8147	16.3819	-0.245905	-0.270012	-0.51331	0.607734	0.789068	0.419134	FALSE
NCgl1719	-	hypothetical protein	12.7439	21.0388	-0.723244	-0.747351	-1.48227	0.138269	0.324197	0.172206	FALSE
NCgl1720	-	hypothetical protein	23.6831	30.4786	-0.36394	-0.388046	-0.98586	0.324202	0.575473	0.305528	FALSE
NCgl1721	-	hypothetical protein	10.845	13.6353	-0.330312	-0.354418	-0.605773	0.544665	0.758073	0.402505	FALSE
NCgl1722	-	hypothetical protein	8.56868	9.5192	-0.151768	-0.175874	-0.25906	0.795589	0.899216	0.477642	FALSE
NCgl1723	-	hypothetical protein	7.28984	7.90386	-0.11667	-0.140776	-0.190103	0.849229	0.925209	0.491309	FALSE
NCgl1724	-	hypothetical protein	4.42248	6.8347	-0.628022	-0.652128	-0.74946	0.45358	0.686167	0.364476	FALSE
NCgl1725	-	hypothetical protein	32.0896	35.951	-0.163928	-0.188034	-0.537132	0.591177	0.780585	0.414472	FALSE
NCgl1726	-	hypothetical protein	4.36811	5.99501	-0.45675	-0.480857	-0.533158	0.593924	0.782816	0.415813	FALSE
NCgl1727	-	hypothetical protein	19.4237	21.9236	-0.174667	-0.198774	-0.442581	0.658069	0.82023	0.435365	FALSE
NCgl1728	-	hypothetical protein	11.7324	9.9543	0.237106	0.213	0.343201	0.731447	0.861262	0.457482	FALSE
NCgl1729	-	hypothetical protein	13.8618	19.5099	-0.493088	-0.517195	-1.028	0.303948	0.557583	0.296047	FALSE
NCgl1730	-	hypothetical protein	118.056	151.712	-0.361862	-0.385969	-2.18864	0.0286229	0.0946314	0.050266	FALSE
NCgl1731	-	hypothetical protein	801.198	1149.77	-0.521114	-0.54522	-8.28267	1.2044e-16	2.22739e-15	1.18314e-15	TRUE
NCgl1732	-	hypothetical protein	1901.11	3512.66	-0.885721	-0.909828	-22.6965	4.85602e-114	6.53134e-112	3.46929e-112	TRUE
NCgl1733	-	hypothetical protein	523.865	1008.46	-0.944889	-0.968996	-12.8087	1.46544e-37	5.70559e-36	3.03068e-36	TRUE
NCgl1734	-	hypothetical protein	154.219	225.73	-0.549616	-0.573722	-3.8414	0.000122336	0.000785233	0.000416699	TRUE
NCgl1735	-	hypothetical protein	254.163	321.08	-0.337176	-0.361283	-2.99333	0.00275955	0.0134301	0.00713375	FALSE
NCgl1736	-	hypothetical protein	257.065	460.618	-0.841438	-0.865544	-7.87087	3.52186e-15	6.02381e-14	3.1997e-14	TRUE
NCgl1737	-	hypothetical protein	22.2341	22.9942	-0.0485016	-0.0726081	-0.169226	0.865619	0.933103	0.495642	FALSE
NCgl1738	-	hypothetical protein	242.13	331.839	-0.454701	-0.478808	-3.95167	7.76091e-05	0.000506943	0.000269276	TRUE
NCgl1739	-	hypothetical protein	402.393	488.155	-0.278737	-0.302843	-3.12555	0.0017747	0.00910111	0.0048343	FALSE
NCgl1740	-	hypothetical protein	467.504	582.122	-0.316341	-0.340448	-3.81218	0.000137747	0.000876543	0.000464497	TRUE
NCgl1741	-	hypothetical protein	284.013	406.233	-0.516349	-0.540456	-4.88286	1.04556e-06	9.15331e-06	4.86202e-06	TRUE
NCgl1742	-	hypothetical protein	267.318	363.211	-0.442251	-0.466357	-4.03549	5.44885e-05	0.000365604	0.0001942	TRUE
NCgl1743	-	hypothetical protein	259.125	371.731	-0.520612	-0.544719	-4.70422	2.5484e-06	2.11818e-05	1.12513e-05	TRUE
NCgl1744	-	hypothetical protein	254.937	324.659	-0.348781	-0.372887	-3.10041	0.00193256	0.00980864	0.00521012	FALSE
NCgl1745	-	transcriptional regulator	333.627	476.483	-0.514186	-0.538293	-5.26919	1.37025e-07	1.29126e-06	6.84692e-07	TRUE
NCgl1746	-	hypothetical protein	160.844	224.926	-0.483794	-0.5079	-3.43357	0.000595695	0.00335745	0.0017834	TRUE
NCgl1747	-	hypothetical protein	147.628	122.398	0.270388	0.246281	1.39963	0.161625	0.363136	0.192889	FALSE
NCgl1748	-	periplasmic serine protease	393.576	418.249	-0.0877197	-0.111826	-1.10423	0.269494	0.51815	0.275153	FALSE
NCgl1749	-	hypothetical protein	157.975	202.532	-0.358457	-0.382563	-2.508	0.0121416	0.047712	0.0253435	FALSE
NCgl1750	-	hypothetical protein	577.626	759.586	-0.395077	-0.419183	-5.28946	1.22679e-07	1.17099e-06	6.22004e-07	TRUE
NCgl1751	-	hypothetical protein	323.506	459.57	-0.506493	-0.530599	-5.10764	3.26206e-07	2.97915e-06	1.58245e-06	TRUE
NCgl1752	-	hypothetical protein	13.5319	15.0583	-0.154188	-0.178294	-0.330173	0.741269	0.867306	0.460692	FALSE
NCgl1753	-	hypothetical protein	15.3432	28.2923	-0.882815	-0.906921	-2.02903	0.0424555	0.129645	0.0688643	FALSE
NCgl1754	-	hypothetical protein	52.1571	66.4792	-0.350041	-0.374147	-1.40725	0.159352	0.359667	0.191047	FALSE
NCgl1755	-	hypothetical protein	269.613	490.284	-0.862726	-0.886832	-8.28953	1.137e-16	2.11596e-15	1.12395e-15	TRUE
NCgl1756	-	hypothetical protein	1081.39	1371.66	-0.343033	-0.367139	-6.2835	3.31032e-10	3.99806e-09	2.12367e-09	TRUE
NCgl1757	-	hypothetical protein	409.945	467.686	-0.19011	-0.214216	-2.1975	0.0279847	0.092937	0.0493659	FALSE
NCgl1758	-	hypothetical protein	123.007	158.239	-0.363363	-0.387469	-2.24334	0.0248751	0.0854884	0.0454094	FALSE
NCgl1759	-	hypothetical protein	76.009	83.4181	-0.13419	-0.158296	-0.692367	0.488707	0.715529	0.380072	FALSE
NCgl1760	-	hypothetical protein	60.885	63.5442	-0.0616736	-0.0857801	-0.331599	0.740192	0.867074	0.460494	FALSE
NCgl1761	-	hypothetical protein	234.838	228.589	0.0389103	0.0148038	0.110457	0.912047	0.955647	0.507131	FALSE
NCgl1762	-	hypothetical protein	184.538	224.33	-0.281704	-0.305811	-2.13823	0.0324979	0.104297	0.055381	FALSE
NCgl1763	-	hypothetical protein	328.337	372.403	-0.181687	-0.205793	-1.88648	0.0592299	0.170157	0.0903831	FALSE
NCgl1764	-	hypothetical protein	427.288	491.69	-0.202538	-0.226644	-2.3788	0.017369	0.0639241	0.033955	FALSE
NCgl1765	-	hypothetical protein	802.576	818.773	-0.0288247	-0.0529312	-0.738933	0.459947	0.691206	0.367152	FALSE
NCgl1766	-	hypothetical protein	177.148	171.488	0.0468478	0.0227414	0.147168	0.883	0.94087	0.499488	FALSE
NCgl1767	-	hypothetical protein	12.016	16.7493	-0.479138	-0.503244	-0.92905	0.352863	0.601107	0.319135	FALSE
NCgl1768	-	hypothetical protein	23.4514	31.8825	-0.443093	-0.467199	-1.19745	0.231133	0.466841	0.247975	FALSE
NCgl1769	-	topoisomerase IA	5.26841	7.06798	-0.423932	-0.448038	-0.542473	0.587493	0.777804	0.412842	FALSE
NCgl1770	-	hypothetical protein	11.513	17.1318	-0.573407	-0.597514	-1.09753	0.272409	0.522058	0.277305	FALSE
NCgl1771	-	hypothetical protein	220.808	162.83	0.43943	0.415323	2.80336	0.00505725	0.022639	0.0120253	FALSE
NCgl1772	-	hypothetical protein	84.6685	98.8439	-0.223326	-0.247433	-1.16001	0.246045	0.486013	0.258159	FALSE
NCgl1773	-	hypothetical protein	134.377	181.556	-0.434135	-0.458242	-2.80723	0.00499696	0.0224711	0.0119361	FALSE
NCgl1774	-	hypothetical protein	56.4565	79.2345	-0.488989	-0.513096	-2.05678	0.0397078	0.122264	0.0649436	FALSE
NCgl1775	-	hypothetical protein	43.5608	52.5088	-0.26953	-0.293636	-0.995335	0.319573	0.573797	0.304787	FALSE
NCgl1776	-	hypothetical protein	6.12461	10.1782	-0.732795	-0.756901	-1.04243	0.297213	0.549315	0.291783	FALSE
NCgl1777	-	hypothetical protein	5.13159	7.43898	-0.535698	-0.559804	-0.68202	0.495226	0.72186	0.383404	FALSE
NCgl1778	-	hypothetical protein	7.69182	11.563	-0.588122	-0.612229	-0.921528	0.356775	0.603255	0.320435	FALSE
NCgl1779	-	micrococcal nuclease-like protein	4.90685	9.26188	-0.916508	-0.940614	-1.19703	0.231293	0.466847	0.247978	FALSE
NCgl1780	-	hypothetical protein	15.1879	16.2229	-0.0951125	-0.119219	-0.231512	0.816917	0.908402	0.482522	FALSE
NCgl1781	-	hypothetical protein	13.0816	19.3333	-0.563553	-0.58766	-1.14865	0.2507	0.494217	0.262424	FALSE
NCgl1782	-	hypothetical protein	29.0587	38.5079	-0.406184	-0.430291	-1.21981	0.222536	0.456013	0.242088	FALSE
NCgl1783	-	hypothetical protein	46.3639	55.2101	-0.251931	-0.276037	-0.962377	0.33586	0.585973	0.311255	FALSE
NCgl1784	-	hypothetical protein	14.9379	20.6344	-0.466071	-0.490178	-1.00669	0.314084	0.570168	0.302857	FALSE
NCgl1785	-	hypothetical protein	10.6315	13.5048	-0.345125	-0.369232	-0.626456	0.531016	0.751088	0.398631	FALSE
NCgl1786	-	hypothetical protein	18.4837	22.6962	-0.296196	-0.320302	-0.710506	0.47739	0.707006	0.375545	FALSE
NCgl1787	-	hypothetical protein	32.7532	43.823	-0.420053	-0.44416	-1.34	0.180246	0.391305	0.207798	FALSE
NCgl1788	-	single-stranded DNA-binding protein	14.2275	16.945	-0.252173	-0.276279	-0.533595	0.593622	0.782766	0.415787	FALSE
NCgl1789	-	hypothetical protein	16.8452	17.4588	-0.0516178	-0.0757243	-0.153702	0.877845	0.939097	0.498692	FALSE
NCgl1790	-	hypothetical protein	12.8211	16.3312	-0.34911	-0.373216	-0.695853	0.486521	0.713741	0.379122	FALSE
NCgl1791	-	hypothetical protein	8.48596	10.4162	-0.295674	-0.319781	-0.48059	0.630808	0.803859	0.426778	FALSE
NCgl1792	-	hypothetical protein	58.3311	62.7258	-0.104792	-0.128899	-0.491377	0.62316	0.799969	0.424575	FALSE
NCgl1793	-	hypothetical protein	8.24998	10.1865	-0.304192	-0.328299	-0.487201	0.626116	0.800984	0.425464	FALSE
NCgl1794	-	hypothetical protein	7.58885	14.6892	-0.952801	-0.976907	-1.55585	0.119744	0.291145	0.154649	FALSE
NCgl1795	-	hypothetical protein	6.55103	10.3909	-0.665529	-0.689635	-0.970912	0.331592	0.582995	0.309297	FALSE
NCgl1796	-	membrane-associated Zn-dependent protease 1	12.983	20.963	-0.691216	-0.715322	-1.42407	0.154427	0.352585	0.187285	FALSE
NCgl1797	-	hypothetical protein	25.5706	39.136	-0.614008	-0.638115	-1.75915	0.0785523	0.209969	0.111531	FALSE
NCgl1798	-	hypothetical protein	28.9624	34.0101	-0.231784	-0.25589	-0.70265	0.482274	0.711036	0.377372	FALSE
NCgl1799	-	hypothetical protein	13.5566	20.2861	-0.581495	-0.605602	-1.20878	0.226749	0.460818	0.24476	FALSE
NCgl1800	-	hypothetical protein	2.89585	4.28611	-0.565685	-0.589791	-0.542596	0.587408	0.778039	0.412842	FALSE
NCgl1801	-	hypothetical protein	12.1605	15.1136	-0.313653	-0.337759	-0.609548	0.542162	0.757082	0.402011	FALSE
NCgl1802	-	hypothetical protein	14.2876	17.4768	-0.290678	-0.314784	-0.613323	0.539663	0.755018	0.40104	FALSE
NCgl1803	-	hypothetical protein	13.6025	14.1407	-0.0559799	-0.0800864	-0.146185	0.883776	0.940342	0.499488	FALSE
NCgl1804	-	hypothetical protein	35.9629	46.3334	-0.365545	-0.389652	-1.22022	0.22238	0.456009	0.242088	FALSE
NCgl1805	-	hypothetical protein	123.685	116.259	0.0893278	0.0652213	0.35008	0.726279	0.857223	0.455337	FALSE
NCgl1806	-	integrase	84.1448	95.1047	-0.176642	-0.200749	-0.930672	0.352023	0.600714	0.318942	FALSE
NCgl1807	-	hypothetical protein	11.3494	15.2408	-0.425322	-0.449428	-0.798871	0.424365	0.661938	0.351592	FALSE
NCgl1808	-	hypothetical protein	24.9518	33.3769	-0.419705	-0.443812	-1.16858	0.242571	0.483997	0.257088	FALSE
NCgl1811	-	hypothetical protein	12.7011	20.5507	-0.694231	-0.718337	-1.4152	0.157011	0.356285	0.18925	FALSE
NCgl1812	-	hypothetical protein	186.427	167.376	0.15552	0.131414	0.856141	0.39192	0.63371	0.336337	FALSE
NCgl1813	-	hypothetical protein	72.486	99.4996	-0.456988	-0.481095	-2.17312	0.029771	0.0975554	0.0518191	FALSE
NCgl1814	-	hypothetical protein	178.538	186.329	-0.0616201	-0.0857266	-0.56751	0.570368	0.768542	0.408208	FALSE
NCgl1815	-	hypothetical protein	91.6347	85.1889	0.105228	0.0811215	0.373751	0.70859	0.84853	0.450662	FALSE
NCgl1816	-	hypothetical protein	30.1451	42.7315	-0.503376	-0.527482	-1.5489	0.121405	0.294215	0.15628	FALSE
NCgl1817	-	di- and tricarboxylate transporter	11.1476	24.8069	-1.15401	-1.17811	-2.35476	0.0185347	0.067211	0.0357009	FALSE
NCgl1818	-	hypothetical protein	17.1571	26.8829	-0.647888	-0.671995	-1.5264	0.126911	0.304318	0.161647	FALSE
NCgl1819	-	hypothetical protein	19.1621	26.4321	-0.464038	-0.488145	-1.13505	0.256355	0.501689	0.266485	FALSE
NCgl1820	-	hypothetical protein	28.2687	57.7384	-1.03033	-1.05443	-3.28502	0.00101976	0.00553665	0.00294094	FALSE
NCgl1821	-	hypothetical protein	114.226	146.181	-0.35586	-0.379966	-2.11716	0.0342465	0.10908	0.0579408	FALSE
NCgl1822	-	hypothetical protein	348.691	342.247	0.0269094	0.00280289	0.0255381	0.979626	0.988984	0.525109	FALSE
NCgl1823	-	hypothetical protein	2051.74	2211.07	-0.107895	-0.132002	-2.98888	0.00280003	0.0135824	0.00721467	FALSE
NCgl1824	-	hypothetical protein	616.368	518.009	0.250814	0.226707	2.64205	0.00824053	0.0340555	0.0180895	FALSE
NCgl1825	-	hypothetical protein	77.3357	85.7483	-0.148974	-0.17308	-0.765568	0.443933	0.678161	0.360223	FALSE
NCgl1826	-	ribonuclease D	70.8335	67.2753	0.0743563	0.0502498	0.20464	0.837854	0.919247	0.488274	FALSE
NCgl1827	-	1-deoxy-D-xylulose-5-phosphate synthase	197.029	178.655	0.14123	0.117124	0.786389	0.43164	0.668353	0.354858	FALSE
NCgl1828	-	SAM-dependent methyltransferase	124.786	125.777	-0.0114119	-0.0355184	-0.194867	0.845497	0.924206	0.490746	FALSE
NCgl1829	-	hypothetical protein	228.628	176.2	0.375791	0.351685	2.44228	0.0145947	0.0558678	0.0296669	FALSE
NCgl1830	dut	deoxyuridine 5'-triphosphate nucleotidohydrolase	84.7903	83.6649	0.0192778	-0.00482869	-0.0217214	0.98267	0.990368	0.52606	FALSE
NCgl1831	-	hypothetical protein	153.846	154.043	-0.00184609	-0.0259526	-0.157838	0.874585	0.936964	0.497611	FALSE
NCgl1832	-	hypothetical protein	195.573	228.347	-0.223519	-0.247626	-1.76454	0.0776408	0.208097	0.110536	FALSE
NCgl1833	-	hypothetical protein	1322.75	1255.6	0.0751549	0.0510484	0.898757	0.368782	0.614776	0.326531	FALSE
NCgl1834	-	fructose-1,6-bisphosphatase	77.9508	71.9397	0.115776	0.0916693	0.388825	0.697406	0.843328	0.447647	FALSE
NCgl1835	-	transcriptional regulator	372.412	291.66	0.352611	0.328504	2.92348	0.00346139	0.0163614	0.00869081	FALSE
NCgl1836	-	RNA polymerase sigma factor	827.212	961.074	-0.216389	-0.240496	-3.52126	0.000429496	0.00249681	0.00132625	TRUE
NCgl1837	-	hypothetical protein	68.3548	95.5001	-0.482459	-0.506565	-2.23184	0.0256256	0.0871566	0.0462955	FALSE
NCgl1838	-	hypothetical protein	320.826	354.084	-0.142299	-0.166405	-1.4976	0.134237	0.317766	0.168719	FALSE
NCgl1839	-	hypothetical protein	91.3396	82.6068	0.14498	0.120874	0.552187	0.58082	0.774514	0.411342	FALSE
NCgl1840	-	hypothetical protein	220.808	157.466	0.487755	0.463648	3.10345	0.0019128	0.00977545	0.00519249	FALSE
NCgl1841	-	hypothetical protein	87.5252	74.3121	0.2361	0.211993	0.933157	0.350739	0.598867	0.318104	FALSE
NCgl1842	-	rRNA or tRNA methylase	57.3235	51.4983	0.154604	0.130497	0.471478	0.637299	0.806574	0.42815	FALSE
NCgl1843	-	D-tyrosyl-tRNA(Tyr) deacylase	44.1616	40.1605	0.137018	0.112912	0.35915	0.719483	0.854657	0.453973	FALSE
NCgl1844	-	RNA polymerase sigma factor SigB	1851.42	1238.86	0.579621	0.555514	10.6035	2.87021e-26	7.58299e-25	4.0279e-25	TRUE
NCgl1845	-	Mn-dependent transcriptional regulator	502.106	509.413	-0.0208436	-0.0449501	-0.495583	0.620189	0.798928	0.424239	FALSE
NCgl1846	-	UDP-glucose 4-epimerase	202.697	176.571	0.199082	0.174976	1.17971	0.238115	0.478006	0.253905	FALSE
NCgl1847	-	hypothetical protein	50.4562	44.9288	0.16739	0.143284	0.484602	0.627959	0.802301	0.426061	FALSE
NCgl1848	-	hypothetical protein	2834.86	3605.6	-0.346963	-0.37107	-10.299	7.12153e-25	1.77081e-23	9.40611e-24	TRUE
NCgl1849	-	helicase	68.6036	78.1761	-0.188442	-0.212549	-0.891552	0.372633	0.615989	0.32719	FALSE
NCgl1850	-	transcriptional regulator	42.1869	55.4718	-0.394957	-0.419064	-1.42863	0.15311	0.350932	0.186407	FALSE
NCgl1851	-	hypothetical protein	83.1468	70.587	0.236258	0.212152	0.91017	0.362733	0.609152	0.323567	FALSE
NCgl1852	-	HrpA-like helicase	47.9463	46.5701	0.0420155	0.017909	0.0603414	0.951884	0.9736	0.516908	FALSE
NCgl1853	nrdR	transcriptional regulator NrdR	342.667	276.721	0.308374	0.284268	2.44532	0.0144723	0.055615	0.0295264	FALSE
NCgl1854	-	hypothetical protein	1389.44	1077.03	0.36745	0.343343	5.88925	3.87951e-09	4.29942e-08	2.28375e-08	TRUE
NCgl1855	-	LexA repressor	489.777	371.312	0.399494	0.375388	3.8003	0.000144519	0.000909853	0.000483292	TRUE
NCgl1856	-	transcriptional regulator of sugar metabolism	199.18	135.023	0.56087	0.536764	3.36936	0.000753426	0.00419058	0.00222594	TRUE
NCgl1857	-	fructose-1-phosphate kinase	133.173	65.826	1.01657	0.992464	4.70712	2.51247e-06	2.09419e-05	1.11239e-05	TRUE
NCgl1858	-	phosphoenolpyruvate-protein kinase	205.674	236.16	-0.199405	-0.223512	-1.62652	0.10384	0.260613	0.138431	FALSE
NCgl1859	-	transcriptional regulator of sugar metabolism	251.471	255.623	-0.0236222	-0.0477287	-0.372538	0.709492	0.84858	0.450746	FALSE
NCgl1860	-	fructose-1-phosphate kinase	169.309	165.984	0.0286096	0.00450313	0.0285794	0.9772	0.987883	0.52474	FALSE
NCgl1861	-	phosphotransferase system, fructose-specific IIC component	217.176	209.587	0.0513196	0.0272131	0.194842	0.845517	0.923886	0.490746	FALSE
NCgl1862	-	hypothetical protein	5180.81	4347.25	0.253077	0.228971	7.74831	9.31258e-15	1.53944e-13	8.17712e-14	TRUE
NCgl1863	-	hypothetical protein	224.99	254.633	-0.178557	-0.202663	-1.53695	0.124305	0.300015	0.159361	FALSE
NCgl1864	-	xanthine/uracil permeases	91.6097	113.398	-0.307817	-0.331923	-1.64253	0.100481	0.254558	0.135215	FALSE
NCgl1865	-	GTPase	236.194	289.296	-0.292578	-0.316685	-2.50987	0.0120777	0.0475239	0.0252436	FALSE
NCgl1866	-	hypothetical protein	463.319	335.436	0.46597	0.441864	4.30089	1.70115e-05	0.000122178	6.48978e-05	TRUE
NCgl1867	-	hypothetical protein	207.478	200.513	0.049261	0.0251545	0.176098	0.860217	0.93033	0.494169	FALSE
NCgl1868	dapF	diaminopimelate epimerase	227.904	194.294	0.230182	0.206076	1.46535	0.142827	0.3333	0.177041	FALSE
NCgl1869	miaA	tRNA delta(2)-isopentenylpyrophosphate transferase	33.7793	27.192	0.312954	0.288848	0.77941	0.435738	0.672237	0.356832	FALSE
NCgl1870	-	hypothetical protein	29.7967	30.543	-0.0356916	-0.0597981	-0.160983	0.872106	0.935665	0.497003	FALSE
NCgl1871	-	hypothetical protein	149.929	165.149	-0.139486	-0.163592	-1.00589	0.314467	0.570164	0.302857	FALSE
NCgl1872	-	hypothetical protein	25.9116	20.9538	0.30639	0.282283	0.667878	0.504212	0.728141	0.386772	FALSE
NCgl1873	-	hypothetical protein	447.071	334.88	0.416858	0.392752	3.78731	0.000152289	0.00095471	0.000507119	TRUE
NCgl1874	-	(dimethylallyl)adenosine tRNA methylthiotransferase	114.859	104.365	0.138236	0.114129	0.585352	0.558311	0.763421	0.405139	FALSE
NCgl1875	-	glutamate ABC transporter ATPase	66.5064	51.8455	0.359274	0.335168	1.25888	0.208072	0.433887	0.230471	FALSE
NCgl1876	-	glutamate ABC transporter periplasmic component	64.3527	51.1905	0.330125	0.306018	1.13636	0.255806	0.501278	0.266105	FALSE
NCgl1877	-	glutamate ABC transporter permease	34.1337	23.6127	0.53163	0.507523	1.32545	0.185023	0.39875	0.211807	FALSE
NCgl1878	-	glutamate ABC transporter permease	48.4059	33.3539	0.537328	0.513221	1.59456	0.11081	0.274152	0.145623	FALSE
NCgl1879	recX	recombination regulator RecX	48.4551	34.2772	0.499402	0.475295	1.48722	0.136956	0.321629	0.170842	FALSE
NCgl1880	recA	recombinase A	219.363	151.973	0.529509	0.505402	3.34753	0.000815352	0.00451803	0.00239987	TRUE
NCgl1881	-	hypothetical protein	295.433	216.227	0.450287	0.426181	3.32127	0.000896076	0.00493759	0.00262273	TRUE
NCgl1882	-	hypothetical protein	111.539	75.4412	0.564123	0.540016	2.53514	0.0112402	0.0447642	0.0237777	FALSE
NCgl1883	-	hypothetical protein	867.476	35.9316	4.5935	4.56939	29.7609	1.25517e-194	4.64256e-192	2.46602e-192	TRUE
NCgl1884	-	ABC transporter ATPase	761.135	61.8391	3.62156	3.59746	25.974	9.75122e-149	2.40449e-146	1.27721e-146	TRUE
NCgl1885	-	ABC transporter permease	328.903	63.2077	2.37949	2.35538	13.8634	1.05624e-43	4.66478e-42	2.47782e-42	TRUE
NCgl1886	-	phage shock protein A (IM30)	2007.31	2008.39	-0.000776816	-0.0248833	-0.54701	0.584372	0.775754	0.412062	FALSE
NCgl1887	-	transcriptional regulator	7845.78	6421.88	0.288921	0.264815	10.9715	5.23917e-28	1.49064e-26	7.91795e-27	TRUE
NCgl1888	-	competence- and mitomycin-induced protein	2553.8	1516.71	0.751697	0.727591	15.8352	1.77859e-56	1.11976e-54	5.94788e-55	TRUE
NCgl1889	-	phosphatidylglycerophosphate synthase	156.714	161.887	-0.0468527	-0.0709592	-0.438974	0.66068	0.820031	0.435581	FALSE
NCgl1890	-	hypothetical protein	262.056	244.617	0.0993539	0.0752474	0.586922	0.557256	0.763389	0.405139	FALSE
NCgl1892	-	membrane protein TerC	208.554	201.1	0.0525087	0.0284022	0.199236	0.842078	0.922172	0.489836	FALSE
NCgl1893	-	DNA translocase SpoIIIE-like protein	81.6377	100.855	-0.304974	-0.32908	-1.53651	0.124413	0.300032	0.15937	FALSE
NCgl1894	-	hypothetical protein	67.8395	47.2566	0.52161	0.497504	1.8349	0.0665207	0.185169	0.0983574	FALSE
NCgl1895	-	metallo-beta-lactamase superfamily hydrolase	402.798	368.708	0.127578	0.103472	0.995772	0.319361	0.573764	0.30477	FALSE
NCgl1896	dapA	dihydrodipicolinate synthase	716.432	642.259	0.157675	0.133568	1.70561	0.088081	0.230648	0.122436	FALSE
NCgl1897	thyX	FAD-dependent thymidylate synthase	147.616	138.539	0.0915599	0.0674534	0.395391	0.692554	0.840209	0.446299	FALSE
NCgl1898	-	dihydrodipicolinate reductase	227.134	220.216	0.0446239	0.0205174	0.150407	0.880443	0.939161	0.49886	FALSE
NCgl1899	-	hypothetical protein	78.8211	99.0351	-0.329358	-0.353465	-1.62851	0.103417	0.259993	0.138047	FALSE
NCgl1900	-	polynucleotide phosphorylase	489.78	463.343	0.0800554	0.0559489	0.598662	0.549398	0.758595	0.402811	FALSE
NCgl1901	rpsO	30S ribosomal protein S15	6079.59	6231.95	-0.0357109	-0.0598174	-2.30681	0.0210657	0.0751004	0.0398915	FALSE
NCgl1902	-	inosine-uridine nucleoside N-ribohydrolase	157.561	122.141	0.367359	0.343253	1.9817	0.0475129	0.142011	0.0754328	FALSE
NCgl1903	-	bifunctional riboflavin kinase/FMN adenylyltransferase	68.9541	59.0041	0.224822	0.200716	0.785729	0.432026	0.668252	0.354904	FALSE
NCgl1904	truB	tRNA pseudouridine synthase B	28.9965	28.6737	0.0161531	-0.00795334	-0.020933	0.983299	0.990665	0.526218	FALSE
NCgl1905	-	phosphopantetheinyl transferase of siderophore synthetase	79.2073	77.9016	0.0239815	-0.00012498	-0.000542942	0.999567	0.999567	0.530946	FALSE
NCgl1906	-	hypothetical protein	107.914	118.135	-0.130556	-0.154662	-0.805543	0.420506	0.657652	0.349329	FALSE
NCgl1907	-	Na+-driven multidrug efflux pump	45.4109	47.6186	-0.068489	-0.0925955	-0.309493	0.756946	0.879044	0.466762	FALSE
NCgl1908	-	exopolyphosphatase	267.578	295.892	-0.145111	-0.169218	-1.39145	0.16409	0.366724	0.194795	FALSE
NCgl1909	rbfA	ribosome-binding factor A	547.016	613.067	-0.164463	-0.18857	-2.22476	0.0260972	0.0881526	0.0468246	FALSE
NCgl1910	infB	translation initiation factor IF-2	462.591	551.534	-0.253712	-0.277818	-3.06107	0.0022055	0.0109132	0.00579681	FALSE
NCgl1911	-	nucleic-acid-binding protein	3378.82	4958.24	-0.553309	-0.577415	-18.1407	1.52106e-73	1.1252e-71	5.97681e-72	TRUE
NCgl1912	nusA	transcription elongation factor NusA	665.784	657.807	0.0173894	-0.00671714	-0.0847214	0.932483	0.962741	0.51115	FALSE
NCgl1913	-	hypothetical protein	399.264	336.21	0.247978	0.223872	2.10068	0.0356695	0.112763	0.0598969	FALSE
NCgl1914	-	hypothetical protein	44.2156	41.7471	0.0828775	0.058771	0.188817	0.850237	0.924945	0.491309	FALSE
NCgl1915	-	ABC transporter periplasmic component	16.8667	23.9239	-0.504275	-0.528381	-1.16074	0.245747	0.485749	0.258018	FALSE
NCgl1916	-	ABC transporter permease	18.9604	28.2298	-0.574227	-0.598334	-1.4106	0.158361	0.358524	0.190412	FALSE
NCgl1917	-	ABC transporter permease	22.2302	28.7632	-0.371708	-0.395815	-0.975574	0.329275	0.580301	0.308204	FALSE
NCgl1918	-	ABC transporter duplicated ATPase	22.6921	36.8657	-0.700094	-0.7242	-1.909	0.0562616	0.163214	0.0866954	FALSE
NCgl1919	-	prolyl-tRNA synthetase	161.301	192.468	-0.25486	-0.278967	-1.81512	0.069506	0.191142	0.10153	FALSE
NCgl1920	-	hypothetical protein	50.3251	63.8656	-0.34376	-0.367867	-1.35763	0.17458	0.381523	0.202656	FALSE
NCgl1921	-	Mg-chelatase subunit ChlD	29.7888	41.314	-0.471861	-0.495967	-1.43984	0.149911	0.346282	0.183937	FALSE
NCgl1922	-	Mg-chelatase subunit ChlI	48.5618	55.8041	-0.20055	-0.224657	-0.79449	0.42691	0.663808	0.352599	FALSE
NCgl1923	-	uroporphyrinogen-III methylase	163.685	146.351	0.161493	0.137386	0.837808	0.402139	0.640435	0.340142	FALSE
NCgl1924	-	hypothetical protein	30.4018	31.7246	-0.0614453	-0.0855518	-0.233683	0.815231	0.908234	0.482192	FALSE
NCgl1925	-	hypothetical protein	59.7932	57.8339	0.0480657	0.0239592	0.0900558	0.928243	0.960374	0.510066	FALSE
NCgl1926	-	malate:quinone oxidoreductase	433.125	381.244	0.184069	0.159963	1.58079	0.113927	0.280458	0.148973	FALSE
NCgl1927	-	hypothetical protein	60.733	61.6103	-0.0206901	-0.0447966	-0.17173	0.86365	0.931999	0.495001	FALSE
NCgl1928	-	mycothione reductase	485.462	761.023	-0.648582	-0.672689	-8.13098	4.25851e-16	7.6835e-15	4.08129e-15	TRUE
NCgl1929	-	hypothetical protein	5532.13	8441.79	-0.609713	-0.633819	-25.7628	2.31598e-146	5.27153e-144	2.80011e-144	TRUE
NCgl1930	-	hypothetical protein	5966.11	8550.69	-0.51925	-0.543356	-22.5822	6.4826e-113	8.34001e-111	4.43002e-111	TRUE
NCgl1931	-	hypothetical protein	171.58	177.6	-0.0497502	-0.0738566	-0.478322	0.632421	0.803493	0.426796	FALSE
NCgl1932	-	methionine aminopeptidase	224.9	171.979	0.387054	0.362947	2.49498	0.0125964	0.0492375	0.0261466	FALSE
NCgl1933	-	cell division protein FtsI	42.1532	31.9138	0.401463	0.377356	1.12016	0.262647	0.509287	0.270521	FALSE
NCgl1934	-	two-component system, response regulator	101.579	58.6889	0.791439	0.767333	3.30489	0.000950134	0.00519676	0.0027604	TRUE
NCgl1935	-	two-component system, sensory transduction histidine kinase	80.301	45.8706	0.807849	0.783742	2.99273	0.00276496	0.0134343	0.007136	FALSE
NCgl1936	-	ABC transporter permease	21.3908	27.2223	-0.347798	-0.371905	-0.895452	0.370546	0.61598	0.32719	FALSE
NCgl1937	-	ABC transporter ATPase	12.0441	19.4469	-0.691216	-0.715322	-1.3716	0.170187	0.375808	0.19962	FALSE
NCgl1938	ispG	4-hydroxy-3-methylbut-2-en-1-yl diphosphate synthase	418.788	519.678	-0.311397	-0.335503	-3.55256	0.000381506	0.00226228	0.00120167	TRUE
NCgl1939	-	membrane-associated Zn-dependent protease 1	67.133	66.4049	0.0157317	-0.0083748	-0.0335421	0.973242	0.984892	0.523151	FALSE
NCgl1940	-	1-deoxy-D-xylulose 5-phosphate reductoisomerase	63.8265	57.2136	0.157798	0.133691	0.509399	0.610473	0.790542	0.419917	FALSE
NCgl1941	-	hypothetical protein	1305.65	814.31	0.681122	0.657015	10.3456	4.38217e-25	1.11783e-23	5.93766e-24	TRUE
NCgl1942	-	hypothetical protein	24.4691	19.777	0.307138	0.283032	0.650657	0.515268	0.737272	0.391498	FALSE
NCgl1943	-	ABC transporter ATPase	57.2351	59.0471	-0.0449654	-0.0690718	-0.258135	0.796303	0.89968	0.477889	FALSE
NCgl1944	-	ribosomal RNA large subunit methyltransferase N	706.506	749.029	-0.0843207	-0.108427	-1.43386	0.151613	0.349123	0.185446	FALSE
NCgl1945	-	hypothetical protein	350.247	271.288	0.36855	0.344443	2.96448	0.00303193	0.0146115	0.00776129	FALSE
NCgl1946	-	CDP-diglyceride synthetase	155.183	147.929	0.0690652	0.0449587	0.271261	0.78619	0.893028	0.474131	FALSE
NCgl1947	frr	ribosome recycling factor	718.537	624.752	0.201778	0.177672	2.25481	0.024145	0.0835615	0.0443859	FALSE
NCgl1948	pyrH	uridylate kinase	442.582	368.898	0.262723	0.238616	2.35139	0.0187036	0.0677405	0.0359821	FALSE
NCgl1949	tsf	elongation factor Ts	1676.49	1553.52	0.109905	0.0857985	1.69064	0.0909051	0.235955	0.125334	FALSE
NCgl1950	rpsB	30S ribosomal protein S2	2721.79	3272.47	-0.265823	-0.28993	-7.77399	7.60509e-15	1.26424e-13	6.71534e-14	TRUE
NCgl1951	-	membrane metalloendopeptidase	17.7539	16.7099	0.087428	0.0633215	0.128807	0.89751	0.947123	0.503089	FALSE
NCgl1952	xerC	site-specific tyrosine recombinase XerC	36.615	40.128	-0.132175	-0.156281	-0.474252	0.63532	0.804757	0.427468	FALSE
NCgl1953	-	Rossmann-fold nucleotide-binding protein	5.44101	7.82252	-0.523759	-0.547865	-0.685883	0.492787	0.719367	0.381953	FALSE
NCgl1954	-	ATPase with chaperone activity	4.66537	7.53291	-0.691216	-0.715322	-0.853656	0.393295	0.633512	0.336412	FALSE
NCgl1955	-	hypothetical protein	7.89883	6.76338	0.223896	0.199789	0.264742	0.791208	0.895976	0.475921	FALSE
NCgl1956	-	hypothetical protein	385.043	333.457	0.207519	0.183413	1.70199	0.088757	0.231802	0.123128	FALSE
NCgl1957	rnhB	ribonuclease HII	84.5606	79.6189	0.0868747	0.0627683	0.27869	0.780483	0.889618	0.472544	FALSE
NCgl1958	-	signal peptidase I	74.8901	86.3526	-0.205465	-0.229572	-1.00908	0.312934	0.569478	0.302463	FALSE
NCgl1959	-	ABC transporter periplasmic component	67.818	98.7567	-0.542211	-0.566317	-2.51115	0.0120339	0.0474779	0.0252192	FALSE
NCgl1960	rplS	50S ribosomal protein L19	3009.06	3033.5	-0.0116695	-0.035776	-0.965186	0.334452	0.584549	0.310499	FALSE
NCgl1961	thiE	thiamine-phosphate pyrophosphorylase	100.193	163.863	-0.709715	-0.733821	-4.07158	4.66947e-05	0.000316903	0.000168331	TRUE
NCgl1962	-	glycine/D-amino acid oxidase	38.98	50.9595	-0.386617	-0.410724	-1.34398	0.178954	0.389356	0.206817	FALSE
NCgl1963	-	sulfur transfer protein	15.6127	15.6656	-0.00487607	-0.0289826	-0.0561777	0.9552	0.97497	0.517881	FALSE
NCgl1964	thiG	thiazole synthase	8.79849	13.0226	-0.565685	-0.589791	-0.94579	0.344256	0.591896	0.314401	FALSE
NCgl1965	-	thiamine biosynthesis protein ThiF	11.2352	13.738	-0.290151	-0.314258	-0.542916	0.587188	0.778096	0.412842	FALSE
NCgl1966	-	RNA binding protein	71.256	75.6268	-0.0858871	-0.109994	-0.461928	0.644133	0.810369	0.430404	FALSE
NCgl1967	-	transcriptional regulator	32.4213	49.7606	-0.618061	-0.642167	-1.99482	0.0460627	0.138657	0.0736511	FALSE
NCgl1968	-	di- and tricarboxylate transporters	18.0535	25.637	-0.50595	-0.530057	-1.20504	0.228188	0.461838	0.245317	FALSE
NCgl1969	-	adenylosuccinate lyase	65.1507	115.061	-0.820543	-0.84465	-3.85233	0.000116998	0.000754242	0.000400635	TRUE
NCgl1970	-	hypothetical protein	400.584	559.775	-0.48274	-0.506847	-5.40713	6.4043e-08	6.25423e-07	3.3221e-07	TRUE
NCgl1971	-	hypothetical protein	31.4803	30.6109	0.0404058	0.0162993	0.0445115	0.964497	0.980064	0.520587	FALSE
NCgl1972	trmD	tRNA (guanine-N(1)-)-methyltransferase	54.662	57.5553	-0.0744116	-0.0985181	-0.36165	0.717614	0.853808	0.453522	FALSE
NCgl1973	-	hypothetical protein	189.061	187.354	0.0130793	-0.0110272	-0.0741543	0.940888	0.966361	0.513308	FALSE
NCgl1974	rimM	16S rRNA-processing protein RimM	195.818	174.394	0.16716	0.143053	0.953231	0.340473	0.588814	0.312748	FALSE
NCgl1975	-	hypothetical protein	115.877	89.0808	0.379409	0.355302	1.75542	0.0791869	0.211284	0.112229	FALSE
NCgl1976	rpsP	30S ribosomal protein S16	2159.58	3217.9	-0.575373	-0.599479	-15.1046	1.51102e-51	8.43603e-50	4.48102e-50	TRUE
NCgl1977	-	ankyrin repeat-containing protein	110.821	139.546	-0.332514	-0.356621	-1.94933	0.0512565	0.15182	0.0806431	FALSE
NCgl1978	-	ABC transporter permease	36.5476	52.7413	-0.529159	-0.553265	-1.79685	0.0723589	0.196431	0.10434	FALSE
NCgl1979	-	ABC transporter ATPase	11.9573	20.118	-0.750594	-0.774701	-1.49541	0.134808	0.318354	0.169102	FALSE
NCgl1980	-	signal recognition particle GTPase	244.823	219.598	0.156876	0.13277	0.991024	0.321674	0.575474	0.304918	FALSE
NCgl1981	glnD	PII uridylyl-transferase	22.4101	18.1436	0.304688	0.280581	0.61755	0.536872	0.753965	0.400488	FALSE
NCgl1982	-	nitrogen regulatory protein PII	500.499	451.495	0.148656	0.124549	1.33128	0.183098	0.396042	0.210306	FALSE
NCgl1983	-	ammonia permease	218.83	95.6152	1.1945	1.17039	6.8998	5.20752e-12	7.13382e-11	3.78932e-11	TRUE
NCgl1984	-	signal recognition particle GTPase	116.148	87.083	0.415507	0.3914	1.92396	0.0543597	0.15863	0.0842603	FALSE
NCgl1985	-	hypothetical protein	61.4076	71.4532	-0.218582	-0.242688	-0.968146	0.332971	0.582995	0.309673	FALSE
NCgl1986	-	chromosome segregation ATPase	32.7265	32.8152	-0.00390788	-0.0280144	-0.0786048	0.937347	0.963393	0.511732	FALSE
NCgl1987	-	acylphosphatase	72.2082	38.1546	0.920305	0.896199	3.18248	0.00146018	0.00768803	0.0040837	FALSE
NCgl1988	-	hypothetical protein	46.3624	26.0584	0.831205	0.807099	2.33228	0.0196861	0.0706074	0.037505	FALSE
NCgl1989	-	transcriptional regulator	142.846	160.126	-0.164753	-0.18886	-1.13847	0.254926	0.500217	0.265703	FALSE
NCgl1990	-	permease	7.30575	10.5637	-0.532017	-0.556123	-0.807908	0.419144	0.656215	0.348566	FALSE
NCgl1991	-	hypothetical protein	15.015	19.3317	-0.364565	-0.388672	-0.786326	0.431677	0.66806	0.354858	FALSE
NCgl1992	-	Co/Zn/Cd efflux system component	74.7461	91.0354	-0.28443	-0.308536	-1.37354	0.169585	0.3756	0.199256	FALSE
NCgl1993	-	formamidopyrimidine-DNA glycosylase	117.046	130.271	-0.154435	-0.178542	-0.972488	0.330808	0.582308	0.309297	FALSE
NCgl1994	rnc	ribonuclease III	214.694	201.696	0.0901005	0.065994	0.466653	0.640748	0.807485	0.428917	FALSE
NCgl1995	-	hypothetical protein	367.027	320.741	0.194476	0.17037	1.54701	0.121861	0.294597	0.156483	FALSE
NCgl1996	-	hypothetical protein	261.401	248.983	0.0702166	0.0461102	0.361023	0.718082	0.854021	0.453636	FALSE
NCgl1997	-	ABC transporter ATPase and permease	25.285	23.4004	0.111748	0.0876411	0.211862	0.832215	0.918167	0.487709	FALSE
NCgl1998	-	ABC transporter ATPase and permease	55.3677	49.2811	0.168009	0.143903	0.509779	0.610207	0.790543	0.419917	FALSE
NCgl1999	-	glutamate dehydrogenase	865.292	587.897	0.557623	0.533517	6.98595	2.82938e-12	3.96783e-11	2.10762e-11	TRUE
NCgl2000	-	glycerate kinase	62.4151	70.8933	-0.183754	-0.207861	-0.830955	0.405999	0.644157	0.342084	FALSE
NCgl2001	-	hypothetical protein	552.961	513.791	0.105996	0.0818894	0.92688	0.353989	0.601293	0.319135	FALSE
NCgl2002	-	hypothetical protein	40.5729	41.7691	-0.0419213	-0.0660278	-0.207647	0.835504	0.918713	0.487898	FALSE
NCgl2003	-	metal-dependent amidase/aminoacylase/carboxypeptidase	79.0793	89.3288	-0.175824	-0.19993	-0.898416	0.368964	0.614732	0.326531	FALSE
NCgl2004	-	hypothetical protein	28.6595	30.92	-0.109528	-0.133635	-0.357372	0.720814	0.85555	0.454084	FALSE
NCgl2005	-	hypothetical protein	15.8285	18.7847	-0.247032	-0.271138	-0.551853	0.581049	0.77447	0.411342	FALSE
NCgl2006	-	glucan phosphorylase	55.0247	80.7456	-0.553304	-0.57741	-2.31066	0.0208519	0.0744279	0.0395343	FALSE
NCgl2007	-	ring-cleavage extradiol dioxygenase	193.177	285.379	-0.562959	-0.587066	-4.40957	1.03576e-05	7.73941e-05	4.11099e-05	TRUE
NCgl2008	-	pyruvate kinase	1451.06	1044.94	0.473687	0.449581	7.7369	1.01871e-14	1.65624e-13	8.79758e-14	TRUE
NCgl2009	-	prolipoprotein diacylglyceryl transferase	116.418	107.895	0.10968	0.0855733	0.444052	0.657005	0.819594	0.435184	FALSE
NCgl2010	-	indole-3-glycerol phosphate synthase	130.294	133.04	-0.0300898	-0.0541963	-0.304818	0.760505	0.881447	0.468014	FALSE
NCgl2011	-	hypothetical protein	232.116	199.979	0.214999	0.190893	1.37348	0.169602	0.375357	0.199256	FALSE
NCgl2012	hisI	phosphoribosyl-AMP cyclohydrolase	261.506	262.052	-0.00300793	-0.0271144	-0.215049	0.829729	0.916791	0.486978	FALSE
NCgl2013	hisF	imidazole glycerol phosphate synthase subunit HisF	236.495	283.936	-0.263758	-0.287865	-2.27154	0.0231145	0.0810377	0.0430453	FALSE
NCgl2014	-	fructose-1,6-bisphosphatase	104.324	117.852	-0.175905	-0.200011	-1.03234	0.301911	0.556607	0.295568	FALSE
[truncated: 962 more rows]
