# Supplementary material for: Transcriptome and Gene Ontology (GO) Enrichment Analysis Reveals Genes Involved in Biotin Metabolism That Affect l-Lysine Production in Corynebacterium glutamicum
Source: Int J Mol Sci. 2016 Mar 9;17(3):353. doi: 10.3390/ijms17030353 (PMC4813214; doi:10.3390/ijms17030353)
Supplement: Supplementary file 1 [file ijms-17-00353-s001.zip › Table S3.xlsx]

## Sheet: Sheet1
Table S3. Expression patterns of genes involved in lysine biosynthesis in Corynebacterium glutamicumATCC 13032 and ATCC21300
Locus ID	gene	product	RPKM normalized		log2 (FC)	p-value	Signature (p-value < 0.001)
			ATCC21300	ATCC13032
NCgl1214	lysE	lysine efflux permease	144.845	194.259	-0.447578	0.00449069	FALSE
NCgl1133	lysA	diaminopimelate decarboxylase	120.603	137.335	-0.211538	0.239477	FALSE
NCgl1898	dapB	dihydrodipicolinate reductase	227.134	220.216	0.0205174	0.880443	FALSE
NCgl0247	lysC	aspartate kinase	416.64	396.263	0.0482391	0.633583	FALSE
NCgl1896	dapA	dihydrodipicolinate synthase	716.432	642.259	0.133568	0.088081	FALSE
NCgl1868	dapF	diaminopimelate epimerase	227.904	194.294	0.206076	0.142827	FALSE
NCgl0248	asd	aspartate-semialdehyde dehydrogenase	436.752	347.949	0.303832	0.00327352	FALSE
NCgl1058	dapC	N-succinyldiaminopimelate aminotransferase	222.168	163.86	0.415082	0.00494695	FALSE
NCgl2528	ddh	D-2-hydroxyisocaproate dehydrogenase	134.136	98.6279	0.41952	0.0274285	FALSE
NCgl1064	dapE	succinyl-diaminopimelate desuccinylase	90.0738	63.2433	0.486089	0.0384605	FALSE
NCgl1061	dapD	tetrahydrodipicolinate N-succinyltransferase	35.8134	23.7684	0.567347	0.133085	FALSE

## Sheet: 호환성 보고서
	Table 3_new.xls의 호환성 보고서
	2015-07-29 15:03에 실행
	이 통합 문서의 다음 기능은 이전 버전의 Excel에서 지원되지 않습니다. 이 통합 문서를 이전 파일 형식으로 저장하면 이러한 기능이 손실되거나 성능이 저하될 수 있습니다.
	중요 손실			발생 수
	이 통합 문서에는 선택한 파일 형식에서 지원하는 것보다 많은 고유한 셀 서식이 있습니다. 일부 셀 서식은 저장되지 않습니다.			1
