# Supplementary material for: Transcriptome and Gene Ontology (GO) Enrichment Analysis Reveals Genes Involved in Biotin Metabolism That Affect l-Lysine Production in Corynebacterium glutamicum
Source: Int J Mol Sci. 2016 Mar 9;17(3):353. doi: 10.3390/ijms17030353 (PMC4813214; doi:10.3390/ijms17030353)
Supplement: Supplementary file 1 [file ijms-17-00353-s001.zip › Table S4.xlsx]

## Sheet: Sheet1
Table S4. Expression patterns of genes involved in the central metabolism in Corynebacterium glutamicum ATCC 13032 and ATCC21300
Central metaboism	locus ID	Gene name	product	RPKM normalized		log2 (FC)	Signature (p-value < 0.001)
				ATCC 21300	ATCC 13032
Tricarboxyliacid cycle	NCgl0355	lpd	dihydrolipoamide dehydrogenase	1284.32	884.287	0.514313	TRUE
	NCgl0360	sdhA	succinate dehydrogenase flavoprotein subunit	309.59	303.576	0.00419288	FALSE
	NCgl0361	sdhB	succinate dehydrogenase/fumarate reductase iron-sulfur subunit	454.276	393.605	0.182713	FALSE
	NCgl0634	icd	monomeric isocitrate dehydrogenase (NADP+)	552.927	421.528	0.367354	TRUE
	NCgl0795	gltA	type II citrate synthase	412.007	331.836	0.288095	FALSE
	NCgl0967	fumC	fumarate hydratase	541.34	513.171	0.0529907	FALSE
	NCgl1084	kgd	alpha-ketoglutarate decarboxylase	452.458	322.877	0.462692	TRUE
	NCgl1482	acn	aconitate hydratase	464.259	355.973	0.359056	TRUE
	NCgl1926	mqo	malate:quinone oxidoreductase	433.125	381.244	0.159963	FALSE
	NCgl2126	aceF	dihydrolipoamide acetyltransferase	679.693	665.85	0.00557906	FALSE
	NCgl2167	aceE	pyruvate dehydrogenase subunit E1	839.31	658.628	0.325635	TRUE
	NCgl2297	mdh	malate dehydrogenase	606.988	381.27	0.646747	TRUE
	NCgl2476	sucD	succinyl-CoA synthetase subunit alpha	25.6487	31.9464	-0.340875	FALSE
	NCgl2477	sucC	succinyl-CoA synthetase subunit beta	16.5283	23.7386	-0.546403	FALSE
glyoxylate cycle	NCgl2248	aceA	isocitrate lyase	7.44526	14.3544	-0.971202	FALSE
	NCgl2247	aceB	malate synthase G	85.8566	92.4078	-0.130192	FALSE
Anaplerotic reaction	NCgl0659	pyc	pyruvate carboxylase	57.0244	107.427	-0.937808	TRUE
	NCgl1523	ppc	phosphoenolpyruvate carboxylase	167.366	123.686	0.412216	FALSE
	NCgl2008	pyk	pyruvate kinase	1451.06	1044.94	0.449581	TRUE
	NCgl2521	pqo(poxB)	pyruvate dehydrogenase	798.234	587.367	0.418443	TRUE
	NCgl2765	pck	phosphoenolpyruvate carboxykinase	906.458	590.865	0.593304	TRUE
	NCgl2904	malE(mez)	malic enzyme	103.681	69.0978	0.561328	FALSE
