# Supplementary material for: Transcriptome and Gene Ontology (GO) Enrichment Analysis Reveals Genes Involved in Biotin Metabolism That Affect l-Lysine Production in Corynebacterium glutamicum
Source: Int J Mol Sci. 2016 Mar 9;17(3):353. doi: 10.3390/ijms17030353 (PMC4813214; doi:10.3390/ijms17030353)
Supplement: Supplementary file 1 [file ijms-17-00353-s001.zip › Table S5.xlsx]

## Sheet: Sheet1
Table S5. Functional categorization of DEGs in Corynebacterium glutamicum ATCC21300 based on GO annotations
Expression level	Level	GO ID	Term	Type	NodeScore	%Seq	#Seqs	Sequences
downregulation	5	GO:0042254	ribosome biogenesis	Biological Process	3	1.73	3	NCgl0468, NCgl1109, NCgl2086
	3	GO:0044710	single-organism metabolic process	Biological Process	13.67	10.4	18	NCgl0600, NCgl2437, NCgl1219, NCgl0659, NCgl0802, NCgl2409, NCgl2446a, NCgl1938, NCgl0462, NCgl1222, NCgl1961, NCgl2874, NCgl1224, NCgl1223, NCgl2128, NCgl1457, NCgl1130, NCgl1372
	4	GO:0044281	small molecule metabolic process	Biological Process	17.78	9.83	17	NCgl2437, NCgl1219, NCgl0659, NCgl0802, NCgl2409, NCgl2446a, NCgl1938, NCgl0462, NCgl1222, NCgl1961, NCgl2874, NCgl1224, NCgl1223, NCgl2128, NCgl1457, NCgl1130, NCgl1372
	6	GO:0034622	cellular macromolecular complex assembly	Biological Process	0.6	0.58	1	NCgl1109
	2	GO:0065007	biological regulation	Biological Process	1.44	2.31	4	NCgl1928, NCgl2445, NCgl2874, NCgl2897
	3	GO:0065008	regulation of biological quality	Biological Process	2.4	2.31	4	NCgl1928, NCgl2445, NCgl2874, NCgl2897
	5	GO:0065003	macromolecular complex assembly	Biological Process	0.36	0.58	1	NCgl1109
	6	GO:0000902	cell morphogenesis	Biological Process	1	0.58	1	NCgl2423
	7	GO:0006457	protein folding	Biological Process	2	1.16	2	NCgl2210, NCgl2702
	4	GO:0006725	cellular aromatic compound metabolic process	Biological Process	1.16	3.47	6	NCgl2210, NCgl1457, NCgl1192, NCgl1109, NCgl2967, NCgl0604
	7	GO:0019752	carboxylic acid metabolic process	Biological Process	3.6	3.47	6	NCgl0462, NCgl1222, NCgl1224, NCgl1223, NCgl1457, NCgl1219
	5	GO:1901361	organic cyclic compound catabolic process	Biological Process	0.6	0.58	1	NCgl1109
	4	GO:1901360	organic cyclic compound metabolic process	Biological Process	1.16	3.47	6	NCgl2210, NCgl1457, NCgl1192, NCgl1109, NCgl2967, NCgl0604
	3	GO:1902578	single-organism localization	Biological Process	5.76	9.25	16	NCgl0369, NCgl1129, NCgl0799, NCgl0843, NCgl2437, NCgl2816, NCgl2353, NCgl0066, NCgl2871, NCgl0464, NCgl2961, NCgl1116, NCgl1445, NCgl1020, NCgl2592, NCgl2680
	4	GO:0009653	anatomical structure morphogenesis	Biological Process	0.36	0.58	1	NCgl2423
	2	GO:0044699	single-organism process	Biological Process	14.64	20.23	35	NCgl0369, NCgl0600, NCgl0843, NCgl1219, NCgl0768, NCgl0802, NCgl2409, NCgl2446a, NCgl1938, NCgl2353, NCgl1222, NCgl2871, NCgl1961, NCgl2874, NCgl1224, NCgl1223, NCgl1445, NCgl1020, NCgl2592, NCgl1129, NCgl2437, NCgl0799, NCgl0659, NCgl2816, NCgl0066, NCgl0462, NCgl2423, NCgl0464, NCgl2961, NCgl2128, NCgl1116, NCgl1457, NCgl1130, NCgl1372, NCgl2680
	4	GO:0051301	cell division	Biological Process	1	0.58	1	NCgl0768
	4	GO:0046483	heterocycle metabolic process	Biological Process	1.16	3.47	6	NCgl2210, NCgl1457, NCgl1192, NCgl1109, NCgl2967, NCgl0604
	7	GO:0016070	RNA metabolic process	Biological Process	0.72	1.16	2	NCgl1457, NCgl1192
	3	GO:0071554	cell wall organization or biogenesis	Biological Process	1	0.58	1	NCgl2423
	4	GO:0043933	macromolecular complex subunit organization	Biological Process	0.36	0.58	1	NCgl1109
	5	GO:0071826	ribonucleoprotein complex subunit organization	Biological Process	0.6	0.58	1	NCgl1109
	6	GO:0055085	transmembrane transport	Biological Process	16	9.25	16	NCgl0369, NCgl1129, NCgl0799, NCgl0843, NCgl2437, NCgl2816, NCgl2353, NCgl0066, NCgl2871, NCgl0464, NCgl2961, NCgl1116, NCgl1445, NCgl1020, NCgl2592, NCgl2680
	4	GO:0006790	sulfur compound metabolic process	Biological Process	4	2.31	4	NCgl1961, NCgl1457, NCgl2128, NCgl2480
	7	GO:0022618	ribonucleoprotein complex assembly	Biological Process	1	0.58	1	NCgl1109
	9	GO:0006399	tRNA metabolic process	Biological Process	2	1.16	2	NCgl1457, NCgl1192
	4	GO:0022613	ribonucleoprotein complex biogenesis	Biological Process	2.4	1.73	3	NCgl0468, NCgl1109, NCgl2086
	5	GO:0043412	macromolecule modification	Biological Process	1.44	2.31	4	NCgl2128, NCgl1437, NCgl1438, NCgl0604
	3	GO:0006950	response to stress	Biological Process	10	5.78	10	NCgl2210, NCgl2682, NCgl1353, NCgl1017, NCgl2842, NCgl2897, NCgl1109, NCgl2967, NCgl0604, NCgl0626
	4	GO:0005975	carbohydrate metabolic process	Biological Process	4	2.31	4	NCgl2243, NCgl2399, NCgl0962, NCgl0659
	5	GO:0051276	chromosome organization	Biological Process	1	0.58	1	NCgl1319
	3	GO:0071704	organic substance metabolic process	Biological Process	18.43	36.99	64	NCgl0468, NCgl0501, NCgl1437, NCgl0469, NCgl2967, NCgl1438, NCgl0901, NCgl2409, NCgl0902, NCgl2210, NCgl0476, NCgl0477, NCgl1325, NCgl1324, NCgl1304, NCgl0459, NCgl1109, NCgl0537, NCgl0659, NCgl0538, NCgl2243, NCgl0460, NCgl2682, NCgl0462, NCgl1950, NCgl2128, NCgl0500, NCgl1192, NCgl2280, NCgl2702, NCgl1976, NCgl0600, NCgl1219, NCgl0604, NCgl0802, NCgl1938, NCgl0493, NCgl2399, NCgl1222, NCgl2993,…
	5	GO:0006082	organic acid metabolic process	Biological Process	1.3	3.47	6	NCgl0462, NCgl1222, NCgl1224, NCgl1223, NCgl1457, NCgl1219
	6	GO:0036211	protein modification process	Biological Process	2.4	2.31	4	NCgl2128, NCgl1437, NCgl1438, NCgl0604
	5	GO:0019439	aromatic compound catabolic process	Biological Process	0.6	0.58	1	NCgl1109
	4	GO:0022607	cellular component assembly	Biological Process	2.22	1.16	2	NCgl1503, NCgl1109
	8	GO:0006520	cellular amino acid metabolic process	Biological Process	6	3.47	6	NCgl0462, NCgl1222, NCgl1224, NCgl1223, NCgl1457, NCgl1219
	3	GO:0044238	primary metabolic process	Biological Process	20.68	36.99	64	NCgl0468, NCgl0501, NCgl1437, NCgl0469, NCgl2967, NCgl1438, NCgl0901, NCgl2409, NCgl0902, NCgl2210, NCgl0476, NCgl0477, NCgl1325, NCgl1324, NCgl1304, NCgl0459, NCgl1109, NCgl0537, NCgl0659, NCgl0538, NCgl2243, NCgl0460, NCgl2682, NCgl0462, NCgl1950, NCgl2128, NCgl0500, NCgl1192, NCgl2280, NCgl2702, NCgl1976, NCgl0600, NCgl1219, NCgl0604, NCgl0802, NCgl1938, NCgl0493, NCgl2399, NCgl1222, NCgl2993,…
	3	GO:0044237	cellular metabolic process	Biological Process	38.28	47.4	82	NCgl0468, NCgl0501, NCgl1437, NCgl0303, NCgl0469, NCgl2967, NCgl1438, NCgl0901, NCgl0902, NCgl2446a, NCgl1836, NCgl2210, NCgl0471, NCgl0472, NCgl0275, NCgl1961, NCgl0476, NCgl0477, NCgl1325, NCgl1324, NCgl1203, NCgl2437, NCgl1304, NCgl0459, NCgl1109, NCgl0537, NCgl1504, NCgl0538, NCgl0460, NCgl0462, NCgl0540, NCgl1950, NCgl2128, NCgl0500, NCgl1511, NCgl0786, NCgl1192, NCgl2280, NCgl2480, NCgl2087…
	3	GO:0044085	cellular component biogenesis	Biological Process	2.64	2.31	4	NCgl0468, NCgl1503, NCgl1109, NCgl2086
	6	GO:0051604	protein maturation	Biological Process	1	0.58	1	NCgl2682
	6	GO:0090304	nucleic acid metabolic process	Biological Process	2.23	2.89	5	NCgl2210, NCgl1457, NCgl1192, NCgl2967, NCgl0604
	1	GO:0008150	biological_process	Biological Process	255.24	100	173	NCgl0303, NCgl2967, NCgl2446a, NCgl2210, NCgl0275, NCgl1369, NCgl1368, NCgl2050, NCgl1503, NCgl2437, NCgl1626, NCgl1109, NCgl1625, NCgl0537, NCgl1504, NCgl0659, NCgl0538, NCgl0141, NCgl1472, NCgl2682, NCgl1353, NCgl0540, NCgl0145, NCgl2445, NCgl2962, NCgl2961, NCgl0785, NCgl2964, NCgl1116, NCgl2842, NCgl0786, NCgl1511, NCgl1192, NCgl2280, NCgl2041, NCgl0140, NCgl2680, NCgl2229, NCgl2867, NCgl0963…
	4	GO:0006091	generation of precursor metabolites and energy	Biological Process	1	0.58	1	NCgl2437
	8	GO:0034660	ncRNA metabolic process	Biological Process	1.2	1.16	2	NCgl1457, NCgl1192
	2	GO:0008152	metabolic process	Biological Process	82.93	55.49	96	NCgl0468, NCgl0501, NCgl1437, NCgl0303, NCgl0469, NCgl2967, NCgl1438, NCgl2409, NCgl0901, NCgl2446a, NCgl0902, NCgl1836, NCgl2210, NCgl0471, NCgl0472, NCgl0275, NCgl1961, NCgl0476, NCgl0477, NCgl1325, NCgl0598, NCgl1324, NCgl1203, NCgl1503, NCgl2437, NCgl1304, NCgl0459, NCgl1109, NCgl0537, NCgl1504, NCgl0659, NCgl0538, NCgl2243, NCgl0460, NCgl2682, NCgl0462, NCgl0540, NCgl1950, NCgl2128, NCgl0500…
	5	GO:0046700	heterocycle catabolic process	Biological Process	0.6	0.58	1	NCgl1109
	3	GO:0044763	single-organism cellular process	Biological Process	11.19	13.87	24	NCgl0369, NCgl1129, NCgl0799, NCgl0843, NCgl2437, NCgl1219, NCgl0768, NCgl2816, NCgl2353, NCgl0066, NCgl0462, NCgl1222, NCgl2871, NCgl2423, NCgl0464, NCgl1224, NCgl2961, NCgl1223, NCgl1116, NCgl1457, NCgl1445, NCgl1020, NCgl2592, NCgl2680
	4	GO:0044249	cellular biosynthetic process	Biological Process	14.76	23.7	41	NCgl0468, NCgl0501, NCgl1976, NCgl0469, NCgl0901, NCgl0902, NCgl0493, NCgl2993, NCgl0476, NCgl2279, NCgl0477, NCgl0499, NCgl1325, NCgl1324, NCgl0492, NCgl0556, NCgl0831, NCgl0832, NCgl1304, NCgl0459, NCgl0833, NCgl0515, NCgl0537, NCgl0834, NCgl0516, NCgl0538, NCgl0517, NCgl0518, NCgl0837, NCgl0519, NCgl0838, NCgl0460, NCgl0486, NCgl1950, NCgl0487, NCgl0520, NCgl0488, NCgl1457, NCgl0500, NCgl2280,…
	7	GO:0006259	DNA metabolic process	Biological Process	3	1.73	3	NCgl2210, NCgl2967, NCgl0604
	4	GO:0006810	transport	Biological Process	36.76	16.76	29	NCgl0963, NCgl0369, NCgl0843, NCgl0646, NCgl2506, NCgl2869, NCgl2353, NCgl2352, NCgl2377, NCgl2871, NCgl0697, NCgl1445, NCgl2050, NCgl2351, NCgl1020, NCgl2592, NCgl1129, NCgl1128, NCgl0799, NCgl2437, NCgl2816, NCgl2463, NCgl0066, NCgl0484, NCgl0464, NCgl2961, NCgl1116, NCgl0063, NCgl2680
	5	GO:0044765	single-organism transport	Biological Process	9.6	9.25	16	NCgl0369, NCgl1129, NCgl0799, NCgl0843, NCgl2437, NCgl2816, NCgl2353, NCgl0066, NCgl2871, NCgl0464, NCgl2961, NCgl1116, NCgl1445, NCgl1020, NCgl2592, NCgl2680
	5	GO:0006139	nucleobase-containing compound metabolic process	Biological Process	1.94	3.47	6	NCgl2210, NCgl1457, NCgl1192, NCgl1109, NCgl2967, NCgl0604
	4	GO:0044248	cellular catabolic process	Biological Process	0.36	0.58	1	NCgl1109
	7	GO:0006412	translation	Biological Process	41	23.7	41	NCgl0468, NCgl0501, NCgl1976, NCgl0469, NCgl0901, NCgl0902, NCgl0493, NCgl2993, NCgl0476, NCgl2279, NCgl0477, NCgl0499, NCgl1325, NCgl1324, NCgl0492, NCgl0556, NCgl0831, NCgl0832, NCgl1304, NCgl0459, NCgl0833, NCgl0515, NCgl0537, NCgl0834, NCgl0516, NCgl0538, NCgl0517, NCgl0518, NCgl0837, NCgl0519, NCgl0838, NCgl0460, NCgl0486, NCgl1950, NCgl0487, NCgl0520, NCgl0488, NCgl1457, NCgl0500, NCgl2280,…
	6	GO:0043436	oxoacid metabolic process	Biological Process	2.16	3.47	6	NCgl0462, NCgl1222, NCgl1224, NCgl1223, NCgl1457, NCgl1219
	3	GO:0044767	single-organism developmental process	Biological Process	0.22	0.58	1	NCgl2423
	2	GO:0051179	localization	Biological Process	14.62	16.76	29	NCgl0369, NCgl0963, NCgl0843, NCgl0646, NCgl2506, NCgl2869, NCgl2353, NCgl2352, NCgl2377, NCgl2871, NCgl0697, NCgl1445, NCgl2050, NCgl1020, NCgl2351, NCgl2592, NCgl1129, NCgl0799, NCgl2437, NCgl1128, NCgl2816, NCgl2463, NCgl0066, NCgl0484, NCgl0464, NCgl2961, NCgl1116, NCgl2680, NCgl0063
	3	GO:0006807	nitrogen compound metabolic process	Biological Process	22.06	21.39	37	NCgl0303, NCgl0601, NCgl1219, NCgl2967, NCgl0604, NCgl1836, NCgl2446a, NCgl2210, NCgl0471, NCgl0472, NCgl1222, NCgl0275, NCgl1224, NCgl1422, NCgl1543, NCgl1961, NCgl1223, NCgl0575, NCgl1388, NCgl1203, NCgl2437, NCgl1109, NCgl1504, NCgl1848, NCgl0462, NCgl0540, NCgl1457, NCgl0368, NCgl0786, NCgl1511, NCgl2941, NCgl1192, NCgl1130, NCgl1372, NCgl2087, NCgl1371, NCgl2086
	4	GO:0042592	homeostatic process	Biological Process	4	2.31	4	NCgl1928, NCgl2445, NCgl2874, NCgl2897
	3	GO:0016043	cellular component organization	Biological Process	2.14	2.31	4	NCgl2423, NCgl1503, NCgl1109, NCgl1319
	6	GO:0034655	nucleobase-containing compound catabolic process	Biological Process	1	0.58	1	NCgl1109
	5	GO:0010467	gene expression	Biological Process	25.2	24.28	42	NCgl0468, NCgl0501, NCgl1976, NCgl0469, NCgl0901, NCgl0902, NCgl0493, NCgl2993, NCgl0476, NCgl2279, NCgl0477, NCgl0499, NCgl1325, NCgl1324, NCgl0492, NCgl0556, NCgl0831, NCgl0832, NCgl1304, NCgl0459, NCgl0833, NCgl0515, NCgl0537, NCgl0834, NCgl0516, NCgl0538, NCgl0517, NCgl0518, NCgl0837, NCgl0519, NCgl0838, NCgl0460, NCgl2682, NCgl0486, NCgl1950, NCgl0487, NCgl0520, NCgl0488, NCgl1457, NCgl0500,…
	2	GO:0071840	cellular component organization or biogenesis	Biological Process	2.02	3.47	6	NCgl2423, NCgl0468, NCgl1503, NCgl1109, NCgl1319, NCgl2086
	5	GO:0019538	protein metabolic process	Biological Process	17.52	27.75	48	NCgl2702, NCgl0468, NCgl0501, NCgl1976, NCgl1437, NCgl0469, NCgl1438, NCgl0901, NCgl0604, NCgl0902, NCgl2210, NCgl0493, NCgl2993, NCgl0476, NCgl2279, NCgl0477, NCgl0499, NCgl1325, NCgl1324, NCgl0492, NCgl0556, NCgl0831, NCgl0832, NCgl1304, NCgl0459, NCgl0833, NCgl0515, NCgl0537, NCgl0834, NCgl0516, NCgl0538, NCgl0517, NCgl0518, NCgl0837, NCgl0519, NCgl0838, NCgl0460, NCgl2682, NCgl0486, NCgl1950,…
	3	GO:0009056	catabolic process	Biological Process	4.22	2.31	4	NCgl1437, NCgl2789, NCgl1109, NCgl1438
	7	GO:0006464	cellular protein modification process	Biological Process	4	2.31	4	NCgl2128, NCgl1437, NCgl1438, NCgl0604
	3	GO:0048856	anatomical structure development	Biological Process	0.22	0.58	1	NCgl2423
	4	GO:1901564	organonitrogen compound metabolic process	Biological Process	3.6	3.47	6	NCgl0462, NCgl1222, NCgl1224, NCgl1223, NCgl1457, NCgl1219
	5	GO:0009059	macromolecule biosynthetic process	Biological Process	14.76	23.7	41	NCgl0468, NCgl0501, NCgl1976, NCgl0469, NCgl0901, NCgl0902, NCgl0493, NCgl2993, NCgl0476, NCgl2279, NCgl0477, NCgl0499, NCgl1325, NCgl1324, NCgl0492, NCgl0556, NCgl0831, NCgl0832, NCgl1304, NCgl0459, NCgl0833, NCgl0515, NCgl0537, NCgl0834, NCgl0516, NCgl0538, NCgl0517, NCgl0518, NCgl0837, NCgl0519, NCgl0838, NCgl0460, NCgl0486, NCgl1950, NCgl0487, NCgl0520, NCgl0488, NCgl1457, NCgl0500, NCgl2280,…
	3	GO:0009058	biosynthetic process	Biological Process	85.86	43.93	76	NCgl0303, NCgl0468, NCgl0501, NCgl0469, NCgl2409, NCgl0901, NCgl1836, NCgl2446a, NCgl0902, NCgl0471, NCgl2210, NCgl0472, NCgl0275, NCgl1961, NCgl0476, NCgl0598, NCgl0477, NCgl1325, NCgl1203, NCgl1324, NCgl1503, NCgl1304, NCgl0459, NCgl1504, NCgl0537, NCgl0659, NCgl0538, NCgl0460, NCgl0540, NCgl1950, NCgl2128, NCgl0786, NCgl1511, NCgl0500, NCgl2280, NCgl2087, NCgl0600, NCgl1976, NCgl0601, NCgl1219…
	4	GO:0043170	macromolecule metabolic process	Biological Process	17.76	28.9	50	NCgl0468, NCgl0501, NCgl1437, NCgl0469, NCgl2967, NCgl1438, NCgl0901, NCgl0902, NCgl2210, NCgl0476, NCgl0477, NCgl1325, NCgl1324, NCgl1304, NCgl0459, NCgl0537, NCgl0538, NCgl0460, NCgl2682, NCgl1950, NCgl2128, NCgl0500, NCgl1192, NCgl2280, NCgl2702, NCgl1976, NCgl0604, NCgl0493, NCgl2993, NCgl2279, NCgl0499, NCgl0492, NCgl0556, NCgl0831, NCgl0832, NCgl0833, NCgl0515, NCgl0834, NCgl0516, NCgl0517,…
	5	GO:0044260	cellular macromolecule metabolic process	Biological Process	19.15	28.32	49	NCgl0468, NCgl0501, NCgl1437, NCgl0469, NCgl2967, NCgl1438, NCgl0901, NCgl0902, NCgl2210, NCgl0476, NCgl0477, NCgl1325, NCgl1324, NCgl1304, NCgl0459, NCgl0537, NCgl0538, NCgl0460, NCgl1950, NCgl2128, NCgl0500, NCgl1192, NCgl2280, NCgl2702, NCgl1976, NCgl0604, NCgl0493, NCgl2993, NCgl2279, NCgl0499, NCgl0492, NCgl0556, NCgl0831, NCgl0832, NCgl0833, NCgl0515, NCgl0834, NCgl0516, NCgl0517, NCgl0518,…
	5	GO:0032989	cellular component morphogenesis	Biological Process	0.6	0.58	1	NCgl2423
	4	GO:0051186	cofactor metabolic process	Biological Process	6	3.47	6	NCgl1961, NCgl1457, NCgl2128, NCgl1511, NCgl2446a, NCgl2480
	4	GO:0034641	cellular nitrogen compound metabolic process	Biological Process	33.16	18.5	32	NCgl0303, NCgl0601, NCgl2967, NCgl0604, NCgl1836, NCgl2446a, NCgl0471, NCgl2210, NCgl0472, NCgl0275, NCgl1422, NCgl1543, NCgl1961, NCgl0575, NCgl1388, NCgl1203, NCgl2437, NCgl1109, NCgl1504, NCgl1848, NCgl0540, NCgl1457, NCgl0368, NCgl0786, NCgl1511, NCgl2941, NCgl1192, NCgl1130, NCgl1372, NCgl2087, NCgl1371, NCgl2086
	2	GO:0032502	developmental process	Biological Process	0.22	0.58	1	NCgl2423
	2	GO:0050896	response to stimulus	Biological Process	6	5.78	10	NCgl2210, NCgl2682, NCgl1353, NCgl1017, NCgl2842, NCgl2897, NCgl1109, NCgl2967, NCgl0604, NCgl0626
	6	GO:0034645	cellular macromolecule biosynthetic process	Biological Process	24.6	23.7	41	NCgl0468, NCgl0501, NCgl1976, NCgl0469, NCgl0901, NCgl0902, NCgl0493, NCgl2993, NCgl0476, NCgl2279, NCgl0477, NCgl0499, NCgl1325, NCgl1324, NCgl0492, NCgl0556, NCgl0831, NCgl0832, NCgl1304, NCgl0459, NCgl0833, NCgl0515, NCgl0537, NCgl0834, NCgl0516, NCgl0538, NCgl0517, NCgl0518, NCgl0837, NCgl0519, NCgl0838, NCgl0460, NCgl0486, NCgl1950, NCgl0487, NCgl0520, NCgl0488, NCgl1457, NCgl0500, NCgl2280,…
	4	GO:1901576	organic substance biosynthetic process	Biological Process	8.86	23.7	41	NCgl0468, NCgl0501, NCgl1976, NCgl0469, NCgl0901, NCgl0902, NCgl0493, NCgl2993, NCgl0476, NCgl2279, NCgl0477, NCgl0499, NCgl1325, NCgl1324, NCgl0492, NCgl0556, NCgl0831, NCgl0832, NCgl1304, NCgl0459, NCgl0833, NCgl0515, NCgl0537, NCgl0834, NCgl0516, NCgl0538, NCgl0517, NCgl0518, NCgl0837, NCgl0519, NCgl0838, NCgl0460, NCgl0486, NCgl1950, NCgl0487, NCgl0520, NCgl0488, NCgl1457, NCgl0500, NCgl2280,…
	6	GO:0044267	cellular protein metabolic process	Biological Process	28.2	27.17	47	NCgl2702, NCgl0468, NCgl0501, NCgl1976, NCgl1437, NCgl0469, NCgl1438, NCgl0901, NCgl0604, NCgl0902, NCgl2210, NCgl0493, NCgl2993, NCgl0476, NCgl2279, NCgl0477, NCgl0499, NCgl1325, NCgl1324, NCgl0492, NCgl0556, NCgl0831, NCgl0832, NCgl1304, NCgl0459, NCgl0833, NCgl0515, NCgl0537, NCgl0834, NCgl0516, NCgl0538, NCgl0517, NCgl0518, NCgl0837, NCgl0519, NCgl0838, NCgl0460, NCgl0486, NCgl1950, NCgl0487,…
	4	GO:1901575	organic substance catabolic process	Biological Process	0.36	0.58	1	NCgl1109
	4	GO:0006996	organelle organization	Biological Process	0.6	0.58	1	NCgl1319
	2	GO:0009987	cellular process	Biological Process	31.12	58.38	101	NCgl0303, NCgl2967, NCgl2446a, NCgl2210, NCgl0275, NCgl1503, NCgl2437, NCgl1109, NCgl0537, NCgl1504, NCgl0538, NCgl0540, NCgl2961, NCgl1116, NCgl1511, NCgl0786, NCgl1192, NCgl2280, NCgl2680, NCgl0843, NCgl0601, NCgl0604, NCgl2353, NCgl2993, NCgl2871, NCgl1422, NCgl1543, NCgl0575, NCgl1388, NCgl1020, NCgl2592, NCgl1129, NCgl0556, NCgl0831, NCgl0799, NCgl0832, NCgl0833, NCgl0834, NCgl0837, NCgl0838…
	4	GO:0048869	cellular developmental process	Biological Process	0.36	0.58	1	NCgl2423
	5	GO:0044270	cellular nitrogen compound catabolic process	Biological Process	0.6	0.58	1	NCgl1109
	3	GO:0051234	establishment of localization	Biological Process	22.06	16.76	29	NCgl0369, NCgl0963, NCgl0843, NCgl0646, NCgl2506, NCgl2869, NCgl2353, NCgl2352, NCgl2377, NCgl2871, NCgl0697, NCgl1445, NCgl2050, NCgl1020, NCgl2351, NCgl2592, NCgl1129, NCgl0799, NCgl2437, NCgl1128, NCgl2816, NCgl2463, NCgl0066, NCgl0484, NCgl0464, NCgl2961, NCgl1116, NCgl2680, NCgl0063
	4	GO:0006629	lipid metabolic process	Biological Process	5	2.89	5	NCgl2128, NCgl0600, NCgl0802, NCgl2409, NCgl1938
	6	GO:0043229	intracellular organelle	Cellular Component	14.04	22.54	39	NCgl0468, NCgl0501, NCgl1976, NCgl0469, NCgl0902, NCgl0493, NCgl2993, NCgl0476, NCgl2279, NCgl0477, NCgl0499, NCgl1325, NCgl1368, NCgl0492, NCgl0556, NCgl0831, NCgl0832, NCgl1304, NCgl0459, NCgl0833, NCgl0515, NCgl0537, NCgl0834, NCgl0516, NCgl0538, NCgl0517, NCgl0518, NCgl0837, NCgl0519, NCgl0838, NCgl0460, NCgl0486, NCgl1950, NCgl0487, NCgl0520, NCgl0488, NCgl0500, NCgl2280, NCgl2261
	2	GO:0043226	organelle	Cellular Component	8.42	22.54	39	NCgl0468, NCgl0501, NCgl1976, NCgl0469, NCgl0902, NCgl0493, NCgl2993, NCgl0476, NCgl2279, NCgl0477, NCgl0499, NCgl1325, NCgl1368, NCgl0492, NCgl0556, NCgl0831, NCgl0832, NCgl1304, NCgl0459, NCgl0833, NCgl0515, NCgl0537, NCgl0834, NCgl0516, NCgl0538, NCgl0517, NCgl0518, NCgl0837, NCgl0519, NCgl0838, NCgl0460, NCgl0486, NCgl1950, NCgl0487, NCgl0520, NCgl0488, NCgl0500, NCgl2280, NCgl2261
	3	GO:0043228	non-membrane-bounded organelle	Cellular Component	14.04	22.54	39	NCgl0468, NCgl0501, NCgl1976, NCgl0469, NCgl0902, NCgl0493, NCgl2993, NCgl0476, NCgl2279, NCgl0477, NCgl0499, NCgl1325, NCgl1368, NCgl0492, NCgl0556, NCgl0831, NCgl0832, NCgl1304, NCgl0459, NCgl0833, NCgl0515, NCgl0537, NCgl0834, NCgl0516, NCgl0538, NCgl0517, NCgl0518, NCgl0837, NCgl0519, NCgl0838, NCgl0460, NCgl0486, NCgl1950, NCgl0487, NCgl0520, NCgl0488, NCgl0500, NCgl2280, NCgl2261
	2	GO:0005623	cell	Cellular Component	94.59	41.62	72	NCgl0303, NCgl0468, NCgl0501, NCgl0469, NCgl0505, NCgl0901, NCgl2409, NCgl1836, NCgl0902, NCgl2210, NCgl0275, NCgl0476, NCgl0477, NCgl1325, NCgl2897, NCgl1324, NCgl1368, NCgl2050, NCgl2437, NCgl1304, NCgl1109, NCgl0459, NCgl0537, NCgl0538, NCgl0460, NCgl2682, NCgl2445, NCgl1950, NCgl2128, NCgl1511, NCgl0786, NCgl0500, NCgl1192, NCgl2280, NCgl2087, NCgl2086, NCgl0369, NCgl1976, NCgl0843, NCgl0646,…
	7	GO:0043232	intracellular non-membrane-bounded organelle	Cellular Component	23.4	22.54	39	NCgl0468, NCgl0501, NCgl1976, NCgl0469, NCgl0902, NCgl0493, NCgl2993, NCgl0476, NCgl2279, NCgl0477, NCgl0499, NCgl1325, NCgl1368, NCgl0492, NCgl0556, NCgl0831, NCgl0832, NCgl1304, NCgl0459, NCgl0833, NCgl0515, NCgl0537, NCgl0834, NCgl0516, NCgl0538, NCgl0517, NCgl0518, NCgl0837, NCgl0519, NCgl0838, NCgl0460, NCgl0486, NCgl1950, NCgl0487, NCgl0520, NCgl0488, NCgl0500, NCgl2280, NCgl2261
	7	GO:0044444	cytoplasmic part	Cellular Component	24.6	23.7	41	NCgl0468, NCgl0501, NCgl1976, NCgl0469, NCgl0802, NCgl2409, NCgl0902, NCgl0493, NCgl2993, NCgl0476, NCgl2279, NCgl0477, NCgl0499, NCgl1325, NCgl1368, NCgl0492, NCgl0556, NCgl0831, NCgl0832, NCgl1304, NCgl0459, NCgl0833, NCgl0515, NCgl0537, NCgl0834, NCgl0516, NCgl0538, NCgl0517, NCgl0518, NCgl0837, NCgl0519, NCgl0838, NCgl0460, NCgl0486, NCgl1950, NCgl0487, NCgl0520, NCgl0488, NCgl0500, NCgl2280,…
	3	GO:0043234	protein complex	Cellular Component	4	2.31	4	NCgl2353, NCgl0505, NCgl0802, NCgl2409
	5	GO:0005886	plasma membrane	Cellular Component	11	6.36	11	NCgl2353, NCgl2352, NCgl0484, NCgl1511, NCgl0369, NCgl0843, NCgl2437, NCgl0646, NCgl2050, NCgl2351, NCgl2592
	2	GO:0005576	extracellular region	Cellular Component	2	1.16	2	NCgl0785, NCgl1588
	1	GO:0005575	cellular_component	Cellular Component	177.4	55.49	96	NCgl0303, NCgl0468, NCgl0501, NCgl0469, NCgl0626, NCgl0505, NCgl2409, NCgl0901, NCgl1836, NCgl0902, NCgl0350, NCgl2210, NCgl0275, NCgl0476, NCgl0477, NCgl1325, NCgl0599, NCgl1445, NCgl2897, NCgl1324, NCgl1368, NCgl2050, NCgl2437, NCgl1304, NCgl1109, NCgl0459, NCgl0537, NCgl0538, NCgl0460, NCgl2682, NCgl0066, NCgl2245, NCgl2841, NCgl2962, NCgl2445, NCgl1950, NCgl2961, NCgl1116, NCgl0785, NCgl2128,…
	6	GO:0030529	ribonucleoprotein complex	Cellular Component	23.4	22.54	39	NCgl0468, NCgl0501, NCgl1976, NCgl0469, NCgl0902, NCgl0493, NCgl2993, NCgl0476, NCgl2279, NCgl0477, NCgl0499, NCgl1325, NCgl1368, NCgl0492, NCgl0556, NCgl0831, NCgl0832, NCgl1304, NCgl0459, NCgl0833, NCgl0515, NCgl0537, NCgl0834, NCgl0516, NCgl0538, NCgl0517, NCgl0518, NCgl0837, NCgl0519, NCgl0838, NCgl0460, NCgl0486, NCgl1950, NCgl0487, NCgl0520, NCgl0488, NCgl0500, NCgl2280, NCgl2261
	3	GO:0044464	cell part	Cellular Component	35.98	39.31	68	NCgl0303, NCgl0468, NCgl0501, NCgl0469, NCgl0505, NCgl0901, NCgl2409, NCgl1836, NCgl0902, NCgl2210, NCgl0275, NCgl0476, NCgl0477, NCgl1325, NCgl1324, NCgl1368, NCgl2050, NCgl2437, NCgl1304, NCgl1109, NCgl0459, NCgl0537, NCgl0538, NCgl0460, NCgl2682, NCgl1950, NCgl2128, NCgl1511, NCgl0786, NCgl0500, NCgl1192, NCgl2280, NCgl2087, NCgl2086, NCgl0369, NCgl1976, NCgl0843, NCgl0646, NCgl0802, NCgl2353,…
	4	GO:0005622	intracellular	Cellular Component	29.38	32.95	57	NCgl0303, NCgl0468, NCgl0501, NCgl0469, NCgl0505, NCgl0901, NCgl2409, NCgl1836, NCgl0902, NCgl2210, NCgl0275, NCgl0476, NCgl0477, NCgl1325, NCgl1324, NCgl1368, NCgl1304, NCgl1109, NCgl0459, NCgl0537, NCgl0538, NCgl0460, NCgl2682, NCgl1950, NCgl2128, NCgl0786, NCgl0500, NCgl1192, NCgl2280, NCgl2087, NCgl2086, NCgl1976, NCgl0802, NCgl0493, NCgl2993, NCgl2279, NCgl0499, NCgl0492, NCgl0556, NCgl0831,…
	6	GO:0005737	cytoplasm	Cellular Component	71.76	32.95	57	NCgl0303, NCgl0468, NCgl0501, NCgl0469, NCgl0505, NCgl0901, NCgl2409, NCgl1836, NCgl0902, NCgl2210, NCgl0275, NCgl0476, NCgl0477, NCgl1325, NCgl1324, NCgl1368, NCgl1304, NCgl1109, NCgl0459, NCgl0537, NCgl0538, NCgl0460, NCgl2682, NCgl1950, NCgl2128, NCgl0786, NCgl0500, NCgl1192, NCgl2280, NCgl2087, NCgl2086, NCgl1976, NCgl0802, NCgl0493, NCgl2993, NCgl2279, NCgl0499, NCgl0492, NCgl0556, NCgl0831,…
	4	GO:0071944	cell periphery	Cellular Component	6.6	6.36	11	NCgl2353, NCgl2352, NCgl0484, NCgl1511, NCgl0369, NCgl0843, NCgl2437, NCgl0646, NCgl2050, NCgl2351, NCgl2592
	8	GO:0005829	cytosol	Cellular Component	2	1.16	2	NCgl0802, NCgl2409
	8	GO:0005840	ribosome	Cellular Component	39	22.54	39	NCgl0468, NCgl0501, NCgl1976, NCgl0469, NCgl0902, NCgl0493, NCgl2993, NCgl0476, NCgl2279, NCgl0477, NCgl0499, NCgl1325, NCgl1368, NCgl0492, NCgl0556, NCgl0831, NCgl0832, NCgl1304, NCgl0459, NCgl0833, NCgl0515, NCgl0537, NCgl0834, NCgl0516, NCgl0538, NCgl0517, NCgl0518, NCgl0837, NCgl0519, NCgl0838, NCgl0460, NCgl0486, NCgl1950, NCgl0487, NCgl0520, NCgl0488, NCgl0500, NCgl2280, NCgl2261
	2	GO:0032991	macromolecular complex	Cellular Component	16.44	24.86	43	NCgl0468, NCgl0501, NCgl1976, NCgl0469, NCgl0505, NCgl0802, NCgl2409, NCgl0902, NCgl2353, NCgl0493, NCgl2993, NCgl0476, NCgl2279, NCgl0477, NCgl0499, NCgl1325, NCgl1368, NCgl0492, NCgl0556, NCgl0831, NCgl0832, NCgl1304, NCgl0459, NCgl0833, NCgl0515, NCgl0537, NCgl0834, NCgl0516, NCgl0538, NCgl0517, NCgl0518, NCgl0837, NCgl0519, NCgl0838, NCgl0460, NCgl0486, NCgl1950, NCgl0487, NCgl0520, NCgl0488,…
	5	GO:0044424	intracellular part	Cellular Component	48.96	32.95	57	NCgl0303, NCgl0468, NCgl0501, NCgl0469, NCgl0505, NCgl0901, NCgl2409, NCgl1836, NCgl0902, NCgl2210, NCgl0275, NCgl0476, NCgl0477, NCgl1325, NCgl1324, NCgl1368, NCgl1304, NCgl1109, NCgl0459, NCgl0537, NCgl0538, NCgl0460, NCgl2682, NCgl1950, NCgl2128, NCgl0786, NCgl0500, NCgl1192, NCgl2280, NCgl2087, NCgl2086, NCgl1976, NCgl0802, NCgl0493, NCgl2993, NCgl2279, NCgl0499, NCgl0492, NCgl0556, NCgl0831,…
	2	GO:0016020	membrane	Cellular Component	6.6	6.36	11	NCgl2353, NCgl2352, NCgl0484, NCgl1511, NCgl0369, NCgl0843, NCgl2437, NCgl0646, NCgl2050, NCgl2351, NCgl2592
	8	GO:0016887	ATPase activity	Molecular Function	7	4.05	7	NCgl2377, NCgl2871, NCgl1129, NCgl1109, NCgl0768, NCgl2060, NCgl1319
	2	GO:0005198	structural molecule activity	Molecular Function	22.2	21.39	37	NCgl0501, NCgl1976, NCgl0469, NCgl0902, NCgl0493, NCgl2993, NCgl0476, NCgl2279, NCgl0477, NCgl0499, NCgl1325, NCgl0492, NCgl0556, NCgl0831, NCgl0832, NCgl1304, NCgl0459, NCgl0833, NCgl0515, NCgl0537, NCgl0834, NCgl0516, NCgl0538, NCgl0517, NCgl0518, NCgl0837, NCgl0519, NCgl0838, NCgl0460, NCgl0486, NCgl1950, NCgl0487, NCgl0520, NCgl0488, NCgl0500, NCgl2280, NCgl2261
	8	GO:0004386	helicase activity	Molecular Function	4	2.31	4	NCgl1710, NCgl2964, NCgl1109, NCgl1319
	5	GO:0003723	RNA binding	Molecular Function	51.36	17.92	31	NCgl0501, NCgl0468, NCgl0902, NCgl0493, NCgl0476, NCgl0477, NCgl0499, NCgl1324, NCgl0492, NCgl0831, NCgl1304, NCgl0832, NCgl1109, NCgl0459, NCgl0537, NCgl0515, NCgl0516, NCgl0538, NCgl0517, NCgl0518, NCgl0460, NCgl0144, NCgl0486, NCgl0487, NCgl0520, NCgl0488, NCgl0500, NCgl1192, NCgl2280, NCgl2261, NCgl1371
	3	GO:0016491	oxidoreductase activity	Molecular Function	24	13.87	24	NCgl1928, NCgl2229, NCgl2339, NCgl2867, NCgl2437, NCgl0505, NCgl0802, NCgl2409, NCgl1938, NCgl2817, NCgl0141, NCgl0463, NCgl1224, NCgl2445, NCgl2874, NCgl0971, NCgl1212, NCgl0631, NCgl2007, NCgl2942, NCgl1104, NCgl2897, NCgl2041, NCgl1096
	7	GO:0003729	mRNA binding	Molecular Function	1	0.58	1	NCgl0493
	4	GO:0016772	transferase activity, transferring phosphorus-containing groups	Molecular Function	5.4	5.2	9	NCgl0471, NCgl2243, NCgl0472, NCgl2399, NCgl0540, NCgl1543, NCgl0575, NCgl1836, NCgl1372
	2	GO:0000988	protein binding transcription factor activity	Molecular Function	2	1.16	2	NCgl0575, NCgl1836
	4	GO:0008233	peptidase activity	Molecular Function	2	1.16	2	NCgl2962, NCgl1646
	2	GO:0005488	binding	Molecular Function	40.11	49.71	86	NCgl0501, NCgl0303, NCgl0468, NCgl1437, NCgl1319, NCgl1836, NCgl0902, NCgl2446a, NCgl0471, NCgl2210, NCgl0472, NCgl0275, NCgl2377, NCgl1961, NCgl0476, NCgl0399, NCgl0477, NCgl1203, NCgl2897, NCgl1324, NCgl1745, NCgl1304, NCgl2437, NCgl1109, NCgl0459, NCgl0537, NCgl0933, NCgl0538, NCgl0659, NCgl0460, NCgl1472, NCgl2682, NCgl0462, NCgl0144, NCgl0540, NCgl2964, NCgl1116, NCgl2128, NCgl0786, NCgl0500…
	3	GO:0005515	protein binding	Molecular Function	1.8	1.73	3	NCgl2210, NCgl1422, NCgl2702
	3	GO:0003735	structural constituent of ribosome	Molecular Function	37	21.39	37	NCgl0501, NCgl1976, NCgl0469, NCgl0902, NCgl0493, NCgl2993, NCgl0476, NCgl2279, NCgl0477, NCgl0499, NCgl1325, NCgl0492, NCgl0556, NCgl0831, NCgl0832, NCgl1304, NCgl0459, NCgl0833, NCgl0515, NCgl0537, NCgl0834, NCgl0516, NCgl0538, NCgl0517, NCgl0518, NCgl0837, NCgl0519, NCgl0838, NCgl0460, NCgl0486, NCgl1950, NCgl0487, NCgl0520, NCgl0488, NCgl0500, NCgl2280, NCgl2261
	4	GO:0016765	transferase activity, transferring alkyl or aryl (other than methyl) groups	Molecular Function	3	1.73	3	NCgl1961, NCgl0598, NCgl1511
	4	GO:0016746	transferase activity, transferring acyl groups	Molecular Function	10	5.78	10	NCgl0350, NCgl2475, NCgl2103, NCgl1368, NCgl0336, NCgl2779, NCgl0802, NCgl2409, NCgl0140, NCgl0959
	3	GO:1901363	heterocyclic compound binding	Molecular Function	26.05	30.06	52	NCgl0501, NCgl0303, NCgl0468, NCgl1319, NCgl1836, NCgl0902, NCgl0471, NCgl0472, NCgl0275, NCgl0476, NCgl0399, NCgl0477, NCgl1203, NCgl2897, NCgl1324, NCgl1745, NCgl1304, NCgl1109, NCgl0459, NCgl0537, NCgl0538, NCgl0460, NCgl0144, NCgl0540, NCgl2964, NCgl0786, NCgl0500, NCgl1192, NCgl2280, NCgl2087, NCgl0989a, NCgl0493, NCgl1543, NCgl0575, NCgl1388, NCgl0499, NCgl0492, NCgl0831, NCgl0832, NCgl0515…
	5	GO:0008168	methyltransferase activity	Molecular Function	4	2.31	4	NCgl1740, NCgl2964, NCgl2967, NCgl2086
	1	GO:0003674	molecular_function	Molecular Function	257.26	98.27	170	NCgl0303, NCgl2967, NCgl2446a, NCgl2210, NCgl0275, NCgl0399, NCgl1369, NCgl1368, NCgl2050, NCgl0776, NCgl1745, NCgl2437, NCgl1626, NCgl1109, NCgl1625, NCgl0537, NCgl1504, NCgl0933, NCgl0538, NCgl0659, NCgl0141, NCgl1472, NCgl2682, NCgl0540, NCgl0144, NCgl2445, NCgl2962, NCgl0145, NCgl2961, NCgl0785, NCgl2964, NCgl1116, NCgl1511, NCgl0786, NCgl1192, NCgl2280, NCgl2041, NCgl0140, NCgl0600, NCgl0963…
	2	GO:0005215	transporter activity	Molecular Function	6	5.78	10	NCgl2463, NCgl0066, NCgl2871, NCgl2961, NCgl1116, NCgl1129, NCgl0843, NCgl2437, NCgl2506, NCgl0063
	2	GO:0003824	catalytic activity	Molecular Function	33.13	41.62	72	NCgl1437, NCgl2967, NCgl0505, NCgl2409, NCgl1319, NCgl2446a, NCgl1836, NCgl0350, NCgl0471, NCgl0472, NCgl2377, NCgl1961, NCgl0631, NCgl0598, NCgl2897, NCgl1368, NCgl0336, NCgl2437, NCgl1109, NCgl0659, NCgl0141, NCgl2243, NCgl1472, NCgl0463, NCgl0540, NCgl2445, NCgl2962, NCgl0145, NCgl1710, NCgl2964, NCgl2007, NCgl2128, NCgl1511, NCgl2041, NCgl0140, NCgl2086, NCgl2229, NCgl2867, NCgl2789, NCgl1219…
	3	GO:0016874	ligase activity	Molecular Function	5	2.89	5	NCgl1457, NCgl2128, NCgl1437, NCgl0659, NCgl2446a
	3	GO:0022857	transmembrane transporter activity	Molecular Function	10	5.78	10	NCgl2463, NCgl0066, NCgl2871, NCgl2961, NCgl1116, NCgl1129, NCgl0843, NCgl2437, NCgl2506, NCgl0063
	4	GO:0003676	nucleic acid binding	Molecular Function	43.42	30.06	52	NCgl0501, NCgl0303, NCgl0468, NCgl1319, NCgl1836, NCgl0902, NCgl0471, NCgl0472, NCgl0275, NCgl0476, NCgl0399, NCgl0477, NCgl1203, NCgl2897, NCgl1324, NCgl1745, NCgl1304, NCgl1109, NCgl0459, NCgl0537, NCgl0538, NCgl0460, NCgl0144, NCgl0540, NCgl2964, NCgl0786, NCgl0500, NCgl1192, NCgl2280, NCgl2087, NCgl0989a, NCgl0493, NCgl1543, NCgl0575, NCgl1388, NCgl0499, NCgl0492, NCgl0831, NCgl0832, NCgl0515…
	5	GO:0003677	DNA binding	Molecular Function	21	12.14	21	NCgl0303, NCgl1745, NCgl0989a, NCgl1319, NCgl1836, NCgl0471, NCgl0472, NCgl0275, NCgl0540, NCgl1543, NCgl0399, NCgl0575, NCgl1388, NCgl2964, NCgl0368, NCgl0786, NCgl1203, NCgl2897, NCgl2941, NCgl2260, NCgl2087
	6	GO:0016462	pyrophosphatase activity	Molecular Function	4.32	5.78	10	NCgl2377, NCgl2871, NCgl1710, NCgl2964, NCgl1129, NCgl1109, NCgl0768, NCgl2060, NCgl1319, NCgl1053
	3	GO:0016740	transferase activity	Molecular Function	12.48	15.03	26	NCgl2967, NCgl0802, NCgl2409, NCgl1836, NCgl0350, NCgl0471, NCgl0472, NCgl2399, NCgl2475, NCgl1961, NCgl1543, NCgl1740, NCgl0575, NCgl0598, NCgl1368, NCgl0336, NCgl2779, NCgl0959, NCgl2243, NCgl0540, NCgl2103, NCgl2964, NCgl1511, NCgl1372, NCgl0140, NCgl2086
	4	GO:0016741	transferase activity, transferring one-carbon groups	Molecular Function	2.4	2.31	4	NCgl1740, NCgl2964, NCgl2967, NCgl2086
	8	GO:0003924	GTPase activity	Molecular Function	1	0.58	1	NCgl1053
	2	GO:0001071	nucleic acid binding transcription factor activity	Molecular Function	7	4.05	7	NCgl0575, NCgl1203, NCgl2941, NCgl0601, NCgl1504, NCgl1836, NCgl2087
	6	GO:0019843	rRNA binding	Molecular Function	24	13.87	24	NCgl0468, NCgl0501, NCgl0831, NCgl0832, NCgl0459, NCgl0515, NCgl0537, NCgl0516, NCgl0538, NCgl0517, NCgl0902, NCgl0518, NCgl0460, NCgl0493, NCgl0476, NCgl0487, NCgl0520, NCgl0477, NCgl0488, NCgl0499, NCgl0500, NCgl2280, NCgl2261, NCgl0492
	3	GO:0016853	isomerase activity	Molecular Function	5	2.89	5	NCgl1472, NCgl2423, NCgl2874, NCgl1969, NCgl1371
	3	GO:0016829	lyase activity	Molecular Function	6	3.47	6	NCgl0145, NCgl1219, NCgl0604, NCgl1969, NCgl2409, NCgl1371
	3	GO:0043167	ion binding	Molecular Function	39	22.54	39	NCgl1437, NCgl2702, NCgl2867, NCgl2789, NCgl1219, NCgl2869, NCgl0768, NCgl1319, NCgl2446a, NCgl1938, NCgl2210, NCgl0275, NCgl1222, NCgl2377, NCgl2871, NCgl1961, NCgl1223, NCgl2897, NCgl1928, NCgl1129, NCgl1128, NCgl2437, NCgl1109, NCgl0933, NCgl0659, NCgl2817, NCgl1472, NCgl2682, NCgl0462, NCgl1116, NCgl1457, NCgl2128, NCgl2942, NCgl2964, NCgl1192, NCgl2060, NCgl1053, NCgl1372, NCgl1096
	4	GO:0016810	hydrolase activity, acting on carbon-nitrogen (but not peptide) bonds	Molecular Function	1	0.58	1	NCgl2789
	5	GO:0016779	nucleotidyltransferase activity	Molecular Function	6	3.47	6	NCgl0471, NCgl0472, NCgl0540, NCgl1543, NCgl0575, NCgl1836
	4	GO:0016817	hydrolase activity, acting on acid anhydrides	Molecular Function	1.56	5.78	10	NCgl2377, NCgl2871, NCgl1710, NCgl2964, NCgl1129, NCgl1109, NCgl0768, NCgl2060, NCgl1319, NCgl1053
	5	GO:0016818	hydrolase activity, acting on acid anhydrides, in phosphorus-containing anhydrides	Molecular Function	2.59	5.78	10	NCgl2377, NCgl2871, NCgl1710, NCgl2964, NCgl1129, NCgl1109, NCgl0768, NCgl2060, NCgl1319, NCgl1053
	6	GO:0008135	translation factor activity, RNA binding	Molecular Function	1	0.58	1	NCgl1324
	4	GO:0051082	unfolded protein binding	Molecular Function	2	1.16	2	NCgl2210, NCgl2702
	6	GO:0044822	poly(A) RNA binding	Molecular Function	0.6	0.58	1	NCgl0493
	3	GO:0097159	organic cyclic compound binding	Molecular Function	26.05	30.06	52	NCgl0501, NCgl0303, NCgl0468, NCgl1319, NCgl1836, NCgl0902, NCgl0471, NCgl0472, NCgl0275, NCgl0476, NCgl0399, NCgl0477, NCgl1203, NCgl2897, NCgl1324, NCgl1745, NCgl1304, NCgl1109, NCgl0459, NCgl0537, NCgl0538, NCgl0460, NCgl0144, NCgl0540, NCgl2964, NCgl0786, NCgl0500, NCgl1192, NCgl2280, NCgl2087, NCgl0989a, NCgl0493, NCgl1543, NCgl0575, NCgl1388, NCgl0499, NCgl0492, NCgl0831, NCgl0832, NCgl0515…
	7	GO:0017111	nucleoside-triphosphatase activity	Molecular Function	7.2	5.78	10	NCgl2377, NCgl2871, NCgl1710, NCgl2964, NCgl1129, NCgl1109, NCgl0768, NCgl2060, NCgl1319, NCgl1053
	5	GO:0016301	kinase activity	Molecular Function	3	1.73	3	NCgl2243, NCgl2399, NCgl1372
	3	GO:0016787	hydrolase activity	Molecular Function	2.73	7.51	13	NCgl1129, NCgl1646, NCgl2789, NCgl1109, NCgl0768, NCgl1319, NCgl2377, NCgl2871, NCgl2962, NCgl1710, NCgl2964, NCgl2060, NCgl1053
	4	GO:0019899	enzyme binding	Molecular Function	1	0.58	1	NCgl1422
upregulation	6	GO:0005996	monosaccharide metabolic process	Biological Process	0.65	1.88	3	NCgl0817, NCgl2765, NCgl1524
	4	GO:0050794	regulation of cellular process	Biological Process	4.7	11.25	18	NCgl1844, NCgl1855, NCgl0711, NCgl0733, NCgl1934, NCgl2517, NCgl1856, NCgl0734a, NCgl2519, NCgl2518, NCgl0430, NCgl2200, NCgl0355, NCgl2699, NCgl2886, NCgl2985, NCgl0171, NCgl1041
	3	GO:0051641	cellular localization	Biological Process	0.86	2.5	4	NCgl2991, NCgl1077, NCgl1434, NCgl1522
	6	GO:0098732	macromolecule deacylation	Biological Process	0.79	0.62	1	NCgl0616
	4	GO:0071496	cellular response to external stimulus	Biological Process	0.72	1.25	2	NCgl1880, NCgl1855
	5	GO:0050790	regulation of catalytic activity	Biological Process	1	0.62	1	NCgl2701
	8	GO:2000113	negative regulation of cellular macromolecule biosynthetic process	Biological Process	0.6	0.62	1	NCgl1855
	7	GO:2000112	regulation of cellular macromolecule biosynthetic process	Biological Process	8.76	8.75	14	NCgl1844, NCgl1855, NCgl0711, NCgl0733, NCgl1934, NCgl1856, NCgl0734a, NCgl2519, NCgl2518, NCgl0430, NCgl2200, NCgl2699, NCgl2886, NCgl0171
	6	GO:0072348	sulfur compound transport	Biological Process	0.6	0.62	1	NCgl1883
	4	GO:0051649	establishment of localization in cell	Biological Process	1.08	1.88	3	NCgl1077, NCgl1434, NCgl1522
	9	GO:0072330	monocarboxylic acid biosynthetic process	Biological Process	1.8	1.88	3	NCgl2515, NCgl2516, NCgl0071
	12	GO:0046078	dUMP metabolic process	Biological Process	0.6	0.62	1	NCgl2751
	9	GO:0097659	nucleic acid-templated transcription	Biological Process	6.12	8.75	14	NCgl1844, NCgl1855, NCgl0711, NCgl0733, NCgl1934, NCgl1856, NCgl0734a, NCgl2519, NCgl2518, NCgl0430, NCgl2200, NCgl2699, NCgl2886, NCgl0171
	3	GO:1902578	single-organism localization	Biological Process	11.23	14.38	23	NCgl2514, NCgl2903, NCgl0790, NCgl1165, NCgl2991, NCgl1077, NCgl1164, NCgl2740, NCgl1521, NCgl1983, NCgl1862, NCgl1433, NCgl1883, NCgl0565, NCgl2975, NCgl1159, NCgl1522, NCgl2875, NCgl1434, NCgl1161, NCgl1160, NCgl1163, NCgl1162
	7	GO:0006820	anion transport	Biological Process	0.13	0.62	1	NCgl1883
	9	GO:0006813	potassium ion transport	Biological Process	1	0.62	1	NCgl0565
	6	GO:0006811	ion transport	Biological Process	7.59	8.12	13	NCgl1165, NCgl1164, NCgl1521, NCgl1983, NCgl1883, NCgl0565, NCgl2975, NCgl1159, NCgl2875, NCgl1161, NCgl1160, NCgl1163, NCgl1162
	7	GO:0006812	cation transport	Biological Process	9.87	7.5	12	NCgl1165, NCgl1164, NCgl1521, NCgl1983, NCgl0565, NCgl2975, NCgl1159, NCgl2875, NCgl1161, NCgl1160, NCgl1163, NCgl1162
	9	GO:0000041	transition metal ion transport	Biological Process	0.6	0.62	1	NCgl2975
	6	GO:0006818	hydrogen transport	Biological Process	1.76	4.38	7	NCgl1165, NCgl1164, NCgl1159, NCgl1161, NCgl1160, NCgl1163, NCgl1162
	12	GO:0046080	dUTP metabolic process	Biological Process	0.6	0.62	1	NCgl2751
	7	GO:0042723	thiamine-containing compound metabolic process	Biological Process	0.36	0.62	1	NCgl2973
	8	GO:0042724	thiamine-containing compound biosynthetic process	Biological Process	0.6	0.62	1	NCgl2973
	4	GO:1902580	single-organism cellular localization	Biological Process	0.22	0.62	1	NCgl2991
	5	GO:0005976	polysaccharide metabolic process	Biological Process	0.43	0.62	1	NCgl0337
	4	GO:0005975	carbohydrate metabolic process	Biological Process	20.82	10.62	17	NCgl0817, NCgl0853, NCgl1525, NCgl1524, NCgl0634, NCgl2008, NCgl0337, NCgl1857, NCgl2297, NCgl2167, NCgl2673, NCgl1202, NCgl0355, NCgl2337, NCgl2810, NCgl2765, NCgl0390
	4	GO:0072593	reactive oxygen species metabolic process	Biological Process	0.36	0.62	1	NCgl2826
	10	GO:0006825	copper ion transport	Biological Process	1	0.62	1	NCgl2975
	8	GO:0072350	tricarboxylic acid metabolic process	Biological Process	1.8	3.12	5	NCgl2297, NCgl0355, NCgl0634, NCgl1084, NCgl1482
	6	GO:0006644	phospholipid metabolic process	Biological Process	0.22	0.62	1	NCgl0766
	7	GO:0071450	cellular response to oxygen radical	Biological Process	0.36	0.62	1	NCgl2826
	3	GO:0044085	cellular component biogenesis	Biological Process	0.18	1.25	2	NCgl0791, NCgl2990
	8	GO:0071451	cellular response to superoxide	Biological Process	0.6	0.62	1	NCgl2826
	10	GO:0036049	peptidyl-lysine desuccinylation	Biological Process	1	0.62	1	NCgl0616
	9	GO:0036046	protein demalonylation	Biological Process	0.6	0.62	1	NCgl0616
	10	GO:0036047	peptidyl-lysine demalonylation	Biological Process	1	0.62	1	NCgl0616
	9	GO:0036048	protein desuccinylation	Biological Process	0.6	0.62	1	NCgl0616
	7	GO:0006650	glycerophospholipid metabolic process	Biological Process	0.36	0.62	1	NCgl0766
	8	GO:0006413	translational initiation	Biological Process	1	0.62	1	NCgl0536
	7	GO:0006412	translation	Biological Process	6.96	3.75	6	NCgl2881, NCgl1352, NCgl0410, NCgl2446, NCgl0536, NCgl2879
	5	GO:0045184	establishment of protein localization	Biological Process	3.53	3.12	5	NCgl2991, NCgl1077, NCgl1433, NCgl1522, NCgl1434
	11	GO:0046036	CTP metabolic process	Biological Process	0.6	0.62	1	NCgl2287
	11	GO:0046033	AMP metabolic process	Biological Process	0.36	0.62	1	NCgl0533
	11	GO:0046034	ATP metabolic process	Biological Process	3.82	4.38	7	NCgl1165, NCgl1164, NCgl1159, NCgl1161, NCgl1160, NCgl1163, NCgl1162
	11	GO:0046039	GTP metabolic process	Biological Process	0.6	0.62	1	NCgl2287
	7	GO:0006863	purine nucleobase transport	Biological Process	1	0.62	1	NCgl0790
	8	GO:0006857	oligopeptide transport	Biological Process	1	0.62	1	NCgl2514
	11	GO:0046040	IMP metabolic process	Biological Process	0.36	0.62	1	NCgl0826
	9	GO:0072329	monocarboxylic acid catabolic process	Biological Process	0.22	0.62	1	NCgl2450
	11	GO:0036265	RNA (guanine-N7)-methylation	Biological Process	0.6	0.62	1	NCgl2990
	9	GO:0036260	RNA capping	Biological Process	0.22	0.62	1	NCgl2990
	9	GO:0006631	fatty acid metabolic process	Biological Process	0.43	1.25	2	NCgl2450, NCgl1482
	11	GO:0046051	UTP metabolic process	Biological Process	0.6	0.62	1	NCgl2287
	10	GO:0000097	sulfur amino acid biosynthetic process	Biological Process	0.36	0.62	1	NCgl2473
	9	GO:0000096	sulfur amino acid metabolic process	Biological Process	0.22	0.62	1	NCgl2473
	4	GO:0006629	lipid metabolic process	Biological Process	0.65	2.5	4	NCgl0766, NCgl0337, NCgl2450, NCgl1482
	3	GO:0050789	regulation of biological process	Biological Process	3.94	11.88	19	NCgl1844, NCgl1855, NCgl2701, NCgl0711, NCgl0733, NCgl1934, NCgl2517, NCgl1856, NCgl0734a, NCgl2519, NCgl2518, NCgl0430, NCgl2200, NCgl0355, NCgl2699, NCgl2886, NCgl2985, NCgl0171, NCgl1041
	10	GO:1901068	guanosine-containing compound metabolic process	Biological Process	0.36	0.62	1	NCgl2287
	4	GO:0044711	single-organism biosynthetic process	Biological Process	8.22	20.62	33	NCgl2602, NCgl1999, NCgl0826, NCgl1165, NCgl2133, NCgl1164, NCgl2451, NCgl2473, NCgl2751, NCgl2973, NCgl0533, NCgl1161, NCgl0071, NCgl1160, NCgl1163, NCgl1162, NCgl0817, NCgl2438, NCgl0754, NCgl2515, NCgl1448, NCgl0755, NCgl1524, NCgl0337, NCgl0954, NCgl1306, NCgl2516, NCgl1508, NCgl2287, NCgl2586, NCgl2487, NCgl1159, NCgl2765
	3	GO:0044710	single-organism metabolic process	Biological Process	43.1	49.38	79	NCgl2449, NCgl2602, NCgl2008, NCgl1999, NCgl2804, NCgl0826, NCgl1165, NCgl2133, NCgl1880, NCgl1164, NCgl2451, NCgl2297, NCgl2973, NCgl1202, NCgl0234, NCgl0355, NCgl2810, NCgl1161, NCgl0390, NCgl1084, NCgl0071, NCgl1160, NCgl1163, NCgl2450, NCgl1482, NCgl1162, NCgl1041, NCgl0817, NCgl0819, NCgl2438, NCgl2515, NCgl0975, NCgl0337, NCgl2517, NCgl1306, NCgl2516, NCgl1508, NCgl1352, NCgl2287, NCgl0186,…
	4	GO:0044712	single-organism catabolic process	Biological Process	3.92	8.12	13	NCgl0817, NCgl1525, NCgl0755, NCgl1524, NCgl2008, NCgl2167, NCgl2673, NCgl1202, NCgl0355, NCgl2810, NCgl0390, NCgl2450, NCgl2582
	14	GO:0042777	plasma membrane ATP synthesis coupled proton transport	Biological Process	6	3.75	6	NCgl1165, NCgl1164, NCgl1159, NCgl1161, NCgl1163, NCgl1162
	12	GO:0006437	tyrosyl-tRNA aminoacylation	Biological Process	1	0.62	1	NCgl1352
	6	GO:0046903	secretion	Biological Process	1.08	1.88	3	NCgl1077, NCgl1434, NCgl1522
	7	GO:0006457	protein folding	Biological Process	8.2	4.38	7	NCgl0033, NCgl0572, NCgl0573, NCgl2621, NCgl0796, NCgl2700, NCgl2701
	6	GO:0044724	single-organism carbohydrate catabolic process	Biological Process	6	6.25	10	NCgl0817, NCgl2167, NCgl2673, NCgl1202, NCgl0355, NCgl2810, NCgl1525, NCgl1524, NCgl2008, NCgl0390
	8	GO:0006213	pyrimidine nucleoside metabolic process	Biological Process	0.43	0.62	1	NCgl2287
	5	GO:0044723	single-organism carbohydrate metabolic process	Biological Process	5.08	8.12	13	NCgl0817, NCgl1525, NCgl1524, NCgl0634, NCgl2008, NCgl0337, NCgl2167, NCgl2673, NCgl1202, NCgl0355, NCgl2810, NCgl2765, NCgl0390
	9	GO:0051253	negative regulation of RNA metabolic process	Biological Process	0.22	0.62	1	NCgl1855
	8	GO:0051252	regulation of RNA metabolic process	Biological Process	3.15	8.75	14	NCgl1844, NCgl1855, NCgl0711, NCgl0733, NCgl1934, NCgl1856, NCgl0734a, NCgl2519, NCgl2518, NCgl0430, NCgl2200, NCgl2699, NCgl2886, NCgl0171
	7	GO:0019752	carboxylic acid metabolic process	Biological Process	5.87	16.88	27	NCgl2602, NCgl2008, NCgl1999, NCgl2133, NCgl2473, NCgl2297, NCgl2673, NCgl1202, NCgl0355, NCgl2810, NCgl0390, NCgl1084, NCgl0071, NCgl2450, NCgl1482, NCgl0817, NCgl0819, NCgl1525, NCgl2515, NCgl1448, NCgl0755, NCgl0634, NCgl1524, NCgl0954, NCgl2516, NCgl1352, NCgl2167
	11	GO:1901070	guanosine-containing compound biosynthetic process	Biological Process	0.6	0.62	1	NCgl2287
	8	GO:0043648	dicarboxylic acid metabolic process	Biological Process	1.56	1.88	3	NCgl2297, NCgl0819, NCgl1999
	5	GO:0042558	pteridine-containing compound metabolic process	Biological Process	0.79	1.25	2	NCgl2602, NCgl0954
	6	GO:0042559	pteridine-containing compound biosynthetic process	Biological Process	0.96	0.62	1	NCgl2602
	6	GO:0006662	glycerol ether metabolic process	Biological Process	1	0.62	1	NCgl2985
	11	GO:0006418	tRNA aminoacylation for protein translation	Biological Process	0.6	0.62	1	NCgl1352
	7	GO:0032940	secretion by cell	Biological Process	1.8	1.88	3	NCgl1077, NCgl1434, NCgl1522
	5	GO:0019725	cellular homeostasis	Biological Process	1.8	1.88	3	NCgl0355, NCgl2985, NCgl1041
	5	GO:0008610	lipid biosynthetic process	Biological Process	0.6	0.62	1	NCgl0337
	9	GO:0043650	dicarboxylic acid biosynthetic process	Biological Process	0.6	0.62	1	NCgl1999
	5	GO:0043412	macromolecule modification	Biological Process	2.01	5	8	NCgl0791, NCgl2990, NCgl0044, NCgl0033, NCgl0796, NCgl0338, NCgl2517, NCgl0616
	6	GO:0043414	macromolecule methylation	Biological Process	0.94	1.25	2	NCgl0791, NCgl2990
	8	GO:0019319	hexose biosynthetic process	Biological Process	1.8	1.88	3	NCgl0817, NCgl2765, NCgl1524
	7	GO:0019318	hexose metabolic process	Biological Process	1.08	1.88	3	NCgl0817, NCgl2765, NCgl1524
	4	GO:0009991	response to extracellular stimulus	Biological Process	0.72	1.25	2	NCgl1880, NCgl1855
	12	GO:0006241	CTP biosynthetic process	Biological Process	1	0.62	1	NCgl2287
	6	GO:0006002	fructose 6-phosphate metabolic process	Biological Process	1	0.62	1	NCgl1202
	8	GO:0006006	glucose metabolic process	Biological Process	1.8	1.88	3	NCgl0817, NCgl2765, NCgl1524
	6	GO:0016051	carbohydrate biosynthetic process	Biological Process	1.08	2.5	4	NCgl0817, NCgl2765, NCgl1524, NCgl0337
	5	GO:0016052	carbohydrate catabolic process	Biological Process	3.6	6.25	10	NCgl0817, NCgl2167, NCgl2673, NCgl1202, NCgl0355, NCgl2810, NCgl1525, NCgl1524, NCgl2008, NCgl0390
	6	GO:0016053	organic acid biosynthetic process	Biological Process	1.27	5.62	9	NCgl2133, NCgl2473, NCgl2515, NCgl1448, NCgl2602, NCgl0954, NCgl1999, NCgl2516, NCgl0071
	6	GO:0016054	organic acid catabolic process	Biological Process	0.16	1.25	2	NCgl0755, NCgl2450
	8	GO:0051205	protein insertion into membrane	Biological Process	1	0.62	1	NCgl2991
	7	GO:0006259	DNA metabolic process	Biological Process	6.72	5	8	NCgl1880, NCgl0142, NCgl2443, NCgl2700, NCgl1855, NCgl2438, NCgl2901, NCgl2739
	5	GO:0031668	cellular response to extracellular stimulus	Biological Process	1.2	1.25	2	NCgl1880, NCgl1855
	5	GO:0016042	lipid catabolic process	Biological Process	0.13	0.62	1	NCgl2450
	3	GO:0016043	cellular component organization	Biological Process	0.22	0.62	1	NCgl2991
	9	GO:0018208	peptidyl-proline modification	Biological Process	1.2	1.25	2	NCgl0033, NCgl0796
	6	GO:0043604	amide biosynthetic process	Biological Process	2.16	2.5	4	NCgl2515, NCgl2602, NCgl2516, NCgl0071
	5	GO:0019538	protein metabolic process	Biological Process	12.72	15.62	25	NCgl1855, NCgl2603, NCgl2701, NCgl2327, NCgl2429, NCgl0153, NCgl0033, NCgl0572, NCgl0573, NCgl0650, NCgl0410, NCgl0796, NCgl0151, NCgl0536, NCgl0338, NCgl2517, NCgl2879, NCgl0616, NCgl2881, NCgl1352, NCgl0044, NCgl2621, NCgl2700, NCgl2446, NCgl0841
	5	GO:0043603	cellular amide metabolic process	Biological Process	1.51	3.12	5	NCgl2515, NCgl2602, NCgl0954, NCgl2516, NCgl0071
	7	GO:0006464	cellular protein modification process	Biological Process	3.5	3.75	6	NCgl0044, NCgl0033, NCgl0796, NCgl0338, NCgl2517, NCgl0616
	6	GO:0008643	carbohydrate transport	Biological Process	0.6	0.62	1	NCgl1862
	9	GO:0006220	pyrimidine nucleotide metabolic process	Biological Process	1.58	1.25	2	NCgl2287, NCgl2751
	10	GO:0006221	pyrimidine nucleotide biosynthetic process	Biological Process	2.64	1.25	2	NCgl2287, NCgl2751
	8	GO:0006468	protein phosphorylation	Biological Process	1.2	0.62	1	NCgl2517
	13	GO:0006226	dUMP biosynthetic process	Biological Process	1	0.62	1	NCgl2751
	11	GO:0019541	propionate metabolic process	Biological Process	1.2	1.25	2	NCgl2450, NCgl1482
	12	GO:0019543	propionate catabolic process	Biological Process	1	0.62	1	NCgl2450
	8	GO:1901293	nucleoside phosphate biosynthetic process	Biological Process	7.73	8.75	14	NCgl2438, NCgl1306, NCgl0826, NCgl1165, NCgl2287, NCgl1164, NCgl2751, NCgl2586, NCgl1159, NCgl0533, NCgl1161, NCgl1160, NCgl1163, NCgl1162
	4	GO:0061024	membrane organization	Biological Process	0.36	0.62	1	NCgl2991
	8	GO:0006470	protein dephosphorylation	Biological Process	2.6	1.25	2	NCgl0044, NCgl0338
	7	GO:0008653	lipopolysaccharide metabolic process	Biological Process	0.6	0.62	1	NCgl0337
	9	GO:0006476	protein deacetylation	Biological Process	1	0.62	1	NCgl0616
	9	GO:0008652	cellular amino acid biosynthetic process	Biological Process	1.35	3.75	6	NCgl2133, NCgl2473, NCgl1448, NCgl2602, NCgl0954, NCgl1999
	3	GO:0044700	single organism signaling	Biological Process	1.01	1.88	3	NCgl1934, NCgl2517, NCgl2518
	2	GO:0009987	cellular process	Biological Process	68.7	68.12	109	NCgl2602, NCgl1999, NCgl2607, NCgl0826, NCgl1880, NCgl0790, NCgl2451, NCgl0791, NCgl2297, NCgl0033, NCgl0430, NCgl2973, NCgl1521, NCgl0796, NCgl1522, NCgl2699, NCgl0390, NCgl1084, NCgl2450, NCgl1482, NCgl0817, NCgl0819, NCgl2438, NCgl0536, NCgl1508, NCgl1352, NCgl2287, NCgl1077, NCgl0142, NCgl2443, NCgl2200, NCgl2167, NCgl2446, NCgl2042, NCgl1934, NCgl2901, NCgl0724, NCgl2903, NCgl2991, NCgl2473,…
	12	GO:0006228	UTP biosynthetic process	Biological Process	1	0.62	1	NCgl2287
	3	GO:0051234	establishment of localization	Biological Process	22.95	16.25	26	NCgl2903, NCgl0790, NCgl1165, NCgl2991, NCgl1164, NCgl1521, NCgl1983, NCgl1862, NCgl1883, NCgl2975, NCgl1522, NCgl2875, NCgl1161, NCgl1160, NCgl1163, NCgl1162, NCgl2514, NCgl1176, NCgl1077, NCgl1175, NCgl2740, NCgl1433, NCgl0565, NCgl1159, NCgl1434, NCgl1174
	13	GO:0006229	dUTP biosynthetic process	Biological Process	1	0.62	1	NCgl2751
	9	GO:0018202	peptidyl-histidine modification	Biological Process	0.6	0.62	1	NCgl2517
	9	GO:0018205	peptidyl-lysine modification	Biological Process	1.2	0.62	1	NCgl0616
	4	GO:0070727	cellular macromolecule localization	Biological Process	0.36	0.62	1	NCgl2991
	9	GO:0006163	purine nucleotide metabolic process	Biological Process	12.95	13.75	22	NCgl0817, NCgl1525, NCgl1524, NCgl2008, NCgl1306, NCgl0826, NCgl1165, NCgl2287, NCgl1164, NCgl2586, NCgl2167, NCgl2673, NCgl1202, NCgl0355, NCgl2810, NCgl1159, NCgl0533, NCgl1161, NCgl0390, NCgl1160, NCgl1163, NCgl1162
	10	GO:0006164	purine nucleotide biosynthetic process	Biological Process	15.59	7.5	12	NCgl1165, NCgl2287, NCgl1164, NCgl2586, NCgl1159, NCgl0533, NCgl1306, NCgl1161, NCgl1160, NCgl1163, NCgl0826, NCgl1162
	7	GO:0043101	purine-containing compound salvage	Biological Process	0.36	0.62	1	NCgl0533
	12	GO:0006167	AMP biosynthetic process	Biological Process	0.6	0.62	1	NCgl0533
	4	GO:0008104	protein localization	Biological Process	3.53	3.12	5	NCgl2991, NCgl1077, NCgl1433, NCgl1522, NCgl1434
	9	GO:0046854	phosphatidylinositol phosphorylation	Biological Process	1	0.62	1	NCgl0766
	5	GO:0042254	ribosome biogenesis	Biological Process	0.51	1.25	2	NCgl0791, NCgl2990
	10	GO:0006165	nucleoside diphosphate phosphorylation	Biological Process	1	0.62	1	NCgl2287
	11	GO:0006166	purine ribonucleoside salvage	Biological Process	0.6	0.62	1	NCgl0533
	6	GO:0009432	SOS response	Biological Process	2	1.25	2	NCgl1880, NCgl1855
	13	GO:0044209	AMP salvage	Biological Process	1	0.62	1	NCgl0533
	7	GO:0071806	protein transmembrane transport	Biological Process	5.8	2.5	4	NCgl1077, NCgl1433, NCgl1522, NCgl1434
	9	GO:0009200	deoxyribonucleoside triphosphate metabolic process	Biological Process	0.22	0.62	1	NCgl2751
	10	GO:0009202	deoxyribonucleoside triphosphate biosynthetic process	Biological Process	0.36	0.62	1	NCgl2751
	10	GO:0009201	ribonucleoside triphosphate biosynthetic process	Biological Process	3.37	5	8	NCgl1165, NCgl2287, NCgl1164, NCgl1159, NCgl1161, NCgl1160, NCgl1163, NCgl1162
	8	GO:0042026	protein refolding	Biological Process	2	1.25	2	NCgl0573, NCgl2621
	10	GO:0009208	pyrimidine ribonucleoside triphosphate metabolic process	Biological Process	0.72	0.62	1	NCgl2287
	11	GO:0009206	purine ribonucleoside triphosphate biosynthetic process	Biological Process	4.42	5	8	NCgl1165, NCgl2287, NCgl1164, NCgl1159, NCgl1161, NCgl1160, NCgl1163, NCgl1162
	10	GO:0009205	purine ribonucleoside triphosphate metabolic process	Biological Process	2.65	5	8	NCgl1165, NCgl2287, NCgl1164, NCgl1159, NCgl1161, NCgl1160, NCgl1163, NCgl1162
	6	GO:0034614	cellular response to reactive oxygen species	Biological Process	0.36	0.62	1	NCgl2826
	5	GO:0034613	cellular protein localization	Biological Process	0.6	0.62	1	NCgl2991
	6	GO:0030258	lipid modification	Biological Process	0.36	0.62	1	NCgl0766
	6	GO:0019219	regulation of nucleobase-containing compound metabolic process	Biological Process	1.89	8.75	14	NCgl1844, NCgl1855, NCgl0711, NCgl0733, NCgl1934, NCgl1856, NCgl0734a, NCgl2519, NCgl2518, NCgl0430, NCgl2200, NCgl2699, NCgl2886, NCgl0171
	5	GO:0009892	negative regulation of metabolic process	Biological Process	0.22	0.62	1	NCgl1855
	6	GO:0009890	negative regulation of biosynthetic process	Biological Process	0.22	0.62	1	NCgl1855
	8	GO:0042278	purine nucleoside metabolic process	Biological Process	5.45	12.5	20	NCgl0817, NCgl1525, NCgl1524, NCgl2008, NCgl1306, NCgl1165, NCgl2287, NCgl1164, NCgl2167, NCgl2673, NCgl1202, NCgl0355, NCgl2810, NCgl1159, NCgl0533, NCgl1161, NCgl0390, NCgl1160, NCgl1163, NCgl1162
	2	GO:0044699	single-organism process	Biological Process	43.53	60.62	97	NCgl2449, NCgl2602, NCgl1999, NCgl0826, NCgl0790, NCgl1880, NCgl2451, NCgl2297, NCgl2973, NCgl1521, NCgl1883, NCgl2975, NCgl1522, NCgl0390, NCgl1084, NCgl2450, NCgl1482, NCgl0817, NCgl0819, NCgl2438, NCgl1508, NCgl1352, NCgl2287, NCgl1077, NCgl0142, NCgl2443, NCgl2167, NCgl2902, NCgl1934, NCgl2901, NCgl0724, NCgl0968, NCgl2903, NCgl2991, NCgl2473, NCgl2751, NCgl2875, NCgl0973, NCgl0039, NCgl1525,…
	5	GO:0009408	response to heat	Biological Process	2.6	1.25	2	NCgl2700, NCgl2042
	6	GO:0034605	cellular response to heat	Biological Process	1	0.62	1	NCgl2042
	5	GO:0018130	heterocycle biosynthetic process	Biological Process	13.4	23.12	37	NCgl1855, NCgl2602, NCgl1934, NCgl1856, NCgl0826, NCgl1165, NCgl1164, NCgl2751, NCgl0430, NCgl2973, NCgl0533, NCgl2699, NCgl1161, NCgl0071, NCgl1160, NCgl0171, NCgl1163, NCgl1162, NCgl2438, NCgl0754, NCgl1844, NCgl2515, NCgl1448, NCgl0755, NCgl0711, NCgl0733, NCgl1306, NCgl2516, NCgl0734a, NCgl2519, NCgl2518, NCgl1508, NCgl2287, NCgl2586, NCgl2200, NCgl1159, NCgl2886
	4	GO:0019222	regulation of metabolic process	Biological Process	3.75	9.38	15	NCgl1844, NCgl1855, NCgl2701, NCgl0711, NCgl0733, NCgl1934, NCgl1856, NCgl0734a, NCgl2519, NCgl2518, NCgl0430, NCgl2200, NCgl2699, NCgl2886, NCgl0171
	8	GO:0030001	metal ion transport	Biological Process	3.96	1.88	3	NCgl0565, NCgl2975, NCgl2875
	9	GO:0006399	tRNA metabolic process	Biological Process	0.22	0.62	1	NCgl1352
	8	GO:0006396	RNA processing	Biological Process	0.39	1.25	2	NCgl0791, NCgl2990
	4	GO:0022613	ribonucleoprotein complex biogenesis	Biological Process	0.31	1.25	2	NCgl0791, NCgl2990
	7	GO:0031327	negative regulation of cellular biosynthetic process	Biological Process	0.36	0.62	1	NCgl1855
	6	GO:0019692	deoxyribose phosphate metabolic process	Biological Process	0.26	0.62	1	NCgl2751
	6	GO:0019693	ribose phosphate metabolic process	Biological Process	4.69	13.75	22	NCgl0817, NCgl1525, NCgl1524, NCgl2008, NCgl1306, NCgl0826, NCgl1165, NCgl2287, NCgl1164, NCgl2751, NCgl2167, NCgl2673, NCgl1202, NCgl0355, NCgl2810, NCgl1159, NCgl0533, NCgl1161, NCgl0390, NCgl1160, NCgl1163, NCgl1162
	4	GO:0055114	oxidation-reduction process	Biological Process	35.25	21.25	34	NCgl2449, NCgl2902, NCgl1999, NCgl0968, NCgl2804, NCgl2826, NCgl2297, NCgl0099, NCgl2277, NCgl0234, NCgl0355, NCgl2810, NCgl0973, NCgl1084, NCgl1482, NCgl1041, NCgl2438, NCgl0315, NCgl0975, NCgl0634, NCgl2937, NCgl1608, NCgl1508, NCgl0186, NCgl0187, NCgl2443, NCgl2586, NCgl2740, NCgl2146, NCgl2167, NCgl2521, NCgl2985, NCgl2582, NCgl1173
	6	GO:0031326	regulation of cellular biosynthetic process	Biological Process	5.26	8.75	14	NCgl1844, NCgl1855, NCgl0711, NCgl0733, NCgl1934, NCgl1856, NCgl0734a, NCgl2519, NCgl2518, NCgl0430, NCgl2200, NCgl2699, NCgl2886, NCgl0171
	5	GO:0031323	regulation of cellular metabolic process	Biological Process	3.15	8.75	14	NCgl1844, NCgl1855, NCgl0711, NCgl0733, NCgl1934, NCgl1856, NCgl0734a, NCgl2519, NCgl2518, NCgl0430, NCgl2200, NCgl2699, NCgl2886, NCgl0171
	6	GO:0031324	negative regulation of cellular metabolic process	Biological Process	0.22	0.62	1	NCgl1855
	9	GO:0042451	purine nucleoside biosynthetic process	Biological Process	3.08	6.25	10	NCgl1165, NCgl2287, NCgl1164, NCgl1159, NCgl0533, NCgl1306, NCgl1161, NCgl1160, NCgl1163, NCgl1162
	6	GO:0051172	negative regulation of nitrogen compound metabolic process	Biological Process	0.08	0.62	1	NCgl1855
	10	GO:0000413	protein peptidyl-prolyl isomerization	Biological Process	2	1.25	2	NCgl0033, NCgl0796
	5	GO:0051171	regulation of nitrogen compound metabolic process	Biological Process	1.14	8.75	14	NCgl1844, NCgl1855, NCgl0711, NCgl0733, NCgl1934, NCgl1856, NCgl0734a, NCgl2519, NCgl2518, NCgl0430, NCgl2200, NCgl2699, NCgl2886, NCgl0171
	9	GO:0042455	ribonucleoside biosynthetic process	Biological Process	3.8	6.25	10	NCgl1165, NCgl2287, NCgl1164, NCgl1159, NCgl0533, NCgl1306, NCgl1161, NCgl1160, NCgl1163, NCgl1162
	8	GO:0018193	peptidyl-amino acid modification	Biological Process	1.8	2.5	4	NCgl0033, NCgl0796, NCgl2517, NCgl0616
	7	GO:0035998	7,8-dihydroneopterin 3'-triphosphate biosynthetic process	Biological Process	1	0.62	1	NCgl2602
	12	GO:0035999	tetrahydrofolate interconversion	Biological Process	1	0.62	1	NCgl0954
	6	GO:0090304	nucleic acid metabolic process	Biological Process	6.61	15.62	25	NCgl1855, NCgl1934, NCgl1856, NCgl2901, NCgl1880, NCgl0791, NCgl2990, NCgl1387, NCgl0430, NCgl2699, NCgl0171, NCgl1844, NCgl2438, NCgl0711, NCgl0733, NCgl0734a, NCgl2519, NCgl2739, NCgl2518, NCgl1352, NCgl0142, NCgl2443, NCgl2200, NCgl2700, NCgl2886
	1	GO:0008150	biological_process	Biological Process	150.54	100	160	NCgl2449, NCgl2603, NCgl2602, NCgl2327, NCgl1999, NCgl2607, NCgl0826, NCgl0790, NCgl1880, NCgl1363, NCgl2297, NCgl2451, NCgl0791, NCgl0153, NCgl0033, NCgl1486, NCgl0430, NCgl1884, NCgl2973, NCgl1521, NCgl1883, NCgl2337, NCgl2975, NCgl0796, NCgl2579, NCgl1522, NCgl2699, NCgl0390, NCgl1084, NCgl2450, NCgl1482, NCgl0151, NCgl0817, NCgl0819, NCgl2438, NCgl0536, NCgl1508, NCgl1352, NCgl2287, NCgl1077,…
	7	GO:0090305	nucleic acid phosphodiester bond hydrolysis	Biological Process	1	0.62	1	NCgl1387
	8	GO:0034660	ncRNA metabolic process	Biological Process	0.44	1.88	3	NCgl1352, NCgl0791, NCgl2990
	2	GO:0008152	metabolic process	Biological Process	224.84	89.38	143	NCgl2449, NCgl2603, NCgl2602, NCgl2327, NCgl1999, NCgl2607, NCgl0826, NCgl1363, NCgl1880, NCgl2297, NCgl2451, NCgl0791, NCgl0153, NCgl1486, NCgl0033, NCgl0430, NCgl1884, NCgl2973, NCgl2579, NCgl2337, NCgl0796, NCgl2699, NCgl0390, NCgl1084, NCgl2450, NCgl1482, NCgl0151, NCgl0817, NCgl0819, NCgl2438, NCgl0536, NCgl1508, NCgl1352, NCgl2287, NCgl0142, NCgl2443, NCgl2167, NCgl2200, NCgl2446, NCgl2902,…
	3	GO:0042221	response to chemical	Biological Process	0.13	0.62	1	NCgl2826
	6	GO:0051181	cofactor transport	Biological Process	0.6	0.62	1	NCgl1883
	6	GO:0051180	vitamin transport	Biological Process	0.6	0.62	1	NCgl1883
	9	GO:0001510	RNA methylation	Biological Process	1.56	1.25	2	NCgl0791, NCgl2990
	2	GO:0051179	localization	Biological Process	15.94	16.25	26	NCgl2903, NCgl0790, NCgl1165, NCgl2991, NCgl1164, NCgl1521, NCgl1983, NCgl1862, NCgl1883, NCgl2975, NCgl1522, NCgl2875, NCgl1161, NCgl1160, NCgl1163, NCgl1162, NCgl2514, NCgl1176, NCgl1077, NCgl1175, NCgl2740, NCgl1433, NCgl0565, NCgl1159, NCgl1434, NCgl1174
	6	GO:0010468	regulation of gene expression	Biological Process	8.76	8.75	14	NCgl1844, NCgl1855, NCgl0711, NCgl0733, NCgl1934, NCgl1856, NCgl0734a, NCgl2519, NCgl2518, NCgl0430, NCgl2200, NCgl2699, NCgl2886, NCgl0171
	6	GO:0034654	nucleobase-containing compound biosynthetic process	Biological Process	7.87	17.5	28	NCgl1855, NCgl1934, NCgl1856, NCgl0826, NCgl1165, NCgl1164, NCgl2751, NCgl0430, NCgl0533, NCgl2699, NCgl1161, NCgl1160, NCgl0171, NCgl1163, NCgl1162, NCgl2438, NCgl1844, NCgl0711, NCgl0733, NCgl1306, NCgl0734a, NCgl2519, NCgl2518, NCgl2287, NCgl2586, NCgl2200, NCgl1159, NCgl2886
	5	GO:0010467	gene expression	Biological Process	10.53	13.75	22	NCgl1844, NCgl1855, NCgl0711, NCgl0733, NCgl0536, NCgl1934, NCgl2879, NCgl1856, NCgl0734a, NCgl2519, NCgl2518, NCgl2881, NCgl1352, NCgl0791, NCgl2990, NCgl0430, NCgl2200, NCgl0410, NCgl2446, NCgl2699, NCgl2886, NCgl0171
	10	GO:0009211	pyrimidine deoxyribonucleoside triphosphate metabolic process	Biological Process	0.36	0.62	1	NCgl2751
	10	GO:0009452	7-methylguanosine RNA capping	Biological Process	0.36	0.62	1	NCgl2990
	8	GO:0009451	RNA modification	Biological Process	0.94	1.25	2	NCgl0791, NCgl2990
	12	GO:0006183	GTP biosynthetic process	Biological Process	1	0.62	1	NCgl2287
	13	GO:0006189	'de novo' IMP biosynthetic process	Biological Process	1	0.62	1	NCgl0826
	12	GO:0006188	IMP biosynthetic process	Biological Process	0.6	0.62	1	NCgl0826
	11	GO:0009212	pyrimidine deoxyribonucleoside triphosphate biosynthetic process	Biological Process	0.6	0.62	1	NCgl2751
	7	GO:0046835	carbohydrate phosphorylation	Biological Process	2	1.25	2	NCgl1202, NCgl1857
	11	GO:0009219	pyrimidine deoxyribonucleotide metabolic process	Biological Process	0.72	0.62	1	NCgl2751
	10	GO:0009218	pyrimidine ribonucleotide metabolic process	Biological Process	1.92	1.25	2	NCgl2287, NCgl2751
	7	GO:0046834	lipid phosphorylation	Biological Process	0.6	0.62	1	NCgl0766
	11	GO:0009209	pyrimidine ribonucleoside triphosphate biosynthetic process	Biological Process	1.2	0.62	1	NCgl2287
	5	GO:0051187	cofactor catabolic process	Biological Process	0.36	0.62	1	NCgl2146
	5	GO:0051188	cofactor biosynthetic process	Biological Process	3.07	4.38	7	NCgl2451, NCgl2487, NCgl0754, NCgl2602, NCgl0755, NCgl1306, NCgl1508
	4	GO:0051186	cofactor metabolic process	Biological Process	4.38	13.75	22	NCgl0817, NCgl0754, NCgl1525, NCgl2515, NCgl2602, NCgl0755, NCgl1524, NCgl2008, NCgl0954, NCgl1306, NCgl2516, NCgl1508, NCgl2451, NCgl2146, NCgl2487, NCgl2167, NCgl2673, NCgl1202, NCgl0355, NCgl2810, NCgl0390, NCgl0071
	13	GO:0019264	glycine biosynthetic process from serine	Biological Process	1	0.62	1	NCgl0954
	4	GO:0033554	cellular response to stress	Biological Process	4.16	4.38	7	NCgl1880, NCgl0142, NCgl1855, NCgl2901, NCgl2739, NCgl2826, NCgl2042
	4	GO:0034641	cellular nitrogen compound metabolic process	Biological Process	15.67	37.5	60	NCgl2602, NCgl2008, NCgl0826, NCgl1165, NCgl1880, NCgl1164, NCgl0791, NCgl0430, NCgl2973, NCgl1202, NCgl0355, NCgl2810, NCgl2699, NCgl1161, NCgl0390, NCgl0071, NCgl1160, NCgl1163, NCgl1162, NCgl0817, NCgl2438, NCgl2515, NCgl0733, NCgl1306, NCgl2516, NCgl2519, NCgl2518, NCgl1508, NCgl1352, NCgl2287, NCgl0142, NCgl2443, NCgl2200, NCgl2167, NCgl1159, NCgl2886, NCgl1855, NCgl1934, NCgl1856, NCgl2901,…
	6	GO:0034645	cellular macromolecule biosynthetic process	Biological Process	13.42	15	24	NCgl1844, NCgl1855, NCgl2438, NCgl0711, NCgl0733, NCgl0337, NCgl0536, NCgl1934, NCgl2879, NCgl1856, NCgl0734a, NCgl2519, NCgl2518, NCgl2881, NCgl1352, NCgl2443, NCgl0430, NCgl2200, NCgl0410, NCgl2700, NCgl2446, NCgl2699, NCgl2886, NCgl0171
	12	GO:0009221	pyrimidine deoxyribonucleotide biosynthetic process	Biological Process	1.2	0.62	1	NCgl2751
	11	GO:0009220	pyrimidine ribonucleotide biosynthetic process	Biological Process	3.2	1.25	2	NCgl2287, NCgl2751
	4	GO:0007049	cell cycle	Biological Process	1	0.62	1	NCgl0039
	9	GO:0009228	thiamine biosynthetic process	Biological Process	1	0.62	1	NCgl2973
	7	GO:0034637	cellular carbohydrate biosynthetic process	Biological Process	0.72	0.62	1	NCgl0337
	9	GO:0034470	ncRNA processing	Biological Process	0.51	1.25	2	NCgl0791, NCgl2990
	10	GO:0046459	short-chain fatty acid metabolic process	Biological Process	0.72	1.25	2	NCgl2450, NCgl1482
	4	GO:0044281	small molecule metabolic process	Biological Process	14.26	28.75	46	NCgl2602, NCgl2008, NCgl1999, NCgl0724, NCgl0826, NCgl1165, NCgl2133, NCgl1164, NCgl2473, NCgl2297, NCgl2751, NCgl2673, NCgl2973, NCgl1202, NCgl0355, NCgl2810, NCgl0533, NCgl1161, NCgl0390, NCgl1084, NCgl0071, NCgl1160, NCgl1163, NCgl2450, NCgl1482, NCgl1162, NCgl0817, NCgl0819, NCgl2438, NCgl0754, NCgl1525, NCgl2515, NCgl1448, NCgl0755, NCgl0634, NCgl1524, NCgl0954, NCgl1306, NCgl2516, NCgl1352,…
	5	GO:1901617	organic hydroxy compound biosynthetic process	Biological Process	1.2	1.25	2	NCgl0754, NCgl0755
	5	GO:0044283	small molecule biosynthetic process	Biological Process	1.58	7.5	12	NCgl2133, NCgl2473, NCgl2973, NCgl0754, NCgl2515, NCgl1448, NCgl2602, NCgl0755, NCgl0954, NCgl1999, NCgl2516, NCgl0071
	5	GO:0044282	small molecule catabolic process	Biological Process	0.45	1.88	3	NCgl0755, NCgl2450, NCgl2582
	6	GO:0035556	intracellular signal transduction	Biological Process	1.8	1.88	3	NCgl1934, NCgl2517, NCgl2518
	7	GO:0034220	ion transmembrane transport	Biological Process	10.14	6.25	10	NCgl1165, NCgl1164, NCgl1521, NCgl1983, NCgl0565, NCgl1159, NCgl1161, NCgl1160, NCgl1163, NCgl1162
	10	GO:0015718	monocarboxylic acid transport	Biological Process	0.6	0.62	1	NCgl1883
	8	GO:0015711	organic anion transport	Biological Process	0.22	0.62	1	NCgl1883
	8	GO:0009253	peptidoglycan catabolic process	Biological Process	1	0.62	1	NCgl2986
	9	GO:0009259	ribonucleotide metabolic process	Biological Process	6.82	13.75	22	NCgl0817, NCgl1525, NCgl1524, NCgl2008, NCgl1306, NCgl0826, NCgl1165, NCgl2287, NCgl1164, NCgl2751, NCgl2167, NCgl2673, NCgl1202, NCgl0355, NCgl2810, NCgl1159, NCgl0533, NCgl1161, NCgl0390, NCgl1160, NCgl1163, NCgl1162
	6	GO:0045149	acetoin metabolic process	Biological Process	0.6	0.62	1	NCgl2582
	7	GO:0090150	establishment of protein localization to membrane	Biological Process	0.6	0.62	1	NCgl2991
	4	GO:0046483	heterocycle metabolic process	Biological Process	16.25	37.5	60	NCgl2602, NCgl2008, NCgl0826, NCgl1165, NCgl1880, NCgl1164, NCgl0791, NCgl0430, NCgl2973, NCgl1202, NCgl0355, NCgl2810, NCgl2699, NCgl1161, NCgl0390, NCgl0071, NCgl1160, NCgl1163, NCgl1162, NCgl0817, NCgl2438, NCgl2515, NCgl0733, NCgl1306, NCgl2516, NCgl2519, NCgl2518, NCgl1508, NCgl1352, NCgl2287, NCgl0142, NCgl2443, NCgl2200, NCgl2167, NCgl1159, NCgl2886, NCgl1855, NCgl1934, NCgl1856, NCgl2901,…
	7	GO:0045150	acetoin catabolic process	Biological Process	1	0.62	1	NCgl2582
	5	GO:0072521	purine-containing compound metabolic process	Biological Process	7.86	13.75	22	NCgl0817, NCgl1525, NCgl1524, NCgl2008, NCgl1306, NCgl0826, NCgl1165, NCgl2287, NCgl1164, NCgl2586, NCgl2167, NCgl2673, NCgl1202, NCgl0355, NCgl2810, NCgl1159, NCgl0533, NCgl1161, NCgl0390, NCgl1160, NCgl1163, NCgl1162
	6	GO:0046486	glycerolipid metabolic process	Biological Process	0.22	0.62	1	NCgl0766
	9	GO:0046487	glyoxylate metabolic process	Biological Process	0.6	0.62	1	NCgl0634
	6	GO:0072525	pyridine-containing compound biosynthetic process	Biological Process	2.4	1.25	2	NCgl0754, NCgl0755
	5	GO:0072524	pyridine-containing compound metabolic process	Biological Process	3.73	7.5	12	NCgl0817, NCgl2167, NCgl2673, NCgl1202, NCgl0355, NCgl2810, NCgl0754, NCgl1525, NCgl0755, NCgl1524, NCgl2008, NCgl0390
	6	GO:0072522	purine-containing compound biosynthetic process	Biological Process	9.5	7.5	12	NCgl1165, NCgl2287, NCgl1164, NCgl2586, NCgl1159, NCgl0533, NCgl1306, NCgl1161, NCgl1160, NCgl1163, NCgl0826, NCgl1162
	6	GO:0072528	pyrimidine-containing compound biosynthetic process	Biological Process	1.94	1.88	3	NCgl2287, NCgl2751, NCgl2973
	5	GO:0072527	pyrimidine-containing compound metabolic process	Biological Process	1.17	1.88	3	NCgl2287, NCgl2751, NCgl2973
	9	GO:0009262	deoxyribonucleotide metabolic process	Biological Process	1.46	1.25	2	NCgl2751, NCgl2438
	10	GO:0009260	ribonucleotide biosynthetic process	Biological Process	5.36	7.5	12	NCgl1165, NCgl2287, NCgl1164, NCgl2751, NCgl1159, NCgl0533, NCgl1306, NCgl1161, NCgl1160, NCgl1163, NCgl0826, NCgl1162
	4	GO:0009266	response to temperature stimulus	Biological Process	1.56	1.25	2	NCgl2700, NCgl2042
	11	GO:0009265	2'-deoxyribonucleotide biosynthetic process	Biological Process	0.72	0.62	1	NCgl2751
	11	GO:0032261	purine nucleotide salvage	Biological Process	0.6	0.62	1	NCgl0533
	10	GO:0009263	deoxyribonucleotide biosynthetic process	Biological Process	2.43	1.25	2	NCgl2751, NCgl2438
	8	GO:0046488	phosphatidylinositol metabolic process	Biological Process	0.6	0.62	1	NCgl0766
	5	GO:1901657	glycosyl compound metabolic process	Biological Process	14.96	13.75	22	NCgl0817, NCgl1525, NCgl1524, NCgl2008, NCgl1306, NCgl0724, NCgl1165, NCgl2287, NCgl1164, NCgl2487, NCgl2167, NCgl2673, NCgl1202, NCgl0355, NCgl2810, NCgl1159, NCgl0533, NCgl1161, NCgl0390, NCgl1160, NCgl1163, NCgl1162
	6	GO:1901659	glycosyl compound biosynthetic process	Biological Process	1.78	6.88	11	NCgl1165, NCgl2287, NCgl1164, NCgl2487, NCgl1159, NCgl0533, NCgl1306, NCgl1161, NCgl1160, NCgl1163, NCgl1162
	6	GO:0019296	coenzyme M metabolic process	Biological Process	0.6	0.62	1	NCgl2451
	7	GO:0019295	coenzyme M biosynthetic process	Biological Process	1	0.62	1	NCgl2451
	10	GO:0046496	nicotinamide nucleotide metabolic process	Biological Process	6.36	6.25	10	NCgl0817, NCgl2167, NCgl2673, NCgl1202, NCgl0355, NCgl2810, NCgl1525, NCgl1524, NCgl2008, NCgl0390
	12	GO:0031167	rRNA methylation	Biological Process	2.36	1.25	2	NCgl0791, NCgl2990
	12	GO:0015937	coenzyme A biosynthetic process	Biological Process	1	0.62	1	NCgl1306
	11	GO:0015936	coenzyme A metabolic process	Biological Process	0.6	0.62	1	NCgl1306
	3	GO:0032259	methylation	Biological Process	6.56	3.75	6	NCgl0791, NCgl2990, NCgl2027, NCgl2513, NCgl2901, NCgl0826
	6	GO:0036211	protein modification process	Biological Process	2.1	3.75	6	NCgl0044, NCgl0033, NCgl0796, NCgl0338, NCgl2517, NCgl0616
	10	GO:0034030	ribonucleoside bisphosphate biosynthetic process	Biological Process	0.6	0.62	1	NCgl1306
	9	GO:0015992	proton transport	Biological Process	2.94	4.38	7	NCgl1165, NCgl1164, NCgl1159, NCgl1161, NCgl1160, NCgl1163, NCgl1162
	12	GO:0015991	ATP hydrolysis coupled proton transport	Biological Process	3	1.88	3	NCgl1165, NCgl1160, NCgl1163
	10	GO:0034033	purine nucleoside bisphosphate biosynthetic process	Biological Process	0.6	0.62	1	NCgl1306
	9	GO:0034032	purine nucleoside bisphosphate metabolic process	Biological Process	0.36	0.62	1	NCgl1306
	11	GO:0046653	tetrahydrofolate metabolic process	Biological Process	1.2	1.25	2	NCgl2602, NCgl0954
	12	GO:0046654	tetrahydrofolate biosynthetic process	Biological Process	1	0.62	1	NCgl2602
	3	GO:0044238	primary metabolic process	Biological Process	33.46	55.62	89	NCgl2603, NCgl2602, NCgl2327, NCgl2008, NCgl1999, NCgl0826, NCgl1165, NCgl2133, NCgl1880, NCgl2297, NCgl1164, NCgl0791, NCgl0153, NCgl0033, NCgl0430, NCgl1202, NCgl0355, NCgl2337, NCgl0796, NCgl2810, NCgl2699, NCgl1161, NCgl0390, NCgl1084, NCgl1160, NCgl1163, NCgl2450, NCgl1482, NCgl1162, NCgl0151, NCgl0817, NCgl0853, NCgl2438, NCgl0733, NCgl0337, NCgl0536, NCgl0338, NCgl2517, NCgl2879, NCgl1306,…
	9	GO:0046417	chorismate metabolic process	Biological Process	1	0.62	1	NCgl0819
	3	GO:0044237	cellular metabolic process	Biological Process	81.05	59.38	95	NCgl2602, NCgl2008, NCgl1999, NCgl2607, NCgl0826, NCgl1165, NCgl2133, NCgl1880, NCgl1164, NCgl2451, NCgl0791, NCgl2297, NCgl0033, NCgl0430, NCgl1202, NCgl2973, NCgl0234, NCgl0355, NCgl0796, NCgl2810, NCgl2699, NCgl1161, NCgl0390, NCgl1084, NCgl0071, NCgl1160, NCgl1163, NCgl2450, NCgl1482, NCgl1162, NCgl0817, NCgl0819, NCgl2438, NCgl2515, NCgl0733, NCgl0337, NCgl0536, NCgl0338, NCgl2517, NCgl2879,…
	6	GO:0044242	cellular lipid catabolic process	Biological Process	0.22	0.62	1	NCgl2450
	11	GO:0015988	energy coupled proton transmembrane transport, against electrochemical gradient	Biological Process	1.8	1.88	3	NCgl1165, NCgl1160, NCgl1163
	11	GO:0009070	serine family amino acid biosynthetic process	Biological Process	0.72	1.25	2	NCgl2473, NCgl0954
	13	GO:0015986	ATP synthesis coupled proton transport	Biological Process	10.6	4.38	7	NCgl1165, NCgl1164, NCgl1159, NCgl1161, NCgl1160, NCgl1163, NCgl1162
	11	GO:0015985	energy coupled proton transport, down electrochemical gradient	Biological Process	6.36	4.38	7	NCgl1165, NCgl1164, NCgl1159, NCgl1161, NCgl1160, NCgl1163, NCgl1162
	11	GO:0009084	glutamine family amino acid biosynthetic process	Biological Process	1.2	1.25	2	NCgl2133, NCgl1999
	6	GO:0045333	cellular respiration	Biological Process	1.8	3.12	5	NCgl2297, NCgl0355, NCgl0634, NCgl1084, NCgl1482
	4	GO:0044249	cellular biosynthetic process	Biological Process	16.89	32.5	52	NCgl2602, NCgl1999, NCgl0826, NCgl1165, NCgl2133, NCgl1164, NCgl2451, NCgl0430, NCgl2973, NCgl2699, NCgl1161, NCgl0071, NCgl1160, NCgl1163, NCgl1162, NCgl2438, NCgl2515, NCgl0733, NCgl0337, NCgl0536, NCgl2879, NCgl1306, NCgl2516, NCgl2519, NCgl2518, NCgl1508, NCgl2881, NCgl1352, NCgl2287, NCgl2443, NCgl2487, NCgl2200, NCgl2446, NCgl1159, NCgl2886, NCgl1855, NCgl1934, NCgl1856, NCgl2473, NCgl2751,…
	4	GO:0006810	transport	Biological Process	36.62	15.62	25	NCgl2903, NCgl0790, NCgl1165, NCgl1164, NCgl1521, NCgl1983, NCgl1862, NCgl1883, NCgl2975, NCgl1522, NCgl2875, NCgl1161, NCgl1160, NCgl1163, NCgl1162, NCgl2514, NCgl1176, NCgl1077, NCgl1175, NCgl2740, NCgl1433, NCgl0565, NCgl1159, NCgl1434, NCgl1174
	4	GO:0044248	cellular catabolic process	Biological Process	0.75	2.5	4	NCgl2146, NCgl0755, NCgl2450, NCgl2582
	5	GO:0006801	superoxide metabolic process	Biological Process	0.6	0.62	1	NCgl2826
	3	GO:0006807	nitrogen compound metabolic process	Biological Process	15.49	40	64	NCgl2602, NCgl2008, NCgl1999, NCgl0826, NCgl1165, NCgl2133, NCgl1880, NCgl1164, NCgl0791, NCgl0430, NCgl2973, NCgl1202, NCgl0355, NCgl2810, NCgl2699, NCgl1161, NCgl0390, NCgl0071, NCgl1160, NCgl1163, NCgl1162, NCgl0817, NCgl2438, NCgl2515, NCgl0733, NCgl1306, NCgl2516, NCgl2519, NCgl2518, NCgl1508, NCgl1352, NCgl2287, NCgl0142, NCgl2443, NCgl2200, NCgl2167, NCgl1159, NCgl2886, NCgl1855, NCgl1934,…
	7	GO:0000271	polysaccharide biosynthetic process	Biological Process	0.72	0.62	1	NCgl0337
	7	GO:0000270	peptidoglycan metabolic process	Biological Process	0.6	0.62	1	NCgl2986
	2	GO:0071840	cellular component organization or biogenesis	Biological Process	0.24	1.88	3	NCgl2991, NCgl0791, NCgl2990
	5	GO:0009057	macromolecule catabolic process	Biological Process	1.42	1.88	3	NCgl2986, NCgl2603, NCgl2429
	3	GO:0009056	catabolic process	Biological Process	3.14	10.62	17	NCgl0817, NCgl1525, NCgl2603, NCgl0755, NCgl1524, NCgl2008, NCgl2429, NCgl2146, NCgl2167, NCgl2673, NCgl1202, NCgl0355, NCgl2986, NCgl2810, NCgl0390, NCgl2450, NCgl2582
	5	GO:0044255	cellular lipid metabolic process	Biological Process	0.84	2.5	4	NCgl0766, NCgl0337, NCgl2450, NCgl1482
	5	GO:0009059	macromolecule biosynthetic process	Biological Process	8.34	15	24	NCgl1844, NCgl1855, NCgl2438, NCgl0711, NCgl0733, NCgl0337, NCgl0536, NCgl1934, NCgl2879, NCgl1856, NCgl0734a, NCgl2519, NCgl2518, NCgl2881, NCgl1352, NCgl2443, NCgl0430, NCgl2200, NCgl0410, NCgl2700, NCgl2446, NCgl2699, NCgl2886, NCgl0171
	3	GO:0009058	biosynthetic process	Biological Process	11.15	34.38	55	NCgl2602, NCgl1999, NCgl0826, NCgl1165, NCgl2133, NCgl1164, NCgl2451, NCgl0430, NCgl2973, NCgl2699, NCgl1161, NCgl0071, NCgl1160, NCgl1163, NCgl1162, NCgl0817, NCgl2438, NCgl2515, NCgl0733, NCgl0337, NCgl0536, NCgl2879, NCgl1306, NCgl2516, NCgl2519, NCgl2518, NCgl1508, NCgl2881, NCgl1352, NCgl2287, NCgl2443, NCgl2487, NCgl2200, NCgl2446, NCgl1159, NCgl2886, NCgl2765, NCgl1855, NCgl1934, NCgl1856,…
	4	GO:0043170	macromolecule metabolic process	Biological Process	15.92	30.62	49	NCgl2603, NCgl2327, NCgl1880, NCgl0791, NCgl0153, NCgl0033, NCgl0430, NCgl0796, NCgl2699, NCgl0151, NCgl2438, NCgl0733, NCgl0337, NCgl0536, NCgl0338, NCgl2517, NCgl2879, NCgl2519, NCgl0616, NCgl2518, NCgl2881, NCgl1352, NCgl0142, NCgl2443, NCgl2200, NCgl2446, NCgl2886, NCgl1855, NCgl2701, NCgl2429, NCgl1934, NCgl1856, NCgl2901, NCgl2990, NCgl0572, NCgl1387, NCgl0573, NCgl0650, NCgl0410, NCgl0171,…
	5	GO:0044260	cellular macromolecule metabolic process	Biological Process	15.42	25	40	NCgl1855, NCgl2701, NCgl1934, NCgl1856, NCgl2901, NCgl1880, NCgl0791, NCgl2990, NCgl0033, NCgl0572, NCgl0573, NCgl0430, NCgl0410, NCgl0796, NCgl2699, NCgl0171, NCgl1844, NCgl2438, NCgl0711, NCgl0733, NCgl0337, NCgl0536, NCgl0338, NCgl2517, NCgl2879, NCgl0734a, NCgl2519, NCgl2739, NCgl0616, NCgl2518, NCgl2881, NCgl1352, NCgl0142, NCgl0044, NCgl2443, NCgl2200, NCgl2621, NCgl2700, NCgl2446, NCgl2886
	9	GO:0043174	nucleoside salvage	Biological Process	0.36	0.62	1	NCgl0533
	5	GO:0044262	cellular carbohydrate metabolic process	Biological Process	2.23	2.5	4	NCgl1202, NCgl0634, NCgl0337, NCgl1857
	10	GO:0043173	nucleotide salvage	Biological Process	0.36	0.62	1	NCgl0533
	6	GO:0044264	cellular polysaccharide metabolic process	Biological Process	0.72	0.62	1	NCgl0337
	4	GO:0010035	response to inorganic substance	Biological Process	0.22	0.62	1	NCgl2826
	9	GO:0035335	peptidyl-tyrosine dephosphorylation	Biological Process	1	0.62	1	NCgl0338
	10	GO:0009064	glutamine family amino acid metabolic process	Biological Process	1.08	1.88	3	NCgl2133, NCgl0755, NCgl1999
	9	GO:0009063	cellular amino acid catabolic process	Biological Process	0.22	0.62	1	NCgl0755
	10	GO:0009062	fatty acid catabolic process	Biological Process	0.36	0.62	1	NCgl2450
	5	GO:0015980	energy derivation by oxidation of organic compounds	Biological Process	1.08	3.12	5	NCgl2297, NCgl0355, NCgl0634, NCgl1084, NCgl1482
	11	GO:0009065	glutamine family amino acid catabolic process	Biological Process	0.6	0.62	1	NCgl0755
	6	GO:0044267	cellular protein metabolic process	Biological Process	11.2	10.62	17	NCgl2701, NCgl0536, NCgl0338, NCgl2517, NCgl2879, NCgl0616, NCgl2881, NCgl1352, NCgl0033, NCgl0572, NCgl0044, NCgl0573, NCgl2621, NCgl0410, NCgl0796, NCgl2700, NCgl2446
	10	GO:0009069	serine family amino acid metabolic process	Biological Process	0.72	1.25	2	NCgl2473, NCgl0954
	4	GO:1901615	organic hydroxy compound metabolic process	Biological Process	0.72	1.25	2	NCgl0754, NCgl0755
	10	GO:1901606	alpha-amino acid catabolic process	Biological Process	0.36	0.62	1	NCgl0755
	5	GO:0044270	cellular nitrogen compound catabolic process	Biological Process	0.22	0.62	1	NCgl2146
	9	GO:1901605	alpha-amino acid metabolic process	Biological Process	1.87	4.38	7	NCgl2133, NCgl2473, NCgl1448, NCgl2602, NCgl0755, NCgl0954, NCgl1999
	5	GO:0044272	sulfur compound biosynthetic process	Biological Process	3.58	4.38	7	NCgl2451, NCgl2473, NCgl2487, NCgl2973, NCgl2515, NCgl2516, NCgl0071
	5	GO:0044271	cellular nitrogen compound biosynthetic process	Biological Process	12.08	22.5	36	NCgl1855, NCgl2602, NCgl1934, NCgl1856, NCgl0826, NCgl1165, NCgl1164, NCgl2751, NCgl0430, NCgl2973, NCgl0533, NCgl2699, NCgl1161, NCgl0071, NCgl1160, NCgl0171, NCgl1163, NCgl1162, NCgl2438, NCgl0754, NCgl1844, NCgl2515, NCgl0755, NCgl0711, NCgl0733, NCgl1306, NCgl2516, NCgl0734a, NCgl2519, NCgl2518, NCgl1508, NCgl2287, NCgl2586, NCgl2200, NCgl1159, NCgl2886
	10	GO:1901607	alpha-amino acid biosynthetic process	Biological Process	2.11	3.75	6	NCgl2133, NCgl2473, NCgl1448, NCgl2602, NCgl0954, NCgl1999
	7	GO:0009060	aerobic respiration	Biological Process	3	3.12	5	NCgl2297, NCgl0355, NCgl0634, NCgl1084, NCgl1482
	8	GO:0015672	monovalent inorganic cation transport	Biological Process	3.08	6.25	10	NCgl1165, NCgl1164, NCgl1521, NCgl1983, NCgl0565, NCgl1159, NCgl1161, NCgl1160, NCgl1163, NCgl1162
	7	GO:0042816	vitamin B6 metabolic process	Biological Process	1.2	1.25	2	NCgl0754, NCgl0755
	7	GO:0015671	oxygen transport	Biological Process	1	0.62	1	NCgl2740
	10	GO:1902679	negative regulation of RNA biosynthetic process	Biological Process	0.36	0.62	1	NCgl1855
	5	GO:0046184	aldehyde biosynthetic process	Biological Process	1.2	1.25	2	NCgl0754, NCgl0755
	8	GO:0042819	vitamin B6 biosynthetic process	Biological Process	2	1.25	2	NCgl0754, NCgl0755
	6	GO:0015669	gas transport	Biological Process	0.6	0.62	1	NCgl2740
	6	GO:0042822	pyridoxal phosphate metabolic process	Biological Process	1.2	1.25	2	NCgl0754, NCgl0755
	7	GO:0042823	pyridoxal phosphate biosynthetic process	Biological Process	2	1.25	2	NCgl0754, NCgl0755
	5	GO:0006974	cellular response to DNA damage stimulus	Biological Process	3.72	3.12	5	NCgl1880, NCgl0142, NCgl1855, NCgl2901, NCgl2739
	5	GO:0006732	coenzyme metabolic process	Biological Process	3.25	10	16	NCgl0817, NCgl0754, NCgl1525, NCgl2602, NCgl0755, NCgl1524, NCgl2008, NCgl0954, NCgl1306, NCgl2451, NCgl2167, NCgl2673, NCgl1202, NCgl0355, NCgl2810, NCgl0390
	6	GO:0006733	oxidoreduction coenzyme metabolic process	Biological Process	2.29	6.25	10	NCgl0817, NCgl2167, NCgl2673, NCgl1202, NCgl0355, NCgl2810, NCgl1525, NCgl1524, NCgl2008, NCgl0390
	5	GO:0006730	one-carbon metabolic process	Biological Process	2.6	1.25	2	NCgl2602, NCgl0954
	4	GO:0006725	cellular aromatic compound metabolic process	Biological Process	72.72	36.25	58	NCgl2602, NCgl2008, NCgl0826, NCgl1165, NCgl1880, NCgl1164, NCgl0791, NCgl0430, NCgl2973, NCgl1202, NCgl0234, NCgl0355, NCgl2810, NCgl2699, NCgl1161, NCgl0390, NCgl1160, NCgl1163, NCgl1162, NCgl0817, NCgl2438, NCgl0733, NCgl1306, NCgl2519, NCgl2518, NCgl1508, NCgl1352, NCgl2287, NCgl0142, NCgl2443, NCgl2200, NCgl2167, NCgl1159, NCgl2886, NCgl1855, NCgl1934, NCgl1856, NCgl2901, NCgl0724, NCgl2990,…
	2	GO:0023052	signaling	Biological Process	0.6	1.88	3	NCgl1934, NCgl2517, NCgl2518
	5	GO:1901361	organic cyclic compound catabolic process	Biological Process	0.22	0.62	1	NCgl2146
	4	GO:1901360	organic cyclic compound metabolic process	Biological Process	16.25	37.5	60	NCgl2602, NCgl2008, NCgl0826, NCgl1165, NCgl1880, NCgl1164, NCgl0791, NCgl0430, NCgl2973, NCgl1202, NCgl0355, NCgl2810, NCgl2699, NCgl1161, NCgl0390, NCgl0071, NCgl1160, NCgl1163, NCgl1162, NCgl0817, NCgl2438, NCgl2515, NCgl0733, NCgl1306, NCgl2516, NCgl2519, NCgl2518, NCgl1508, NCgl1352, NCgl2287, NCgl0142, NCgl2443, NCgl2200, NCgl2167, NCgl1159, NCgl2886, NCgl1855, NCgl1934, NCgl1856, NCgl2901,…
	5	GO:1901362	organic cyclic compound biosynthetic process	Biological Process	13.4	23.12	37	NCgl1855, NCgl2602, NCgl1934, NCgl1856, NCgl0826, NCgl1165, NCgl1164, NCgl2751, NCgl0430, NCgl2973, NCgl0533, NCgl2699, NCgl1161, NCgl0071, NCgl1160, NCgl0171, NCgl1163, NCgl1162, NCgl2438, NCgl0754, NCgl1844, NCgl2515, NCgl1448, NCgl0755, NCgl0711, NCgl0733, NCgl1306, NCgl2516, NCgl0734a, NCgl2519, NCgl2518, NCgl1508, NCgl2287, NCgl2586, NCgl2200, NCgl1159, NCgl2886
	4	GO:0051301	cell division	Biological Process	1	0.62	1	NCgl0039
	10	GO:0072488	ammonium transmembrane transport	Biological Process	2	1.25	2	NCgl1521, NCgl1983
	7	GO:0000160	phosphorelay signal transduction system	Biological Process	3	1.88	3	NCgl1934, NCgl2517, NCgl2518
	5	GO:0060255	regulation of macromolecule metabolic process	Biological Process	5.26	8.75	14	NCgl1844, NCgl1855, NCgl0711, NCgl0733, NCgl1934, NCgl1856, NCgl0734a, NCgl2519, NCgl2518, NCgl0430, NCgl2200, NCgl2699, NCgl2886, NCgl0171
	5	GO:1901136	carbohydrate derivative catabolic process	Biological Process	0.22	0.62	1	NCgl2986
	4	GO:1901135	carbohydrate derivative metabolic process	Biological Process	17.77	16.88	27	NCgl2008, NCgl0724, NCgl0826, NCgl1165, NCgl1164, NCgl2751, NCgl2673, NCgl1202, NCgl0355, NCgl2810, NCgl0533, NCgl1161, NCgl0390, NCgl1160, NCgl1163, NCgl1162, NCgl0817, NCgl2438, NCgl1525, NCgl1524, NCgl0337, NCgl1306, NCgl2287, NCgl2487, NCgl2167, NCgl2986, NCgl1159
	5	GO:1901137	carbohydrate derivative biosynthetic process	Biological Process	4.64	9.38	15	NCgl2438, NCgl0337, NCgl1306, NCgl0826, NCgl1165, NCgl2287, NCgl1164, NCgl2751, NCgl2487, NCgl1159, NCgl0533, NCgl1161, NCgl1160, NCgl1163, NCgl1162
	3	GO:0006950	response to stress	Biological Process	3.7	5	8	NCgl1880, NCgl0142, NCgl2700, NCgl1855, NCgl2901, NCgl2739, NCgl2826, NCgl2042
	5	GO:0080090	regulation of primary metabolic process	Biological Process	1.14	8.75	14	NCgl1844, NCgl1855, NCgl0711, NCgl0733, NCgl1934, NCgl1856, NCgl0734a, NCgl2519, NCgl2518, NCgl0430, NCgl2200, NCgl2699, NCgl2886, NCgl0171
	8	GO:0006520	cellular amino acid metabolic process	Biological Process	1.25	5	8	NCgl1352, NCgl2133, NCgl2473, NCgl1448, NCgl2602, NCgl0755, NCgl0954, NCgl1999
	7	GO:0046379	extracellular polysaccharide metabolic process	Biological Process	0.6	0.62	1	NCgl0337
	10	GO:0006760	folic acid-containing compound metabolic process	Biological Process	0.72	1.25	2	NCgl2602, NCgl0954
	5	GO:0006766	vitamin metabolic process	Biological Process	1.21	3.75	6	NCgl2973, NCgl0754, NCgl2515, NCgl0755, NCgl2516, NCgl0071
	7	GO:0046385	deoxyribose phosphate biosynthetic process	Biological Process	0.43	0.62	1	NCgl2751
	9	GO:2001141	regulation of RNA biosynthetic process	Biological Process	5.26	8.75	14	NCgl1844, NCgl1855, NCgl0711, NCgl0733, NCgl1934, NCgl1856, NCgl0734a, NCgl2519, NCgl2518, NCgl0430, NCgl2200, NCgl2699, NCgl2886, NCgl0171
	8	GO:0006772	thiamine metabolic process	Biological Process	0.6	0.62	1	NCgl2973
	5	GO:0046148	pigment biosynthetic process	Biological Process	0.36	0.62	1	NCgl1508
	11	GO:0006534	cysteine metabolic process	Biological Process	0.36	0.62	1	NCgl2473
	13	GO:0006535	cysteine biosynthetic process from serine	Biological Process	1	0.62	1	NCgl2473
	8	GO:0046394	carboxylic acid biosynthetic process	Biological Process	2.12	5.62	9	NCgl2133, NCgl2473, NCgl2515, NCgl1448, NCgl2602, NCgl0954, NCgl1999, NCgl2516, NCgl0071
	8	GO:0046395	carboxylic acid catabolic process	Biological Process	0.26	1.25	2	NCgl0755, NCgl2450
	6	GO:0006767	water-soluble vitamin metabolic process	Biological Process	2.02	3.75	6	NCgl2973, NCgl0754, NCgl2515, NCgl0755, NCgl2516, NCgl0071
	9	GO:0006768	biotin metabolic process	Biological Process	1.8	1.88	3	NCgl2515, NCgl2516, NCgl0071
	13	GO:0070475	rRNA base methylation	Biological Process	0.6	0.62	1	NCgl2990
	6	GO:0072657	protein localization to membrane	Biological Process	0.36	0.62	1	NCgl2991
	14	GO:0070476	rRNA (guanine-N7)-methylation	Biological Process	1	0.62	1	NCgl2990
	7	GO:0046390	ribose phosphate biosynthetic process	Biological Process	3.22	7.5	12	NCgl1165, NCgl2287, NCgl1164, NCgl2751, NCgl1159, NCgl0533, NCgl1306, NCgl1161, NCgl1160, NCgl1163, NCgl0826, NCgl1162
	9	GO:0015696	ammonium transport	Biological Process	1.2	1.25	2	NCgl1521, NCgl1983
	5	GO:1901565	organonitrogen compound catabolic process	Biological Process	0.56	1.88	3	NCgl2146, NCgl2986, NCgl0755
	4	GO:1901564	organonitrogen compound metabolic process	Biological Process	21.53	25	40	NCgl2602, NCgl2008, NCgl1999, NCgl0724, NCgl0826, NCgl1165, NCgl2133, NCgl1164, NCgl2473, NCgl2751, NCgl2673, NCgl2973, NCgl1202, NCgl0355, NCgl2810, NCgl0533, NCgl1161, NCgl0390, NCgl0071, NCgl1160, NCgl1163, NCgl1162, NCgl0817, NCgl0754, NCgl1525, NCgl2515, NCgl1448, NCgl0755, NCgl1524, NCgl0954, NCgl1306, NCgl2516, NCgl1508, NCgl1352, NCgl2287, NCgl2586, NCgl2146, NCgl2167, NCgl2986, NCgl1159
	5	GO:1901566	organonitrogen compound biosynthetic process	Biological Process	11.49	16.25	26	NCgl2602, NCgl1999, NCgl0826, NCgl1165, NCgl2133, NCgl1164, NCgl2473, NCgl2751, NCgl2973, NCgl0533, NCgl1161, NCgl0071, NCgl1160, NCgl1163, NCgl1162, NCgl0754, NCgl2515, NCgl1448, NCgl0755, NCgl0954, NCgl1306, NCgl2516, NCgl1508, NCgl2287, NCgl2586, NCgl1159
	10	GO:1903506	regulation of nucleic acid-templated transcription	Biological Process	8.76	8.75	14	NCgl1844, NCgl1855, NCgl0711, NCgl0733, NCgl1934, NCgl1856, NCgl0734a, NCgl2519, NCgl2518, NCgl0430, NCgl2200, NCgl2699, NCgl2886, NCgl0171
	11	GO:1903507	negative regulation of nucleic acid-templated transcription	Biological Process	0.6	0.62	1	NCgl1855
	4	GO:0006979	response to oxidative stress	Biological Process	0.13	0.62	1	NCgl2826
	11	GO:0006739	NADP metabolic process	Biological Process	0.6	0.62	1	NCgl1524
	6	GO:0016310	phosphorylation	Biological Process	14.84	6.88	11	NCgl2287, NCgl1862, NCgl2973, NCgl1202, NCgl0533, NCgl1525, NCgl2008, NCgl0766, NCgl1857, NCgl2517, NCgl1306
	6	GO:0016311	dephosphorylation	Biological Process	1.56	1.25	2	NCgl0044, NCgl0338
	8	GO:0046160	heme a metabolic process	Biological Process	0.6	0.62	1	NCgl1508
	2	GO:0050896	response to stimulus	Biological Process	2.85	6.88	11	NCgl1880, NCgl0142, NCgl2700, NCgl1855, NCgl1934, NCgl2517, NCgl2901, NCgl2739, NCgl2518, NCgl2826, NCgl2042
	4	GO:1901576	organic substance biosynthetic process	Biological Process	15.13	34.38	55	NCgl2602, NCgl1999, NCgl0826, NCgl1165, NCgl2133, NCgl1164, NCgl2451, NCgl0430, NCgl2973, NCgl2699, NCgl1161, NCgl0071, NCgl1160, NCgl1163, NCgl1162, NCgl0817, NCgl2438, NCgl2515, NCgl0733, NCgl0337, NCgl0536, NCgl2879, NCgl1306, NCgl2516, NCgl2519, NCgl2518, NCgl1508, NCgl2881, NCgl1352, NCgl2287, NCgl2443, NCgl2487, NCgl2200, NCgl2446, NCgl1159, NCgl2886, NCgl2765, NCgl1855, NCgl1934, NCgl1856,…
	4	GO:1901575	organic substance catabolic process	Biological Process	3.65	10.62	17	NCgl0817, NCgl1525, NCgl2603, NCgl0755, NCgl1524, NCgl2008, NCgl2429, NCgl2146, NCgl2167, NCgl2673, NCgl1202, NCgl0355, NCgl2986, NCgl2810, NCgl0390, NCgl2450, NCgl2582
	12	GO:0006754	ATP biosynthetic process	Biological Process	6.36	4.38	7	NCgl1165, NCgl1164, NCgl1159, NCgl1161, NCgl1160, NCgl1163, NCgl1162
	7	GO:0006753	nucleoside phosphate metabolic process	Biological Process	7.23	15	24	NCgl0817, NCgl2438, NCgl1525, NCgl1524, NCgl2008, NCgl1306, NCgl0826, NCgl1165, NCgl2287, NCgl1164, NCgl2751, NCgl2586, NCgl2167, NCgl2673, NCgl1202, NCgl0355, NCgl2810, NCgl1159, NCgl0533, NCgl1161, NCgl0390, NCgl1160, NCgl1163, NCgl1162
	5	GO:1903509	liposaccharide metabolic process	Biological Process	0.36	0.62	1	NCgl0337
	6	GO:0006508	proteolysis	Biological Process	8	5	8	NCgl0153, NCgl0650, NCgl0841, NCgl1855, NCgl2603, NCgl2327, NCgl2429, NCgl0151
	5	GO:0019637	organophosphate metabolic process	Biological Process	7.46	17.5	28	NCgl0766, NCgl2602, NCgl2008, NCgl0826, NCgl1165, NCgl1164, NCgl2751, NCgl2673, NCgl1202, NCgl0355, NCgl2810, NCgl0533, NCgl1161, NCgl0390, NCgl1160, NCgl1163, NCgl1162, NCgl0817, NCgl2438, NCgl0754, NCgl1525, NCgl0755, NCgl1524, NCgl1306, NCgl2287, NCgl2586, NCgl2167, NCgl1159
	6	GO:0015031	protein transport	Biological Process	5.28	2.5	4	NCgl1077, NCgl1433, NCgl1522, NCgl1434
	11	GO:0006563	L-serine metabolic process	Biological Process	1.2	1.25	2	NCgl2473, NCgl0954
	6	GO:0016137	glycoside metabolic process	Biological Process	0.36	0.62	1	NCgl2487
	7	GO:0016138	glycoside biosynthetic process	Biological Process	0.6	0.62	1	NCgl2487
	11	GO:0019626	short-chain fatty acid catabolic process	Biological Process	0.6	0.62	1	NCgl2450
	5	GO:0006575	cellular modified amino acid metabolic process	Biological Process	0.43	1.25	2	NCgl2602, NCgl0954
	7	GO:0045934	negative regulation of nucleobase-containing compound metabolic process	Biological Process	0.13	0.62	1	NCgl1855
	11	GO:0006541	glutamine metabolic process	Biological Process	1.2	1.25	2	NCgl2133, NCgl0755
	8	GO:0006783	heme biosynthetic process	Biological Process	0.6	0.62	1	NCgl1508
	9	GO:0006784	heme a biosynthetic process	Biological Process	1	0.62	1	NCgl1508
	12	GO:0006542	glutamine biosynthetic process	Biological Process	1	0.62	1	NCgl2133
	12	GO:0006545	glycine biosynthetic process	Biological Process	0.6	0.62	1	NCgl0954
	7	GO:0006787	porphyrin-containing compound catabolic process	Biological Process	0.6	0.62	1	NCgl2146
	8	GO:0006788	heme oxidation	Biological Process	1	0.62	1	NCgl2146
	12	GO:0006543	glutamine catabolic process	Biological Process	1	0.62	1	NCgl0755
	11	GO:0006544	glycine metabolic process	Biological Process	0.36	0.62	1	NCgl0954
	6	GO:0006778	porphyrin-containing compound metabolic process	Biological Process	0.58	1.25	2	NCgl2146, NCgl1508
	11	GO:0006536	glutamate metabolic process	Biological Process	0.6	0.62	1	NCgl1999
	7	GO:0006779	porphyrin-containing compound biosynthetic process	Biological Process	0.36	0.62	1	NCgl1508
	12	GO:0006537	glutamate biosynthetic process	Biological Process	1	0.62	1	NCgl1999
	4	GO:0006790	sulfur compound metabolic process	Biological Process	10.15	5	8	NCgl1176, NCgl2451, NCgl2473, NCgl2487, NCgl2973, NCgl2515, NCgl2516, NCgl0071
	4	GO:0042440	pigment metabolic process	Biological Process	0.58	1.25	2	NCgl2146, NCgl1508
	8	GO:0006310	DNA recombination	Biological Process	1	0.62	1	NCgl1880
	4	GO:0006793	phosphorus metabolic process	Biological Process	31.06	21.88	35	NCgl0766, NCgl2602, NCgl2008, NCgl1857, NCgl2607, NCgl0826, NCgl1165, NCgl1164, NCgl2751, NCgl2673, NCgl1202, NCgl1862, NCgl2973, NCgl0355, NCgl2810, NCgl0533, NCgl1161, NCgl0390, NCgl1160, NCgl1163, NCgl1162, NCgl0817, NCgl2438, NCgl0754, NCgl1525, NCgl0755, NCgl1524, NCgl0338, NCgl2517, NCgl1306, NCgl2287, NCgl0044, NCgl2586, NCgl2167, NCgl1159
	5	GO:0006796	phosphate-containing compound metabolic process	Biological Process	51.76	21.88	35	NCgl0766, NCgl2602, NCgl2008, NCgl1857, NCgl2607, NCgl0826, NCgl1165, NCgl1164, NCgl2751, NCgl2673, NCgl1202, NCgl1862, NCgl2973, NCgl0355, NCgl2810, NCgl0533, NCgl1161, NCgl0390, NCgl1160, NCgl1163, NCgl1162, NCgl0817, NCgl2438, NCgl0754, NCgl1525, NCgl0755, NCgl1524, NCgl0338, NCgl2517, NCgl1306, NCgl2287, NCgl0044, NCgl2586, NCgl2167, NCgl1159
	10	GO:0006547	histidine metabolic process	Biological Process	0.6	0.62	1	NCgl1448
	6	GO:0051156	glucose 6-phosphate metabolic process	Biological Process	0.6	0.62	1	NCgl1524
	5	GO:0019439	aromatic compound catabolic process	Biological Process	0.22	0.62	1	NCgl2146
	10	GO:0006364	rRNA processing	Biological Process	0.85	1.25	2	NCgl0791, NCgl2990
	8	GO:0098660	inorganic ion transmembrane transport	Biological Process	2.48	5.62	9	NCgl1165, NCgl1164, NCgl1521, NCgl1983, NCgl1159, NCgl1161, NCgl1160, NCgl1163, NCgl1162
	3	GO:0009628	response to abiotic stimulus	Biological Process	0.94	1.25	2	NCgl2700, NCgl2042
	8	GO:0098655	cation transmembrane transport	Biological Process	12.48	6.25	10	NCgl1165, NCgl1164, NCgl1521, NCgl1983, NCgl0565, NCgl1159, NCgl1161, NCgl1160, NCgl1163, NCgl1162
	6	GO:0019682	glyceraldehyde-3-phosphate metabolic process	Biological Process	0.6	0.62	1	NCgl1524
	5	GO:0044802	single-organism membrane organization	Biological Process	0.6	0.62	1	NCgl2991
	7	GO:0009401	phosphoenolpyruvate-dependent sugar phosphotransferase system	Biological Process	1	0.62	1	NCgl1862
	5	GO:0006139	nucleobase-containing compound metabolic process	Biological Process	16.49	30.62	49	NCgl2008, NCgl0826, NCgl1165, NCgl1880, NCgl1164, NCgl0791, NCgl0430, NCgl1202, NCgl0355, NCgl2810, NCgl2699, NCgl1161, NCgl0390, NCgl1160, NCgl1163, NCgl1162, NCgl0817, NCgl2438, NCgl0733, NCgl1306, NCgl2519, NCgl2518, NCgl1352, NCgl2287, NCgl0142, NCgl2443, NCgl2200, NCgl2167, NCgl1159, NCgl2886, NCgl1855, NCgl1934, NCgl1856, NCgl2901, NCgl0724, NCgl2990, NCgl2751, NCgl1387, NCgl2673, NCgl0533,…
	5	GO:0009889	regulation of biosynthetic process	Biological Process	3.15	8.75	14	NCgl1844, NCgl1855, NCgl0711, NCgl0733, NCgl1934, NCgl1856, NCgl0734a, NCgl2519, NCgl2518, NCgl0430, NCgl2200, NCgl2699, NCgl2886, NCgl0171
	8	GO:0043953	protein transport by the Tat complex	Biological Process	3	1.88	3	NCgl1077, NCgl1433, NCgl1434
	7	GO:0010629	negative regulation of gene expression	Biological Process	0.6	0.62	1	NCgl1855
	9	GO:0098662	inorganic cation transmembrane transport	Biological Process	4.14	5.62	9	NCgl1165, NCgl1164, NCgl1521, NCgl1983, NCgl1159, NCgl1161, NCgl1160, NCgl1163, NCgl1162
	9	GO:0019430	removal of superoxide radicals	Biological Process	1	0.62	1	NCgl2826
	5	GO:0019438	aromatic compound biosynthetic process	Biological Process	10.95	21.25	34	NCgl1855, NCgl2602, NCgl1934, NCgl1856, NCgl0826, NCgl1165, NCgl1164, NCgl2751, NCgl0430, NCgl2973, NCgl0533, NCgl2699, NCgl1161, NCgl1160, NCgl0171, NCgl1163, NCgl1162, NCgl2438, NCgl0754, NCgl1844, NCgl1448, NCgl0755, NCgl0711, NCgl0733, NCgl1306, NCgl0734a, NCgl2519, NCgl2518, NCgl1508, NCgl2287, NCgl2586, NCgl2200, NCgl1159, NCgl2886
	12	GO:0019679	propionate metabolic process, methylcitrate cycle	Biological Process	1	0.62	1	NCgl1482
	10	GO:0018106	peptidyl-histidine phosphorylation	Biological Process	1	0.62	1	NCgl2517
	9	GO:0006101	citrate metabolic process	Biological Process	3	3.12	5	NCgl2297, NCgl0355, NCgl0634, NCgl1084, NCgl1482
	3	GO:0009605	response to external stimulus	Biological Process	0.43	1.25	2	NCgl1880, NCgl1855
	6	GO:0030203	glycosaminoglycan metabolic process	Biological Process	0.36	0.62	1	NCgl2986
	10	GO:0006351	transcription, DNA-templated	Biological Process	10.2	8.75	14	NCgl1844, NCgl1855, NCgl0711, NCgl0733, NCgl1934, NCgl1856, NCgl0734a, NCgl2519, NCgl2518, NCgl0430, NCgl2200, NCgl2699, NCgl2886, NCgl0171
	11	GO:0006355	regulation of transcription, DNA-templated	Biological Process	14.6	8.75	14	NCgl1844, NCgl1855, NCgl0711, NCgl0733, NCgl1934, NCgl1856, NCgl0734a, NCgl2519, NCgl2518, NCgl0430, NCgl2200, NCgl2699, NCgl2886, NCgl0171
	11	GO:0006352	DNA-templated transcription, initiation	Biological Process	2	1.25	2	NCgl1844, NCgl0733
	6	GO:0042886	amide transport	Biological Process	0.96	1.25	2	NCgl1883, NCgl2514
	9	GO:0006108	malate metabolic process	Biological Process	1	0.62	1	NCgl2297
	6	GO:0010605	negative regulation of macromolecule metabolic process	Biological Process	0.36	0.62	1	NCgl1855
	8	GO:0006281	DNA repair	Biological Process	6.2	3.12	5	NCgl1880, NCgl0142, NCgl1855, NCgl2901, NCgl2739
	9	GO:0006284	base-excision repair	Biological Process	2	1.25	2	NCgl0142, NCgl2739
	9	GO:0019362	pyridine nucleotide metabolic process	Biological Process	3.82	6.25	10	NCgl0817, NCgl2167, NCgl2673, NCgl1202, NCgl0355, NCgl2810, NCgl1525, NCgl1524, NCgl2008, NCgl0390
	12	GO:0045892	negative regulation of transcription, DNA-templated	Biological Process	1	0.62	1	NCgl1855
	2	GO:0065007	biological regulation	Biological Process	2.51	11.88	19	NCgl1844, NCgl1855, NCgl2701, NCgl0711, NCgl0733, NCgl1934, NCgl2517, NCgl1856, NCgl0734a, NCgl2519, NCgl2518, NCgl0430, NCgl2200, NCgl0355, NCgl2699, NCgl2886, NCgl2985, NCgl0171, NCgl1041
	3	GO:0065008	regulation of biological quality	Biological Process	0.65	1.88	3	NCgl0355, NCgl2985, NCgl1041
	3	GO:0065009	regulation of molecular function	Biological Process	0.6	0.62	1	NCgl2701
	8	GO:0006260	DNA replication	Biological Process	4	2.5	4	NCgl2443, NCgl2700, NCgl1855, NCgl2438
	6	GO:0042398	cellular modified amino acid biosynthetic process	Biological Process	0.36	0.62	1	NCgl2602
	5	GO:0006022	aminoglycan metabolic process	Biological Process	0.22	0.62	1	NCgl2986
	6	GO:0006026	aminoglycan catabolic process	Biological Process	0.36	0.62	1	NCgl2986
	7	GO:0006027	glycosaminoglycan catabolic process	Biological Process	0.6	0.62	1	NCgl2986
	7	GO:0016070	RNA metabolic process	Biological Process	3.3	10.62	17	NCgl1844, NCgl1855, NCgl0711, NCgl0733, NCgl1934, NCgl1856, NCgl0734a, NCgl2519, NCgl2518, NCgl1352, NCgl0791, NCgl2990, NCgl0430, NCgl2200, NCgl2699, NCgl2886, NCgl0171
	9	GO:0016072	rRNA metabolic process	Biological Process	0.51	1.25	2	NCgl0791, NCgl2990
	12	GO:0019344	cysteine biosynthetic process	Biological Process	0.6	0.62	1	NCgl2473
	8	GO:0032787	monocarboxylic acid metabolic process	Biological Process	5.3	10	16	NCgl0817, NCgl1525, NCgl2515, NCgl0634, NCgl1524, NCgl2008, NCgl2516, NCgl2167, NCgl2673, NCgl1202, NCgl0355, NCgl2810, NCgl0390, NCgl0071, NCgl2450, NCgl1482
	9	GO:0033875	ribonucleoside bisphosphate metabolic process	Biological Process	0.36	0.62	1	NCgl1306
	5	GO:0071705	nitrogen compound transport	Biological Process	1.66	3.12	5	NCgl0790, NCgl1521, NCgl1983, NCgl1883, NCgl2514
	7	GO:0042168	heme metabolic process	Biological Process	0.96	1.25	2	NCgl2146, NCgl1508
	8	GO:0009306	protein secretion	Biological Process	3	1.88	3	NCgl1077, NCgl1434, NCgl1522
	4	GO:0071941	nitrogen cycle metabolic process	Biological Process	0.6	0.62	1	NCgl2133
	8	GO:0032774	RNA biosynthetic process	Biological Process	4.44	8.75	14	NCgl1844, NCgl1855, NCgl0711, NCgl0733, NCgl1934, NCgl1856, NCgl0734a, NCgl2519, NCgl2518, NCgl0430, NCgl2200, NCgl2699, NCgl2886, NCgl0171
	3	GO:0071704	organic substance metabolic process	Biological Process	37.76	63.75	102	NCgl2603, NCgl2602, NCgl2327, NCgl1999, NCgl0826, NCgl1880, NCgl2297, NCgl2451, NCgl0791, NCgl0153, NCgl0033, NCgl0430, NCgl2973, NCgl2337, NCgl0796, NCgl2699, NCgl0390, NCgl1084, NCgl2450, NCgl1482, NCgl0151, NCgl0817, NCgl0819, NCgl2438, NCgl0536, NCgl1508, NCgl1352, NCgl2287, NCgl0142, NCgl2443, NCgl2200, NCgl2167, NCgl2446, NCgl1934, NCgl2901, NCgl0724, NCgl2473, NCgl2990, NCgl0572, NCgl2751,…
	9	GO:0033866	nucleoside bisphosphate biosynthetic process	Biological Process	0.36	0.62	1	NCgl1306
	8	GO:0033865	nucleoside bisphosphate metabolic process	Biological Process	0.22	0.62	1	NCgl1306
	5	GO:0071702	organic substance transport	Biological Process	4.38	5	8	NCgl0790, NCgl1077, NCgl1862, NCgl1433, NCgl1883, NCgl1522, NCgl1434, NCgl2514
	5	GO:0006082	organic acid metabolic process	Biological Process	2.44	16.88	27	NCgl2602, NCgl2008, NCgl1999, NCgl2133, NCgl2473, NCgl2297, NCgl2673, NCgl1202, NCgl0355, NCgl2810, NCgl0390, NCgl1084, NCgl0071, NCgl2450, NCgl1482, NCgl0817, NCgl0819, NCgl1525, NCgl2515, NCgl1448, NCgl0755, NCgl0634, NCgl1524, NCgl0954, NCgl2516, NCgl1352, NCgl2167
	9	GO:0046939	nucleotide phosphorylation	Biological Process	2.6	1.25	2	NCgl2287, NCgl0533
	4	GO:0006081	cellular aldehyde metabolic process	Biological Process	1.44	2.5	4	NCgl0754, NCgl0755, NCgl0634, NCgl1524
	6	GO:0009110	vitamin biosynthetic process	Biological Process	2.02	3.75	6	NCgl2973, NCgl0754, NCgl2515, NCgl0755, NCgl2516, NCgl0071
	7	GO:0009116	nucleoside metabolic process	Biological Process	24.58	13.12	21	NCgl0817, NCgl1525, NCgl1524, NCgl2008, NCgl0724, NCgl1306, NCgl1165, NCgl2287, NCgl1164, NCgl2167, NCgl2673, NCgl1202, NCgl0355, NCgl2810, NCgl1159, NCgl0533, NCgl1161, NCgl0390, NCgl1160, NCgl1163, NCgl1162
	8	GO:0009119	ribonucleoside metabolic process	Biological Process	5.88	12.5	20	NCgl0817, NCgl1525, NCgl1524, NCgl2008, NCgl1306, NCgl1165, NCgl2287, NCgl1164, NCgl2167, NCgl2673, NCgl1202, NCgl0355, NCgl2810, NCgl1159, NCgl0533, NCgl1161, NCgl0390, NCgl1160, NCgl1163, NCgl1162
	8	GO:0009117	nucleotide metabolic process	Biological Process	11.13	15	24	NCgl0817, NCgl2438, NCgl1525, NCgl1524, NCgl2008, NCgl1306, NCgl0826, NCgl1165, NCgl2287, NCgl1164, NCgl2751, NCgl2586, NCgl2167, NCgl2673, NCgl1202, NCgl0355, NCgl2810, NCgl1159, NCgl0533, NCgl1161, NCgl0390, NCgl1160, NCgl1163, NCgl1162
	9	GO:0006094	gluconeogenesis	Biological Process	3	1.88	3	NCgl0817, NCgl2765, NCgl1524
	4	GO:0006091	generation of precursor metabolites and energy	Biological Process	6.65	8.75	14	NCgl0817, NCgl1525, NCgl1524, NCgl2008, NCgl0634, NCgl2297, NCgl2167, NCgl2673, NCgl1202, NCgl0355, NCgl2810, NCgl0390, NCgl1084, NCgl1482
	8	GO:0009123	nucleoside monophosphate metabolic process	Biological Process	3.27	12.5	20	NCgl0817, NCgl1525, NCgl1524, NCgl2008, NCgl0826, NCgl1165, NCgl1164, NCgl2751, NCgl2167, NCgl2673, NCgl1202, NCgl0355, NCgl2810, NCgl1159, NCgl0533, NCgl1161, NCgl0390, NCgl1160, NCgl1163, NCgl1162
	10	GO:0006097	glyoxylate cycle	Biological Process	1	0.62	1	NCgl0634
	12	GO:0006098	pentose-phosphate shunt	Biological Process	1	0.62	1	NCgl1524
	8	GO:0033692	cellular polysaccharide biosynthetic process	Biological Process	1.2	0.62	1	NCgl0337
	11	GO:0006096	glycolytic process	Biological Process	10	6.25	10	NCgl0817, NCgl2167, NCgl2673, NCgl1202, NCgl0355, NCgl2810, NCgl1525, NCgl1524, NCgl2008, NCgl0390
	10	GO:0009127	purine nucleoside monophosphate biosynthetic process	Biological Process	2.72	5.62	9	NCgl1165, NCgl1164, NCgl1159, NCgl0533, NCgl1161, NCgl1160, NCgl1163, NCgl0826, NCgl1162
	9	GO:0009126	purine nucleoside monophosphate metabolic process	Biological Process	5.23	11.88	19	NCgl0817, NCgl1525, NCgl1524, NCgl2008, NCgl0826, NCgl1165, NCgl1164, NCgl2167, NCgl2673, NCgl1202, NCgl0355, NCgl2810, NCgl1159, NCgl0533, NCgl1161, NCgl0390, NCgl1160, NCgl1163, NCgl1162
	9	GO:0046942	carboxylic acid transport	Biological Process	0.36	0.62	1	NCgl1883
	5	GO:0046700	heterocycle catabolic process	Biological Process	0.22	0.62	1	NCgl2146
	6	GO:0000305	response to oxygen radical	Biological Process	0.22	0.62	1	NCgl2826
	10	GO:0006099	tricarboxylic acid cycle	Biological Process	5	3.12	5	NCgl2297, NCgl0355, NCgl0634, NCgl1084, NCgl1482
	3	GO:0044763	single-organism cellular process	Biological Process	47.66	45.62	73	NCgl2602, NCgl2008, NCgl1999, NCgl0826, NCgl1165, NCgl1880, NCgl2133, NCgl0790, NCgl1164, NCgl2451, NCgl2297, NCgl2973, NCgl1521, NCgl1202, NCgl0355, NCgl2810, NCgl1522, NCgl1161, NCgl0390, NCgl1084, NCgl0071, NCgl1160, NCgl1163, NCgl2450, NCgl1482, NCgl1162, NCgl1041, NCgl0817, NCgl0819, NCgl2438, NCgl2515, NCgl0337, NCgl2517, NCgl1306, NCgl2516, NCgl2518, NCgl1508, NCgl1352, NCgl2287, NCgl1077,…
	9	GO:0009124	nucleoside monophosphate biosynthetic process	Biological Process	1.85	6.25	10	NCgl1165, NCgl1164, NCgl2751, NCgl1159, NCgl0533, NCgl1161, NCgl1160, NCgl1163, NCgl0826, NCgl1162
	7	GO:0000303	response to superoxide	Biological Process	0.36	0.62	1	NCgl2826
	5	GO:0000302	response to reactive oxygen species	Biological Process	0.22	0.62	1	NCgl2826
	5	GO:0044765	single-organism transport	Biological Process	18.5	13.75	22	NCgl2514, NCgl2903, NCgl0790, NCgl1165, NCgl1077, NCgl1164, NCgl2740, NCgl1521, NCgl1983, NCgl1862, NCgl1433, NCgl1883, NCgl0565, NCgl2975, NCgl1159, NCgl1522, NCgl2875, NCgl1434, NCgl1161, NCgl1160, NCgl1163, NCgl1162
	9	GO:0009129	pyrimidine nucleoside monophosphate metabolic process	Biological Process	0.22	0.62	1	NCgl2751
	6	GO:0043436	oxoacid metabolic process	Biological Process	3.52	16.88	27	NCgl2602, NCgl2008, NCgl1999, NCgl2133, NCgl2473, NCgl2297, NCgl2673, NCgl1202, NCgl0355, NCgl2810, NCgl0390, NCgl1084, NCgl0071, NCgl2450, NCgl1482, NCgl0817, NCgl0819, NCgl1525, NCgl2515, NCgl1448, NCgl0755, NCgl0634, NCgl1524, NCgl0954, NCgl2516, NCgl1352, NCgl2167
	4	GO:0042592	homeostatic process	Biological Process	1.08	1.88	3	NCgl0355, NCgl2985, NCgl1041
	9	GO:0006090	pyruvate metabolic process	Biological Process	6	6.25	10	NCgl0817, NCgl2167, NCgl2673, NCgl1202, NCgl0355, NCgl2810, NCgl1525, NCgl1524, NCgl2008, NCgl0390
	4	GO:0007154	cell communication	Biological Process	1.73	3.12	5	NCgl1880, NCgl1855, NCgl1934, NCgl2517, NCgl2518
	6	GO:0051066	dihydrobiopterin metabolic process	Biological Process	0.6	0.62	1	NCgl2602
	6	GO:0010556	regulation of macromolecule biosynthetic process	Biological Process	5.26	8.75	14	NCgl1844, NCgl1855, NCgl0711, NCgl0733, NCgl1934, NCgl1856, NCgl0734a, NCgl2519, NCgl2518, NCgl0430, NCgl2200, NCgl2699, NCgl2886, NCgl0171
	7	GO:0010558	negative regulation of macromolecule biosynthetic process	Biological Process	0.36	0.62	1	NCgl1855
	5	GO:0007165	signal transduction	Biological Process	1.68	1.88	3	NCgl1934, NCgl2517, NCgl2518
	6	GO:0030163	protein catabolic process	Biological Process	2	1.25	2	NCgl2603, NCgl2429
	7	GO:0042364	water-soluble vitamin biosynthetic process	Biological Process	3.36	3.75	6	NCgl2973, NCgl0754, NCgl2515, NCgl0755, NCgl2516, NCgl0071
	9	GO:0009103	lipopolysaccharide biosynthetic process	Biological Process	1	0.62	1	NCgl0337
	10	GO:0009102	biotin biosynthetic process	Biological Process	3	1.88	3	NCgl2515, NCgl2516, NCgl0071
	6	GO:0009108	coenzyme biosynthetic process	Biological Process	2.76	3.12	5	NCgl2451, NCgl0754, NCgl2602, NCgl0755, NCgl1306
	6	GO:0090407	organophosphate biosynthetic process	Biological Process	7.23	10.62	17	NCgl2438, NCgl0754, NCgl2602, NCgl0755, NCgl1306, NCgl0826, NCgl1165, NCgl2287, NCgl1164, NCgl2751, NCgl2586, NCgl1159, NCgl0533, NCgl1161, NCgl1160, NCgl1163, NCgl1162
	8	GO:0035601	protein deacylation	Biological Process	1.32	0.62	1	NCgl0616
	11	GO:0009152	purine ribonucleotide biosynthetic process	Biological Process	5.74	6.88	11	NCgl1165, NCgl2287, NCgl1164, NCgl1159, NCgl0533, NCgl1306, NCgl1161, NCgl1160, NCgl1163, NCgl0826, NCgl1162
	10	GO:0009394	2'-deoxyribonucleotide metabolic process	Biological Process	0.43	0.62	1	NCgl2751
	10	GO:0009150	purine ribonucleotide metabolic process	Biological Process	9.44	13.12	21	NCgl0817, NCgl1525, NCgl1524, NCgl2008, NCgl1306, NCgl0826, NCgl1165, NCgl2287, NCgl1164, NCgl2167, NCgl2673, NCgl1202, NCgl0355, NCgl2810, NCgl1159, NCgl0533, NCgl1161, NCgl0390, NCgl1160, NCgl1163, NCgl1162
	10	GO:0009156	ribonucleoside monophosphate biosynthetic process	Biological Process	2.72	5.62	9	NCgl1165, NCgl1164, NCgl1159, NCgl0533, NCgl1161, NCgl1160, NCgl1163, NCgl0826, NCgl1162
	11	GO:0009396	folic acid-containing compound biosynthetic process	Biological Process	0.6	0.62	1	NCgl2602
	5	GO:0009399	nitrogen fixation	Biological Process	1	0.62	1	NCgl2133
	10	GO:0009157	deoxyribonucleoside monophosphate biosynthetic process	Biological Process	0.36	0.62	1	NCgl2751
	4	GO:0048519	negative regulation of biological process	Biological Process	0.13	0.62	1	NCgl1855
	6	GO:0033015	tetrapyrrole catabolic process	Biological Process	0.36	0.62	1	NCgl2146
	6	GO:0033014	tetrapyrrole biosynthetic process	Biological Process	0.22	0.62	1	NCgl1508
	5	GO:0033013	tetrapyrrole metabolic process	Biological Process	0.35	1.25	2	NCgl2146, NCgl1508
	8	GO:0009163	nucleoside biosynthetic process	Biological Process	2.37	6.25	10	NCgl1165, NCgl2287, NCgl1164, NCgl1159, NCgl0533, NCgl1306, NCgl1161, NCgl1160, NCgl1163, NCgl1162
	9	GO:0009162	deoxyribonucleoside monophosphate metabolic process	Biological Process	0.22	0.62	1	NCgl2751
	9	GO:0009161	ribonucleoside monophosphate metabolic process	Biological Process	5.23	11.88	19	NCgl0817, NCgl1525, NCgl1524, NCgl2008, NCgl0826, NCgl1165, NCgl1164, NCgl2167, NCgl2673, NCgl1202, NCgl0355, NCgl2810, NCgl1159, NCgl0533, NCgl1161, NCgl0390, NCgl1160, NCgl1163, NCgl1162
	10	GO:0009167	purine ribonucleoside monophosphate metabolic process	Biological Process	8.72	11.88	19	NCgl0817, NCgl1525, NCgl1524, NCgl2008, NCgl0826, NCgl1165, NCgl1164, NCgl2167, NCgl2673, NCgl1202, NCgl0355, NCgl2810, NCgl1159, NCgl0533, NCgl1161, NCgl0390, NCgl1160, NCgl1163, NCgl1162
	9	GO:0009165	nucleotide biosynthetic process	Biological Process	12.74	8.75	14	NCgl2438, NCgl1306, NCgl0826, NCgl1165, NCgl2287, NCgl1164, NCgl2751, NCgl2586, NCgl1159, NCgl0533, NCgl1161, NCgl1160, NCgl1163, NCgl1162
	10	GO:1902600	hydrogen ion transmembrane transport	Biological Process	4.9	4.38	7	NCgl1165, NCgl1164, NCgl1159, NCgl1161, NCgl1160, NCgl1163, NCgl1162
	11	GO:0009168	purine ribonucleoside monophosphate biosynthetic process	Biological Process	4.54	5.62	9	NCgl1165, NCgl1164, NCgl1159, NCgl0533, NCgl1161, NCgl1160, NCgl1163, NCgl0826, NCgl1162
	11	GO:0000105	histidine biosynthetic process	Biological Process	1	0.62	1	NCgl1448
	5	GO:0048523	negative regulation of cellular process	Biological Process	0.13	0.62	1	NCgl1855
	7	GO:0015833	peptide transport	Biological Process	0.6	0.62	1	NCgl2514
	10	GO:0009130	pyrimidine nucleoside monophosphate biosynthetic process	Biological Process	0.36	0.62	1	NCgl2751
	8	GO:0009132	nucleoside diphosphate metabolic process	Biological Process	1.2	1.25	2	NCgl2287, NCgl2438
	5	GO:0043094	cellular metabolic compound salvage	Biological Process	0.22	0.62	1	NCgl0533
	7	GO:0046364	monosaccharide biosynthetic process	Biological Process	1.08	1.88	3	NCgl0817, NCgl2765, NCgl1524
	8	GO:0009141	nucleoside triphosphate metabolic process	Biological Process	1.34	5.62	9	NCgl1165, NCgl2287, NCgl1164, NCgl2751, NCgl1159, NCgl1161, NCgl1160, NCgl1163, NCgl1162
	6	GO:0055085	transmembrane transport	Biological Process	25.56	10	16	NCgl2903, NCgl0790, NCgl1165, NCgl1077, NCgl1164, NCgl1521, NCgl1983, NCgl1433, NCgl0565, NCgl1159, NCgl1522, NCgl1434, NCgl1161, NCgl1160, NCgl1163, NCgl1162
	6	GO:0055086	nucleobase-containing small molecule metabolic process	Biological Process	17.75	15.62	25	NCgl2008, NCgl0724, NCgl0826, NCgl1165, NCgl1164, NCgl2751, NCgl2673, NCgl1202, NCgl0355, NCgl2810, NCgl0533, NCgl1161, NCgl0390, NCgl1160, NCgl1163, NCgl1162, NCgl0817, NCgl2438, NCgl1525, NCgl1524, NCgl1306, NCgl2287, NCgl2586, NCgl2167, NCgl1159
	10	GO:0009145	purine nucleoside triphosphate biosynthetic process	Biological Process	2.65	5	8	NCgl1165, NCgl2287, NCgl1164, NCgl1159, NCgl1161, NCgl1160, NCgl1163, NCgl1162
	9	GO:0009144	purine nucleoside triphosphate metabolic process	Biological Process	1.59	5	8	NCgl1165, NCgl2287, NCgl1164, NCgl1159, NCgl1161, NCgl1160, NCgl1163, NCgl1162
	9	GO:0009142	nucleoside triphosphate biosynthetic process	Biological Process	2.24	5.62	9	NCgl1165, NCgl2287, NCgl1164, NCgl2751, NCgl1159, NCgl1161, NCgl1160, NCgl1163, NCgl1162
	9	GO:0046128	purine ribonucleoside metabolic process	Biological Process	9.08	12.5	20	NCgl0817, NCgl1525, NCgl1524, NCgl2008, NCgl1306, NCgl1165, NCgl2287, NCgl1164, NCgl2167, NCgl2673, NCgl1202, NCgl0355, NCgl2810, NCgl1159, NCgl0533, NCgl1161, NCgl0390, NCgl1160, NCgl1163, NCgl1162
	10	GO:0009148	pyrimidine nucleoside triphosphate biosynthetic process	Biological Process	1.08	1.25	2	NCgl2287, NCgl2751
	9	GO:0009147	pyrimidine nucleoside triphosphate metabolic process	Biological Process	0.65	1.25	2	NCgl2287, NCgl2751
	10	GO:0046129	purine ribonucleoside biosynthetic process	Biological Process	5.14	6.25	10	NCgl1165, NCgl2287, NCgl1164, NCgl1159, NCgl0533, NCgl1306, NCgl1161, NCgl1160, NCgl1163, NCgl1162
	9	GO:0046131	pyrimidine ribonucleoside metabolic process	Biological Process	0.72	0.62	1	NCgl2287
	9	GO:0046134	pyrimidine nucleoside biosynthetic process	Biological Process	0.72	0.62	1	NCgl2287
	10	GO:0046132	pyrimidine ribonucleoside biosynthetic process	Biological Process	1.2	0.62	1	NCgl2287
	3	GO:0051716	cellular response to stimulus	Biological Process	3.5	6.25	10	NCgl1880, NCgl0142, NCgl1855, NCgl1934, NCgl2517, NCgl2901, NCgl2739, NCgl2518, NCgl2826, NCgl2042
	7	GO:0010126	mycothiol metabolic process	Biological Process	0.6	0.62	1	NCgl2487
	5	GO:0052803	imidazole-containing compound metabolic process	Biological Process	0.36	0.62	1	NCgl1448
	8	GO:0010125	mycothiol biosynthetic process	Biological Process	1	0.62	1	NCgl2487
	9	GO:0009199	ribonucleoside triphosphate metabolic process	Biological Process	2.02	5	8	NCgl1165, NCgl2287, NCgl1164, NCgl1159, NCgl1161, NCgl1160, NCgl1163, NCgl1162
	5	GO:0018904	ether metabolic process	Biological Process	0.6	0.62	1	NCgl2985
	5	GO:1901701	cellular response to oxygen-containing compound	Biological Process	0.22	0.62	1	NCgl2826
	9	GO:0023014	signal transduction by protein phosphorylation	Biological Process	1	0.62	1	NCgl2517
	4	GO:1901700	response to oxygen-containing compound	Biological Process	0.13	0.62	1	NCgl2826
	5	GO:0042180	cellular ketone metabolic process	Biological Process	0.36	0.62	1	NCgl2582
	6	GO:0042182	ketone catabolic process	Biological Process	0.6	0.62	1	NCgl2582
	4	GO:0070887	cellular response to chemical stimulus	Biological Process	0.13	0.62	1	NCgl2826
	6	GO:0045454	cell redox homeostasis	Biological Process	3	1.88	3	NCgl0355, NCgl2985, NCgl1041
	10	GO:0043039	tRNA aminoacylation	Biological Process	0.36	0.62	1	NCgl1352
	9	GO:0043038	amino acid activation	Biological Process	0.22	0.62	1	NCgl1352
	11	GO:0000154	rRNA modification	Biological Process	1.42	1.25	2	NCgl0791, NCgl2990
	11	GO:0015878	biotin transport	Biological Process	1	0.62	1	NCgl1883
	6	GO:0015851	nucleobase transport	Biological Process	0.6	0.62	1	NCgl0790
	11	GO:0009177	pyrimidine deoxyribonucleoside monophosphate biosynthetic process	Biological Process	0.6	0.62	1	NCgl2751
	10	GO:0009176	pyrimidine deoxyribonucleoside monophosphate metabolic process	Biological Process	0.36	0.62	1	NCgl2751
	9	GO:0045226	extracellular polysaccharide biosynthetic process	Biological Process	1	0.62	1	NCgl0337
	6	GO:0015849	organic acid transport	Biological Process	0.22	0.62	1	NCgl1883
	3	GO:0033036	macromolecule localization	Biological Process	2.12	3.12	5	NCgl2991, NCgl1077, NCgl1433, NCgl1522, NCgl1434
	9	GO:0009186	deoxyribonucleoside diphosphate metabolic process	Biological Process	1	0.62	1	NCgl2438
	5	GO:0034599	cellular response to oxidative stress	Biological Process	0.22	0.62	1	NCgl2826
	8	GO:0005971	ribonucleoside-diphosphate reductase complex	Cellular Component	1	0.62	1	NCgl2438
	6	GO:0005737	cytoplasm	Cellular Component	40.44	24.38	39	NCgl2327, NCgl2602, NCgl2701, NCgl1999, NCgl2607, NCgl1385, NCgl1880, NCgl2133, NCgl2990, NCgl0572, NCgl0573, NCgl1202, NCgl1862, NCgl0355, NCgl2810, NCgl0533, NCgl0171, NCgl0817, NCgl1448, NCgl1525, NCgl2515, NCgl2438, NCgl0711, NCgl1524, NCgl0536, NCgl0954, NCgl1306, NCgl2516, NCgl2879, NCgl0734a, NCgl0616, NCgl0240, NCgl1352, NCgl2287, NCgl2881, NCgl2621, NCgl2700, NCgl2765, NCgl2446
	5	GO:0016469	proton-transporting two-sector ATPase complex	Cellular Component	2.52	4.38	7	NCgl1165, NCgl1164, NCgl1159, NCgl1161, NCgl1160, NCgl1163, NCgl1162
	1	GO:0005575	cellular_component	Cellular Component	100.22	46.88	75	NCgl2603, NCgl2327, NCgl2602, NCgl1999, NCgl2607, NCgl1880, NCgl2133, NCgl0790, NCgl1165, NCgl1164, NCgl1202, NCgl1521, NCgl0355, NCgl1883, NCgl2810, NCgl0752, NCgl1522, NCgl1161, NCgl1160, NCgl1163, NCgl1041, NCgl1162, NCgl0817, NCgl2438, NCgl2515, NCgl0337, NCgl2514, NCgl0536, NCgl2517, NCgl1306, NCgl2516, NCgl2879, NCgl0616, NCgl2518, NCgl1508, NCgl1352, NCgl2287, NCgl1077, NCgl2881, NCgl0187,…
	4	GO:0098796	membrane protein complex	Cellular Component	3.96	6.88	11	NCgl1165, NCgl1077, NCgl1175, NCgl1164, NCgl1433, NCgl1159, NCgl1434, NCgl1161, NCgl1160, NCgl1163, NCgl1162
	6	GO:0030529	ribonucleoprotein complex	Cellular Component	1.8	1.88	3	NCgl2881, NCgl2446, NCgl2879
	7	GO:0098797	plasma membrane protein complex	Cellular Component	2.4	2.5	4	NCgl1077, NCgl1175, NCgl1433, NCgl1434
	7	GO:0098533	ATPase dependent transmembrane transport complex	Cellular Component	0.6	0.62	1	NCgl1175
	2	GO:0032991	macromolecular complex	Cellular Component	4.16	9.38	15	NCgl2438, NCgl2879, NCgl1165, NCgl2881, NCgl1077, NCgl1175, NCgl1164, NCgl1433, NCgl1159, NCgl2446, NCgl1434, NCgl1161, NCgl1160, NCgl1163, NCgl1162
	2	GO:0016020	membrane	Cellular Component	51.5	19.38	31	NCgl2603, NCgl2903, NCgl0790, NCgl2991, NCgl1165, NCgl1164, NCgl1521, NCgl1983, NCgl1883, NCgl0752, NCgl1941, NCgl1522, NCgl2071, NCgl1161, NCgl1160, NCgl1163, NCgl1162, NCgl0039, NCgl0337, NCgl2514, NCgl2517, NCgl1508, NCgl1176, NCgl1077, NCgl1175, NCgl0187, NCgl1433, NCgl0565, NCgl1159, NCgl1434, NCgl1174
	5	GO:0016021	integral component of membrane	Cellular Component	23.62	13.12	21	NCgl2603, NCgl0039, NCgl2514, NCgl2517, NCgl2903, NCgl1508, NCgl2991, NCgl1077, NCgl1175, NCgl1521, NCgl1983, NCgl1433, NCgl0565, NCgl0752, NCgl1941, NCgl1159, NCgl1522, NCgl1434, NCgl1161, NCgl1160, NCgl1174
	8	GO:0043590	bacterial nucleoid	Cellular Component	1	0.62	1	NCgl0240
	7	GO:0044444	cytoplasmic part	Cellular Component	2.4	2.5	4	NCgl2881, NCgl2446, NCgl2438, NCgl2879
	6	GO:0044459	plasma membrane part	Cellular Component	4.8	3.12	5	NCgl1077, NCgl1175, NCgl1433, NCgl1434, NCgl0039
	3	GO:0044464	cell part	Cellular Component	62.58	39.38	63	NCgl2603, NCgl2327, NCgl2602, NCgl1999, NCgl2607, NCgl1880, NCgl2133, NCgl1165, NCgl1164, NCgl1202, NCgl1521, NCgl0355, NCgl1883, NCgl2810, NCgl0752, NCgl1522, NCgl1161, NCgl1160, NCgl1163, NCgl1162, NCgl0817, NCgl2438, NCgl2515, NCgl0536, NCgl2517, NCgl1306, NCgl2516, NCgl2879, NCgl0616, NCgl2518, NCgl1352, NCgl2287, NCgl1077, NCgl2881, NCgl1433, NCgl2765, NCgl1159, NCgl1434, NCgl2446, NCgl2701,…
	5	GO:1990204	oxidoreductase complex	Cellular Component	0.6	0.62	1	NCgl2438
	3	GO:0044425	membrane part	Cellular Component	12.96	15.62	25	NCgl2603, NCgl2903, NCgl2991, NCgl1165, NCgl1164, NCgl1521, NCgl1983, NCgl0752, NCgl1941, NCgl1522, NCgl1161, NCgl1160, NCgl1163, NCgl1162, NCgl0039, NCgl2514, NCgl2517, NCgl1508, NCgl1077, NCgl1175, NCgl1433, NCgl0565, NCgl1159, NCgl1434, NCgl1174
	5	GO:0044424	intracellular part	Cellular Component	29.26	28.75	46	NCgl2327, NCgl2602, NCgl2701, NCgl1999, NCgl2607, NCgl1385, NCgl1880, NCgl2133, NCgl1165, NCgl2990, NCgl1164, NCgl0572, NCgl0573, NCgl1202, NCgl1862, NCgl0355, NCgl2810, NCgl0533, NCgl1161, NCgl0171, NCgl1160, NCgl1163, NCgl1162, NCgl0817, NCgl2438, NCgl1448, NCgl1525, NCgl2515, NCgl0711, NCgl1524, NCgl0536, NCgl0954, NCgl1306, NCgl2516, NCgl2879, NCgl0734a, NCgl0616, NCgl0240, NCgl1352, NCgl2287…
	8	GO:0043190	ATP-binding cassette (ABC) transporter complex	Cellular Component	1	0.62	1	NCgl1175
	6	GO:0033178	proton-transporting two-sector ATPase complex, catalytic domain	Cellular Component	2.4	2.5	4	NCgl1165, NCgl1164, NCgl1163, NCgl1162
	6	GO:0033177	proton-transporting two-sector ATPase complex, proton-transporting domain	Cellular Component	1.8	1.88	3	NCgl1159, NCgl1161, NCgl1160
	2	GO:0009295	nucleoid	Cellular Component	0.6	0.62	1	NCgl0240
	2	GO:0005623	cell	Cellular Component	102.69	40.62	65	NCgl2603, NCgl2327, NCgl2602, NCgl1999, NCgl2607, NCgl1880, NCgl2133, NCgl1165, NCgl1164, NCgl1202, NCgl1521, NCgl0355, NCgl1883, NCgl2810, NCgl0752, NCgl1522, NCgl1161, NCgl1160, NCgl1163, NCgl1041, NCgl1162, NCgl0817, NCgl2438, NCgl2515, NCgl0536, NCgl2517, NCgl1306, NCgl2516, NCgl2879, NCgl0616, NCgl2518, NCgl1352, NCgl2287, NCgl1077, NCgl2881, NCgl1433, NCgl2765, NCgl1159, NCgl1434, NCgl2446,…
	5	GO:0005886	plasma membrane	Cellular Component	24.08	12.5	20	NCgl2603, NCgl0039, NCgl1165, NCgl1077, NCgl1164, NCgl1175, NCgl1521, NCgl1433, NCgl1883, NCgl0565, NCgl0752, NCgl1941, NCgl1159, NCgl1522, NCgl1434, NCgl1161, NCgl1160, NCgl1163, NCgl1174, NCgl1162
	4	GO:0005622	intracellular	Cellular Component	67.55	31.25	50	NCgl2327, NCgl2602, NCgl1999, NCgl2607, NCgl1880, NCgl2133, NCgl1165, NCgl1164, NCgl1202, NCgl0355, NCgl2810, NCgl1161, NCgl1160, NCgl1163, NCgl1162, NCgl0817, NCgl2438, NCgl2515, NCgl2517, NCgl0536, NCgl1306, NCgl2516, NCgl2879, NCgl2518, NCgl0616, NCgl1352, NCgl2287, NCgl2881, NCgl2765, NCgl1159, NCgl2446, NCgl2701, NCgl1934, NCgl1856, NCgl1385, NCgl2990, NCgl0572, NCgl0573, NCgl1862, NCgl0533,…
	8	GO:0005887	integral component of plasma membrane	Cellular Component	4	2.5	4	NCgl1077, NCgl1433, NCgl1434, NCgl0039
	4	GO:1902494	catalytic complex	Cellular Component	0.72	1.25	2	NCgl1175, NCgl2438
	6	GO:1902495	transmembrane transporter complex	Cellular Component	0.36	0.62	1	NCgl1175
	6	GO:0043229	intracellular organelle	Cellular Component	1.44	2.5	4	NCgl0240, NCgl2881, NCgl2446, NCgl2879
	2	GO:0043226	organelle	Cellular Component	0.86	2.5	4	NCgl0240, NCgl2881, NCgl2446, NCgl2879
	3	GO:0043228	non-membrane-bounded organelle	Cellular Component	1.44	2.5	4	NCgl0240, NCgl2881, NCgl2446, NCgl2879
	7	GO:0043232	intracellular non-membrane-bounded organelle	Cellular Component	2.4	2.5	4	NCgl0240, NCgl2881, NCgl2446, NCgl2879
	3	GO:0043234	protein complex	Cellular Component	5.14	7.5	12	NCgl1165, NCgl1077, NCgl1175, NCgl1164, NCgl1433, NCgl1159, NCgl1434, NCgl2438, NCgl1161, NCgl1160, NCgl1163, NCgl1162
	7	GO:0031226	intrinsic component of plasma membrane	Cellular Component	2.4	2.5	4	NCgl1077, NCgl1433, NCgl1434, NCgl0039
	4	GO:0031224	intrinsic component of membrane	Cellular Component	14.17	13.12	21	NCgl2603, NCgl0039, NCgl2514, NCgl2517, NCgl2903, NCgl1508, NCgl2991, NCgl1077, NCgl1175, NCgl1521, NCgl1983, NCgl1433, NCgl0565, NCgl0752, NCgl1941, NCgl1159, NCgl1522, NCgl1434, NCgl1161, NCgl1160, NCgl1174
	4	GO:0071944	cell periphery	Cellular Component	14.45	12.5	20	NCgl2603, NCgl0039, NCgl1165, NCgl1077, NCgl1175, NCgl1164, NCgl1521, NCgl1433, NCgl1883, NCgl0565, NCgl0752, NCgl1941, NCgl1159, NCgl1522, NCgl1434, NCgl1161, NCgl1160, NCgl1163, NCgl1174, NCgl1162
	4	GO:1990351	transporter complex	Cellular Component	0.22	0.62	1	NCgl1175
	6	GO:0045259	proton-transporting ATP synthase complex	Cellular Component	4.2	4.38	7	NCgl1165, NCgl1164, NCgl1159, NCgl1161, NCgl1160, NCgl1163, NCgl1162
	7	GO:0045261	proton-transporting ATP synthase complex, catalytic core F(1)	Cellular Component	4	2.5	4	NCgl1165, NCgl1164, NCgl1163, NCgl1162
	7	GO:0045263	proton-transporting ATP synthase complex, coupling factor F(o)	Cellular Component	3	1.88	3	NCgl1159, NCgl1161, NCgl1160
	8	GO:0005840	ribosome	Cellular Component	3	1.88	3	NCgl2881, NCgl2446, NCgl2879
	8	GO:0033281	TAT protein transport complex	Cellular Component	3	1.88	3	NCgl1077, NCgl1433, NCgl1434
	4	GO:0016645	oxidoreductase activity, acting on the CH-NH group of donors	Molecular Function	0.36	0.62	1	NCgl0968
	8	GO:0016887	ATPase activity	Molecular Function	11.73	6.88	11	NCgl1165, NCgl1880, NCgl1175, NCgl1164, NCgl2465, NCgl1884, NCgl1159, NCgl2603, NCgl1161, NCgl1163, NCgl1162
	5	GO:0016646	oxidoreductase activity, acting on the CH-NH group of donors, NAD or NADP as acceptor	Molecular Function	0.6	0.62	1	NCgl0968
	6	GO:0016407	acetyltransferase activity	Molecular Function	0.6	0.62	1	NCgl2487
	7	GO:0005507	copper ion binding	Molecular Function	1	0.62	1	NCgl2975
	7	GO:0005506	iron ion binding	Molecular Function	3.6	1.88	3	NCgl2740, NCgl0234, NCgl0071
	4	GO:0016651	oxidoreductase activity, acting on NAD(P)H	Molecular Function	0.36	0.62	1	NCgl0355
	6	GO:0016410	N-acyltransferase activity	Molecular Function	0.6	0.62	1	NCgl2487
	5	GO:0016876	ligase activity, forming aminoacyl-tRNA and related compounds	Molecular Function	0.36	0.62	1	NCgl1352
	6	GO:0034062	RNA polymerase activity	Molecular Function	1.2	1.25	2	NCgl1844, NCgl0733
	4	GO:0016879	ligase activity, forming carbon-nitrogen bonds	Molecular Function	0.58	1.25	2	NCgl2133, NCgl2516
	4	GO:0016638	oxidoreductase activity, acting on the CH-NH2 group of donors	Molecular Function	0.36	0.62	1	NCgl1999
	5	GO:0060590	ATPase regulator activity	Molecular Function	0.6	0.62	1	NCgl2701
	5	GO:0016639	oxidoreductase activity, acting on the CH-NH2 group of donors, NAD or NADP as acceptor	Molecular Function	0.6	0.62	1	NCgl1999
	6	GO:0004672	protein kinase activity	Molecular Function	0.36	0.62	1	NCgl2517
	7	GO:0004673	protein histidine kinase activity	Molecular Function	0.6	0.62	1	NCgl2517
	7	GO:0004427	inorganic diphosphatase activity	Molecular Function	1	0.62	1	NCgl2607
	3	GO:0005515	protein binding	Molecular Function	13.36	6.25	10	NCgl1385, NCgl0045, NCgl0573, NCgl0046, NCgl2621, NCgl2700, NCgl0841, NCgl2701, NCgl0339, NCgl1084
	5	GO:0016880	acid-ammonia (or amide) ligase activity	Molecular Function	0.36	0.62	1	NCgl2133
	5	GO:0016882	cyclo-ligase activity	Molecular Function	0.6	0.62	1	NCgl2516
	4	GO:0016866	intramolecular transferase activity	Molecular Function	0.22	0.62	1	NCgl0390
	5	GO:0016624	oxidoreductase activity, acting on the aldehyde or oxo group of donors, disulfide as acceptor	Molecular Function	1.2	1.25	2	NCgl2167, NCgl1084
	5	GO:0016868	intramolecular transferase activity, phosphotransferases	Molecular Function	0.36	0.62	1	NCgl0390
	4	GO:0016627	oxidoreductase activity, acting on the CH-CH group of donors	Molecular Function	2.6	1.25	2	NCgl0973, NCgl1508
	6	GO:0000287	magnesium ion binding	Molecular Function	4	2.5	4	NCgl2521, NCgl2008, NCgl2516, NCgl2607
	7	GO:0004636	phosphoribosyl-ATP diphosphatase activity	Molecular Function	1	0.62	1	NCgl1448
	3	GO:0016874	ligase activity	Molecular Function	4.48	2.5	4	NCgl1352, NCgl2133, NCgl2521, NCgl2516
	4	GO:0016875	ligase activity, forming carbon-oxygen bonds	Molecular Function	0.22	0.62	1	NCgl1352
	4	GO:0016614	oxidoreductase activity, acting on CH-OH group of donors	Molecular Function	3.46	5.62	9	NCgl2297, NCgl2586, NCgl0187, NCgl0099, NCgl2810, NCgl2449, NCgl0634, NCgl0315, NCgl2582
	5	GO:0016615	malate dehydrogenase activity	Molecular Function	0.6	0.62	1	NCgl2297
	5	GO:0016616	oxidoreductase activity, acting on the CH-OH group of donors, NAD or NADP as acceptor	Molecular Function	5.16	5.62	9	NCgl2297, NCgl2586, NCgl0187, NCgl0099, NCgl2810, NCgl2449, NCgl0634, NCgl0315, NCgl2582
	4	GO:0016859	cis-trans isomerase activity	Molecular Function	1.2	1.25	2	NCgl0033, NCgl0796
	6	GO:0004644	phosphoribosylglycinamide formyltransferase activity	Molecular Function	1	0.62	1	NCgl0826
	3	GO:0048037	cofactor binding	Molecular Function	4.18	6.25	10	NCgl0187, NCgl2521, NCgl0355, NCgl0973, NCgl0237, NCgl2515, NCgl0954, NCgl1084, NCgl0968, NCgl0616
	4	GO:0016860	intramolecular oxidoreductase activity	Molecular Function	1.44	1.88	3	NCgl0817, NCgl2337, NCgl1524
	5	GO:0016861	intramolecular oxidoreductase activity, interconverting aldoses and ketoses	Molecular Function	2.4	1.88	3	NCgl0817, NCgl2337, NCgl1524
	2	GO:0016209	antioxidant activity	Molecular Function	3.96	2.5	4	NCgl2804, NCgl2826, NCgl1608, NCgl1041
	6	GO:0036054	protein-malonyllysine demalonylase activity	Molecular Function	1	0.62	1	NCgl0616
	6	GO:0036055	protein-succinyllysine desuccinylase activity	Molecular Function	1	0.62	1	NCgl0616
	7	GO:0004222	metalloendopeptidase activity	Molecular Function	2	1.25	2	NCgl2603, NCgl0151
	5	GO:0004457	lactate dehydrogenase activity	Molecular Function	0.6	0.62	1	NCgl2810
	6	GO:0004459	L-lactate dehydrogenase activity	Molecular Function	1	0.62	1	NCgl2810
	6	GO:0016211	ammonia ligase activity	Molecular Function	0.6	0.62	1	NCgl2133
	9	GO:0030743	rRNA (adenosine-2'-O-)-methyltransferase activity	Molecular Function	1	0.62	1	NCgl0791
	5	GO:0030976	thiamine pyrophosphate binding	Molecular Function	2	1.25	2	NCgl2521, NCgl1084
	6	GO:0008829	dCTP deaminase activity	Molecular Function	1	0.62	1	NCgl2751
	4	GO:0016684	oxidoreductase activity, acting on peroxide as acceptor	Molecular Function	3.36	1.88	3	NCgl2804, NCgl1608, NCgl1041
	4	GO:0016667	oxidoreductase activity, acting on a sulfur group of donors	Molecular Function	0.72	1.25	2	NCgl0355, NCgl2985
	5	GO:0016668	oxidoreductase activity, acting on a sulfur group of donors, NAD(P) as acceptor	Molecular Function	0.6	0.62	1	NCgl0355
	3	GO:1901681	sulfur compound binding	Molecular Function	1.2	1.25	2	NCgl2521, NCgl1084
	4	GO:0060589	nucleoside-triphosphatase regulator activity	Molecular Function	0.36	0.62	1	NCgl2701
	9	GO:0005525	GTP binding	Molecular Function	2	1.25	2	NCgl2765, NCgl2602
	9	GO:0005524	ATP binding	Molecular Function	25	15.62	25	NCgl2603, NCgl2008, NCgl1165, NCgl1880, NCgl2133, NCgl1164, NCgl0572, NCgl0573, NCgl1202, NCgl1884, NCgl2973, NCgl0533, NCgl1163, NCgl1448, NCgl1525, NCgl2517, NCgl1306, NCgl2516, NCgl1352, NCgl2287, NCgl1175, NCgl2443, NCgl2465, NCgl2621, NCgl2700
	8	GO:0016433	rRNA (adenine) methyltransferase activity	Molecular Function	0.6	0.62	1	NCgl0791
	8	GO:0016435	rRNA (guanine) methyltransferase activity	Molecular Function	0.6	0.62	1	NCgl2990
	5	GO:0016899	oxidoreductase activity, acting on the CH-OH group of donors, oxygen as acceptor	Molecular Function	0.6	0.62	1	NCgl0187
	6	GO:0016417	S-acyltransferase activity	Molecular Function	0.36	0.62	1	NCgl1084
	7	GO:0004450	isocitrate dehydrogenase (NADP+) activity	Molecular Function	1	0.62	1	NCgl0634
	6	GO:0004448	isocitrate dehydrogenase activity	Molecular Function	0.6	0.62	1	NCgl0634
	7	GO:0030955	potassium ion binding	Molecular Function	1	0.62	1	NCgl2008
	5	GO:0015399	primary active transmembrane transporter activity	Molecular Function	0.98	4.38	7	NCgl1165, NCgl1164, NCgl1522, NCgl1159, NCgl1161, NCgl1163, NCgl1162
	3	GO:0036094	small molecule binding	Molecular Function	6.08	22.5	36	NCgl2603, NCgl2602, NCgl2008, NCgl2701, NCgl0968, NCgl1165, NCgl1880, NCgl2133, NCgl1164, NCgl0572, NCgl1486, NCgl0573, NCgl1202, NCgl1884, NCgl2973, NCgl0355, NCgl0533, NCgl0973, NCgl1084, NCgl1163, NCgl1448, NCgl1525, NCgl2517, NCgl1306, NCgl2516, NCgl0616, NCgl1352, NCgl2287, NCgl1175, NCgl2443, NCgl2465, NCgl0187, NCgl2621, NCgl2521, NCgl2700, NCgl2765
	6	GO:0004022	alcohol dehydrogenase (NAD) activity	Molecular Function	1	0.62	1	NCgl2449
	8	GO:0004017	adenylate kinase activity	Molecular Function	1	0.62	1	NCgl0533
	3	GO:0016491	oxidoreductase activity	Molecular Function	43.04	20.62	33	NCgl2449, NCgl2902, NCgl1999, NCgl2804, NCgl2826, NCgl0968, NCgl2297, NCgl0099, NCgl2277, NCgl0355, NCgl0234, NCgl2810, NCgl0973, NCgl1084, NCgl1041, NCgl2438, NCgl0634, NCgl0315, NCgl0975, NCgl2937, NCgl1608, NCgl1508, NCgl0186, NCgl2740, NCgl2586, NCgl2146, NCgl0187, NCgl2443, NCgl2167, NCgl2521, NCgl2985, NCgl2582, NCgl1173
	4	GO:0046906	tetrapyrrole binding	Molecular Function	1.2	1.25	2	NCgl2740, NCgl1608
	4	GO:0038023	signaling receptor activity	Molecular Function	0.6	0.62	1	NCgl2517
	6	GO:0046914	transition metal ion binding	Molecular Function	8.76	8.75	14	NCgl2449, NCgl2603, NCgl2602, NCgl2902, NCgl0616, NCgl2740, NCgl2673, NCgl0234, NCgl2975, NCgl2579, NCgl2700, NCgl2765, NCgl0071, NCgl0073
	7	GO:0004252	serine-type endopeptidase activity	Molecular Function	3	1.88	3	NCgl0841, NCgl1855, NCgl2327
	6	GO:0005345	purine nucleobase transmembrane transporter activity	Molecular Function	1	0.62	1	NCgl0790
	4	GO:0005344	oxygen transporter activity	Molecular Function	1	0.62	1	NCgl2740
	6	GO:0004015	adenosylmethionine-8-amino-7-oxononanoate transaminase activity	Molecular Function	1	0.62	1	NCgl2515
	6	GO:0016462	pyrophosphatase activity	Molecular Function	5.42	8.12	13	NCgl2603, NCgl1448, NCgl2607, NCgl1165, NCgl1880, NCgl1175, NCgl1164, NCgl2465, NCgl1884, NCgl1159, NCgl1161, NCgl1163, NCgl1162
	4	GO:0015197	peptide transporter activity	Molecular Function	1	0.62	1	NCgl2514
	4	GO:1901265	nucleoside phosphate binding	Molecular Function	11.36	20.62	33	NCgl2603, NCgl2602, NCgl2008, NCgl2701, NCgl0968, NCgl1165, NCgl1880, NCgl2133, NCgl1164, NCgl0572, NCgl0573, NCgl1202, NCgl1884, NCgl2973, NCgl0355, NCgl0533, NCgl0973, NCgl1163, NCgl1448, NCgl1525, NCgl2517, NCgl1306, NCgl2516, NCgl0616, NCgl1352, NCgl2287, NCgl1175, NCgl2443, NCgl2465, NCgl0187, NCgl2621, NCgl2700, NCgl2765
	8	GO:0008662	1-phosphofructokinase activity	Molecular Function	1	0.62	1	NCgl1857
	6	GO:0004069	L-aspartate:2-oxoglutarate aminotransferase activity	Molecular Function	1	0.62	1	NCgl0237
	2	GO:0098772	molecular function regulator	Molecular Function	0.13	0.62	1	NCgl2701
	5	GO:0016298	lipase activity	Molecular Function	0.6	0.62	1	NCgl0079
	6	GO:0004076	biotin synthase activity	Molecular Function	1	0.62	1	NCgl0071
	4	GO:0051213	dioxygenase activity	Molecular Function	0.6	0.62	1	NCgl0234
	6	GO:0031420	alkali metal ion binding	Molecular Function	0.6	0.62	1	NCgl2008
	5	GO:0031406	carboxylic acid binding	Molecular Function	0.6	0.62	1	NCgl1486
	7	GO:0008649	rRNA methyltransferase activity	Molecular Function	0.72	1.25	2	NCgl0791, NCgl2990
	7	GO:0017111	nucleoside-triphosphatase activity	Molecular Function	7.04	6.88	11	NCgl1165, NCgl1880, NCgl1175, NCgl1164, NCgl2465, NCgl1884, NCgl1159, NCgl2603, NCgl1161, NCgl1163, NCgl1162
	7	GO:0030554	adenyl nucleotide binding	Molecular Function	9.6	16.25	26	NCgl2603, NCgl2008, NCgl2701, NCgl1165, NCgl1880, NCgl2133, NCgl1164, NCgl0572, NCgl0573, NCgl1202, NCgl1884, NCgl2973, NCgl0533, NCgl1163, NCgl1448, NCgl1525, NCgl2517, NCgl1306, NCgl2516, NCgl1352, NCgl2287, NCgl1175, NCgl2443, NCgl2465, NCgl2621, NCgl2700
	5	GO:0022884	macromolecule transmembrane transporter activity	Molecular Function	2.76	2.5	4	NCgl1077, NCgl1433, NCgl1434, NCgl1522
	7	GO:0022890	inorganic cation transmembrane transporter activity	Molecular Function	4.97	5.62	9	NCgl1165, NCgl1164, NCgl1521, NCgl1983, NCgl1159, NCgl1161, NCgl1160, NCgl1163, NCgl1162
	4	GO:0022891	substrate-specific transmembrane transporter activity	Molecular Function	8.4	9.38	15	NCgl0790, NCgl1077, NCgl1165, NCgl1164, NCgl1433, NCgl1521, NCgl1983, NCgl0565, NCgl1434, NCgl1522, NCgl1159, NCgl1161, NCgl1160, NCgl1163, NCgl1162
	3	GO:0022892	substrate-specific transporter activity	Molecular Function	6.9	10.62	17	NCgl2514, NCgl0790, NCgl1077, NCgl1165, NCgl1164, NCgl2740, NCgl1433, NCgl1521, NCgl1983, NCgl0565, NCgl1434, NCgl1522, NCgl1159, NCgl1161, NCgl1160, NCgl1163, NCgl1162
	7	GO:0019001	guanyl nucleotide binding	Molecular Function	0.72	1.25	2	NCgl2765, NCgl2602
	5	GO:0046872	metal ion binding	Molecular Function	39.02	19.38	31	NCgl2449, NCgl2603, NCgl2008, NCgl2602, NCgl2902, NCgl2607, NCgl2826, NCgl2673, NCgl1202, NCgl0234, NCgl2975, NCgl2579, NCgl2875, NCgl1084, NCgl0071, NCgl1482, NCgl0073, NCgl2438, NCgl0634, NCgl0711, NCgl2516, NCgl0734a, NCgl2937, NCgl0616, NCgl2287, NCgl1057, NCgl2146, NCgl2740, NCgl2521, NCgl2700, NCgl2765
	6	GO:0019238	cyclohydrolase activity	Molecular Function	0.36	0.62	1	NCgl2602
	3	GO:0019239	deaminase activity	Molecular Function	0.6	0.62	1	NCgl2751
	6	GO:0008320	protein transmembrane transporter activity	Molecular Function	4.6	2.5	4	NCgl1077, NCgl1433, NCgl1434, NCgl1522
	6	GO:0008324	cation transmembrane transporter activity	Molecular Function	14.54	6.25	10	NCgl1165, NCgl1164, NCgl1521, NCgl1983, NCgl0565, NCgl1159, NCgl1161, NCgl1160, NCgl1163, NCgl1162
	4	GO:0008565	protein transporter activity	Molecular Function	2.76	2.5	4	NCgl1077, NCgl1433, NCgl1434, NCgl1522
	4	GO:0005057	receptor signaling protein activity	Molecular Function	0.6	0.62	1	NCgl2517
	3	GO:0022857	transmembrane transporter activity	Molecular Function	5.04	9.38	15	NCgl0790, NCgl1077, NCgl1165, NCgl1164, NCgl1433, NCgl1521, NCgl1983, NCgl0565, NCgl1434, NCgl1522, NCgl1159, NCgl1161, NCgl1160, NCgl1163, NCgl1162
	4	GO:0019213	deacetylase activity	Molecular Function	0.36	0.62	1	NCgl0616
	3	GO:0030234	enzyme regulator activity	Molecular Function	0.22	0.62	1	NCgl2701
	3	GO:0044877	macromolecular complex binding	Molecular Function	0.36	0.62	1	NCgl2042
	6	GO:0030060	L-malate dehydrogenase activity	Molecular Function	1	0.62	1	NCgl2297
	9	GO:0009002	serine-type D-Ala-D-Ala carboxypeptidase activity	Molecular Function	1	0.62	1	NCgl0650
	3	GO:0051183	vitamin transporter activity	Molecular Function	0.6	0.62	1	NCgl1883
	3	GO:0051184	cofactor transporter activity	Molecular Function	0.6	0.62	1	NCgl1883
	7	GO:0003933	GTP cyclohydrolase activity	Molecular Function	0.6	0.62	1	NCgl2602
	8	GO:0003934	GTP cyclohydrolase I activity	Molecular Function	1	0.62	1	NCgl2602
	6	GO:0003938	IMP dehydrogenase activity	Molecular Function	1	0.62	1	NCgl2586
	6	GO:0043565	sequence-specific DNA binding	Molecular Function	1	0.62	1	NCgl1887
	6	GO:0043566	structure-specific DNA binding	Molecular Function	0.6	0.62	1	NCgl1880
	7	GO:0003905	alkylbase DNA N-glycosylase activity	Molecular Function	0.72	1.25	2	NCgl0142, NCgl2739
	7	GO:0003908	methylated-DNA-[protein]-cysteine S-methyltransferase activity	Molecular Function	1	0.62	1	NCgl2901
	5	GO:0033558	protein deacetylase activity	Molecular Function	0.6	0.62	1	NCgl0616
	3	GO:0035731	dinitrosyl-iron complex binding	Molecular Function	2	1.25	2	NCgl0711, NCgl0734a
	6	GO:0008379	thioredoxin peroxidase activity	Molecular Function	1	0.62	1	NCgl1041
	6	GO:0008135	translation factor activity, RNA binding	Molecular Function	0.6	0.62	1	NCgl0536
	3	GO:0097159	organic cyclic compound binding	Molecular Function	20.95	38.75	62	NCgl2603, NCgl2602, NCgl2008, NCgl1165, NCgl1880, NCgl2133, NCgl1164, NCgl0791, NCgl0430, NCgl1202, NCgl1884, NCgl2973, NCgl0355, NCgl2699, NCgl1084, NCgl1163, NCgl1482, NCgl2515, NCgl0733, NCgl2517, NCgl0536, NCgl1306, NCgl2516, NCgl2879, NCgl2519, NCgl2518, NCgl0616, NCgl1352, NCgl2287, NCgl2881, NCgl2443, NCgl0187, NCgl2200, NCgl2521, NCgl2765, NCgl2886, NCgl2042, NCgl1855, NCgl2701, NCgl1934,…
	6	GO:0017076	purine nucleotide binding	Molecular Function	6.19	17.5	28	NCgl2603, NCgl2602, NCgl2008, NCgl2701, NCgl1165, NCgl1880, NCgl2133, NCgl1164, NCgl0572, NCgl0573, NCgl1202, NCgl1884, NCgl2973, NCgl0533, NCgl1163, NCgl1448, NCgl1525, NCgl2517, NCgl1306, NCgl2516, NCgl1352, NCgl2287, NCgl1175, NCgl2443, NCgl2465, NCgl2621, NCgl2700, NCgl2765
	7	GO:0080130	L-phenylalanine:2-oxoglutarate aminotransferase activity	Molecular Function	1	0.62	1	NCgl0237
	6	GO:0047547	2-methylcitrate dehydratase activity	Molecular Function	1	0.62	1	NCgl2450
	8	GO:0003730	mRNA 3'-UTR binding	Molecular Function	1	0.62	1	NCgl1482
	6	GO:0004812	aminoacyl-tRNA ligase activity	Molecular Function	0.6	0.62	1	NCgl1352
	5	GO:0003723	RNA binding	Molecular Function	9.38	4.38	7	NCgl1352, NCgl2881, NCgl0791, NCgl0536, NCgl2879, NCgl1482, NCgl2042
	6	GO:0003727	single-stranded RNA binding	Molecular Function	1	0.62	1	NCgl2042
	7	GO:0003729	mRNA binding	Molecular Function	0.6	0.62	1	NCgl1482
	8	GO:0008199	ferric iron binding	Molecular Function	1	0.62	1	NCgl0234
	6	GO:0047798	cyclomaltodextrinase activity	Molecular Function	1	0.62	1	NCgl0853
	3	GO:0003735	structural constituent of ribosome	Molecular Function	4	2.5	4	NCgl2881, NCgl0410, NCgl2446, NCgl2879
	5	GO:0008168	methyltransferase activity	Molecular Function	7.08	3.75	6	NCgl0791, NCgl2990, NCgl2027, NCgl2513, NCgl2901, NCgl0826
	3	GO:0003700	sequence-specific DNA binding transcription factor activity	Molecular Function	7	4.38	7	NCgl0430, NCgl2200, NCgl2886, NCgl1844, NCgl0733, NCgl1934, NCgl1856
	8	GO:0047334	diphosphate-fructose-6-phosphate 1-phosphotransferase activity	Molecular Function	1	0.62	1	NCgl1202
	6	GO:0008173	RNA methyltransferase activity	Molecular Function	0.43	1.25	2	NCgl0791, NCgl2990
	6	GO:0008172	S-methyltransferase activity	Molecular Function	0.6	0.62	1	NCgl2901
	6	GO:0008171	O-methyltransferase activity	Molecular Function	0.6	0.62	1	NCgl0791
	6	GO:0008170	N-methyltransferase activity	Molecular Function	0.6	0.62	1	NCgl2990
	5	GO:0020037	heme binding	Molecular Function	2	1.25	2	NCgl2740, NCgl1608
	6	GO:0004807	triose-phosphate isomerase activity	Molecular Function	1	0.62	1	NCgl1524
	6	GO:0004806	triglyceride lipase activity	Molecular Function	1	0.62	1	NCgl0079
	5	GO:0016843	amine-lyase activity	Molecular Function	1.2	1.25	2	NCgl0754, NCgl0755
	6	GO:0004611	phosphoenolpyruvate carboxykinase activity	Molecular Function	0.6	0.62	1	NCgl2765
	7	GO:0004613	phosphoenolpyruvate carboxykinase (GTP) activity	Molecular Function	1	0.62	1	NCgl2765
	6	GO:0004618	phosphoglycerate kinase activity	Molecular Function	1	0.62	1	NCgl1525
	6	GO:0004619	phosphoglycerate mutase activity	Molecular Function	0.6	0.62	1	NCgl0390
	3	GO:0016853	isomerase activity	Molecular Function	8.71	4.38	7	NCgl0817, NCgl0033, NCgl0796, NCgl2337, NCgl2985, NCgl1524, NCgl0390
	5	GO:0016832	aldehyde-lyase activity	Molecular Function	0.6	0.62	1	NCgl2673
	14	GO:0036442	hydrogen-exporting ATPase activity	Molecular Function	1.2	1.25	2	NCgl1164, NCgl1163
	4	GO:0016835	carbon-oxygen lyase activity	Molecular Function	2.04	2.5	4	NCgl2473, NCgl2579, NCgl2450, NCgl1482
	5	GO:0016836	hydro-lyase activity	Molecular Function	2.4	1.88	3	NCgl2579, NCgl2450, NCgl1482
	3	GO:0004872	receptor activity	Molecular Function	0.36	0.62	1	NCgl2517
	3	GO:0004871	signal transducer activity	Molecular Function	0.36	0.62	1	NCgl2517
	4	GO:0016840	carbon-nitrogen lyase activity	Molecular Function	0.72	1.25	2	NCgl0754, NCgl0755
	2	GO:0009055	electron carrier activity	Molecular Function	1	0.62	1	NCgl1057
	3	GO:0043167	ion binding	Molecular Function	42.89	36.88	59	NCgl2603, NCgl2449, NCgl2008, NCgl2602, NCgl2607, NCgl1165, NCgl1880, NCgl2133, NCgl1164, NCgl1486, NCgl1202, NCgl1884, NCgl2973, NCgl0234, NCgl0355, NCgl2975, NCgl2579, NCgl0071, NCgl1084, NCgl1163, NCgl1482, NCgl0073, NCgl2438, NCgl0853, NCgl2515, NCgl2517, NCgl2516, NCgl1306, NCgl0616, NCgl1352, NCgl2287, NCgl2443, NCgl0187, NCgl2521, NCgl2765, NCgl2902, NCgl2826, NCgl0968, NCgl0572, NCgl0573,…
	3	GO:0016829	lyase activity	Molecular Function	13	6.88	11	NCgl0340, NCgl2473, NCgl2673, NCgl2579, NCgl2765, NCgl0754, NCgl0106, NCgl0755, NCgl2450, NCgl1482, NCgl2471
	4	GO:0043169	cation binding	Molecular Function	56.61	20	32	NCgl2449, NCgl2603, NCgl2008, NCgl2602, NCgl2902, NCgl2607, NCgl2826, NCgl2673, NCgl1202, NCgl0234, NCgl2975, NCgl2579, NCgl2875, NCgl0071, NCgl1084, NCgl1482, NCgl0073, NCgl0853, NCgl2438, NCgl0634, NCgl0711, NCgl2516, NCgl0734a, NCgl2937, NCgl0616, NCgl2287, NCgl2740, NCgl1057, NCgl2146, NCgl2521, NCgl2700, NCgl2765
	4	GO:0043168	anion binding	Molecular Function	16.08	23.75	38	NCgl2603, NCgl2602, NCgl2008, NCgl0968, NCgl1165, NCgl1880, NCgl2133, NCgl1164, NCgl0572, NCgl1486, NCgl0573, NCgl1202, NCgl1884, NCgl2973, NCgl0355, NCgl0533, NCgl0973, NCgl1084, NCgl1163, NCgl1448, NCgl1525, NCgl0237, NCgl2515, NCgl2517, NCgl0954, NCgl1306, NCgl2516, NCgl0616, NCgl1352, NCgl2287, NCgl1175, NCgl2443, NCgl2465, NCgl0187, NCgl2621, NCgl2521, NCgl2700, NCgl2765
	6	GO:0003994	aconitate hydratase activity	Molecular Function	1	0.62	1	NCgl1482
	7	GO:0003743	translation initiation factor activity	Molecular Function	1	0.62	1	NCgl0536
	7	GO:0004831	tyrosine-tRNA ligase activity	Molecular Function	1	0.62	1	NCgl1352
	6	GO:0070546	L-phenylalanine aminotransferase activity	Molecular Function	0.6	0.62	1	NCgl0237
	4	GO:0016830	carbon-carbon lyase activity	Molecular Function	0.58	1.25	2	NCgl2673, NCgl2765
	5	GO:0016831	carboxy-lyase activity	Molecular Function	0.36	0.62	1	NCgl2765
	4	GO:0016810	hydrolase activity, acting on carbon-nitrogen (but not peptide) bonds	Molecular Function	1.93	3.12	5	NCgl2751, NCgl2986, NCgl2602, NCgl0755, NCgl0616
	5	GO:0016811	hydrolase activity, acting on carbon-nitrogen (but not peptide) bonds, in linear amides	Molecular Function	2.4	1.88	3	NCgl2986, NCgl0755, NCgl0616
	5	GO:0016814	hydrolase activity, acting on carbon-nitrogen (but not peptide) bonds, in cyclic amidines	Molecular Function	0.82	1.25	2	NCgl2751, NCgl2602
	4	GO:0016817	hydrolase activity, acting on acid anhydrides	Molecular Function	2.53	8.12	13	NCgl2603, NCgl1448, NCgl2607, NCgl1165, NCgl1880, NCgl1175, NCgl1164, NCgl2465, NCgl1884, NCgl1159, NCgl1161, NCgl1163, NCgl1162
	5	GO:0016818	hydrolase activity, acting on acid anhydrides, in phosphorus-containing anhydrides	Molecular Function	3.25	8.12	13	NCgl2603, NCgl1448, NCgl2607, NCgl1165, NCgl1880, NCgl1175, NCgl1164, NCgl2465, NCgl1884, NCgl1159, NCgl1161, NCgl1163, NCgl1162
	4	GO:0043177	organic acid binding	Molecular Function	0.36	0.62	1	NCgl1486
	5	GO:0003995	acyl-CoA dehydrogenase activity	Molecular Function	1	0.62	1	NCgl0973
	5	GO:0004601	peroxidase activity	Molecular Function	3.6	1.88	3	NCgl2804, NCgl1608, NCgl1041
	5	GO:0003755	peptidyl-prolyl cis-trans isomerase activity	Molecular Function	2	1.25	2	NCgl0033, NCgl0796
	5	GO:0016820	hydrolase activity, acting on acid anhydrides, catalyzing transmembrane movement of substances	Molecular Function	1.04	3.75	6	NCgl1165, NCgl1164, NCgl1159, NCgl1161, NCgl1163, NCgl1162
	4	GO:0016769	transferase activity, transferring nitrogenous groups	Molecular Function	0.94	1.25	2	NCgl2515, NCgl0237
	5	GO:0004784	superoxide dismutase activity	Molecular Function	1	0.62	1	NCgl2826
	7	GO:0003697	single-stranded DNA binding	Molecular Function	1	0.62	1	NCgl1880
	3	GO:0070283	radical SAM enzyme activity	Molecular Function	0.6	0.62	1	NCgl0071
	9	GO:0070043	rRNA (guanine-N7-)-methyltransferase activity	Molecular Function	1	0.62	1	NCgl2990
	4	GO:0016772	transferase activity, transferring phosphorus-containing groups	Molecular Function	9.46	7.5	12	NCgl2287, NCgl1202, NCgl1862, NCgl2973, NCgl0533, NCgl1525, NCgl1844, NCgl2008, NCgl0733, NCgl1857, NCgl2517, NCgl1306
	5	GO:0016773	phosphotransferase activity, alcohol group as acceptor	Molecular Function	2.5	3.12	5	NCgl1202, NCgl2008, NCgl1857, NCgl2517, NCgl1306
	5	GO:0016774	phosphotransferase activity, carboxyl group as acceptor	Molecular Function	0.6	0.62	1	NCgl1525
	5	GO:0016775	phosphotransferase activity, nitrogenous group as acceptor	Molecular Function	0.36	0.62	1	NCgl2517
	5	GO:0016776	phosphotransferase activity, phosphate group as acceptor	Molecular Function	1.8	1.88	3	NCgl2287, NCgl2973, NCgl0533
	4	GO:0016757	transferase activity, transferring glycosyl groups	Molecular Function	1	0.62	1	NCgl0724
	7	GO:0004550	nucleoside diphosphate kinase activity	Molecular Function	1	0.62	1	NCgl2287
	5	GO:0004553	hydrolase activity, hydrolyzing O-glycosyl compounds	Molecular Function	0.6	0.62	1	NCgl0853
	6	GO:0004312	fatty acid synthase activity	Molecular Function	0.6	0.62	1	NCgl0315
	5	GO:0051539	4 iron, 4 sulfur cluster binding	Molecular Function	5	3.12	5	NCgl1057, NCgl0711, NCgl0071, NCgl0734a, NCgl1482
	4	GO:0051536	iron-sulfur cluster binding	Molecular Function	4.2	3.75	6	NCgl1057, NCgl0711, NCgl0071, NCgl0734a, NCgl2937, NCgl1482
	5	GO:0051537	2 iron, 2 sulfur cluster binding	Molecular Function	2	1.25	2	NCgl0071, NCgl2937
	5	GO:0016987	sigma factor activity	Molecular Function	2	1.25	2	NCgl1844, NCgl0733
	4	GO:0016746	transferase activity, transferring acyl groups	Molecular Function	0.92	1.88	3	NCgl2487, NCgl0315, NCgl1084
	5	GO:0016747	transferase activity, transferring acyl groups other than amino-acyl groups	Molecular Function	1.54	1.88	3	NCgl2487, NCgl0315, NCgl1084
	3	GO:1901363	heterocyclic compound binding	Molecular Function	20.95	38.75	62	NCgl2603, NCgl2602, NCgl2008, NCgl1165, NCgl1880, NCgl2133, NCgl1164, NCgl0791, NCgl0430, NCgl1202, NCgl1884, NCgl2973, NCgl0355, NCgl2699, NCgl1084, NCgl1163, NCgl1482, NCgl2515, NCgl0733, NCgl2517, NCgl0536, NCgl1306, NCgl2516, NCgl2879, NCgl2519, NCgl2518, NCgl0616, NCgl1352, NCgl2287, NCgl2881, NCgl2443, NCgl0187, NCgl2200, NCgl2521, NCgl2765, NCgl2886, NCgl2042, NCgl1855, NCgl2701, NCgl1934,…
	6	GO:0016748	succinyltransferase activity	Molecular Function	0.36	0.62	1	NCgl1084
	1	GO:0003674	molecular_function	Molecular Function	173.02	99.38	159	NCgl2603, NCgl2449, NCgl2602, NCgl2327, NCgl1999, NCgl2607, NCgl0826, NCgl1880, NCgl0790, NCgl1363, NCgl0791, NCgl2297, NCgl0153, NCgl2451, NCgl0033, NCgl1486, NCgl0430, NCgl1884, NCgl2973, NCgl1521, NCgl1883, NCgl2975, NCgl0796, NCgl2337, NCgl2579, NCgl2699, NCgl1522, NCgl1084, NCgl0390, NCgl1482, NCgl2450, NCgl0151, NCgl0817, NCgl2438, NCgl0536, NCgl1508, NCgl1352, NCgl2287, NCgl1077, NCgl0142,…
	5	GO:0000166	nucleotide binding	Molecular Function	6.24	20.62	33	NCgl2603, NCgl2602, NCgl2008, NCgl2701, NCgl0968, NCgl1165, NCgl1880, NCgl2133, NCgl1164, NCgl0572, NCgl0573, NCgl1202, NCgl1884, NCgl2973, NCgl0355, NCgl0533, NCgl0973, NCgl1163, NCgl1448, NCgl1525, NCgl2517, NCgl1306, NCgl2516, NCgl0616, NCgl1352, NCgl2287, NCgl1175, NCgl2443, NCgl2465, NCgl0187, NCgl2621, NCgl2700, NCgl2765
	3	GO:0051540	metal cluster binding	Molecular Function	2.52	3.75	6	NCgl1057, NCgl0711, NCgl0071, NCgl0734a, NCgl2937, NCgl1482
	5	GO:0004518	nuclease activity	Molecular Function	1	0.62	1	NCgl1387
	7	GO:0016751	S-succinyltransferase activity	Molecular Function	0.6	0.62	1	NCgl1084
	6	GO:0015405	P-P-bond-hydrolysis-driven transmembrane transporter activity	Molecular Function	1.64	4.38	7	NCgl1165, NCgl1164, NCgl1522, NCgl1159, NCgl1161, NCgl1163, NCgl1162
	6	GO:0042602	riboflavin reductase (NADPH) activity	Molecular Function	1	0.62	1	NCgl0968
	6	GO:0003684	damaged DNA binding	Molecular Function	1	0.62	1	NCgl1880
	4	GO:0003676	nucleic acid binding	Molecular Function	17.36	15	24	NCgl1844, NCgl1855, NCgl1887, NCgl0711, NCgl0733, NCgl0536, NCgl1934, NCgl1856, NCgl2879, NCgl0734a, NCgl2519, NCgl2518, NCgl1352, NCgl1880, NCgl0240, NCgl2881, NCgl0791, NCgl0430, NCgl2200, NCgl2699, NCgl2886, NCgl0171, NCgl1482, NCgl2042
	5	GO:0003677	DNA binding	Molecular Function	19.56	11.25	18	NCgl1844, NCgl1855, NCgl0711, NCgl0733, NCgl1887, NCgl1934, NCgl1856, NCgl0734a, NCgl2519, NCgl2518, NCgl0240, NCgl1880, NCgl0430, NCgl2200, NCgl2699, NCgl2886, NCgl0171, NCgl2042
	3	GO:0016740	transferase activity	Molecular Function	39.58	18.12	29	NCgl2008, NCgl1857, NCgl2901, NCgl0724, NCgl0826, NCgl2473, NCgl0791, NCgl2990, NCgl0079, NCgl1202, NCgl1862, NCgl2973, NCgl2513, NCgl0533, NCgl0071, NCgl1084, NCgl2515, NCgl0237, NCgl1525, NCgl1844, NCgl0315, NCgl0733, NCgl0954, NCgl2517, NCgl1306, NCgl2287, NCgl2487, NCgl0321, NCgl2027
	4	GO:0016741	transferase activity, transferring one-carbon groups	Molecular Function	4.97	4.38	7	NCgl0791, NCgl2990, NCgl2027, NCgl2513, NCgl0954, NCgl2901, NCgl0826
	5	GO:0016742	hydroxymethyl-, formyl- and related transferase activity	Molecular Function	1.2	1.25	2	NCgl0954, NCgl0826
	2	GO:0001071	nucleic acid binding transcription factor activity	Molecular Function	4.2	4.38	7	NCgl0430, NCgl2200, NCgl2886, NCgl1844, NCgl0733, NCgl1934, NCgl1856
	6	GO:0019843	rRNA binding	Molecular Function	2	1.25	2	NCgl2881, NCgl2879
	4	GO:0019842	vitamin binding	Molecular Function	1.2	1.25	2	NCgl2521, NCgl1084
	7	GO:0070008	serine-type exopeptidase activity	Molecular Function	0.36	0.62	1	NCgl0650
	5	GO:0016799	hydrolase activity, hydrolyzing N-glycosyl compounds	Molecular Function	0.26	1.25	2	NCgl0142, NCgl2739
	13	GO:0019829	cation-transporting ATPase activity	Molecular Function	4.32	3.75	6	NCgl1165, NCgl1164, NCgl1159, NCgl1161, NCgl1163, NCgl1162
	6	GO:0004591	oxoglutarate dehydrogenase (succinyl-transferring) activity	Molecular Function	1	0.62	1	NCgl1084
	6	GO:0004354	glutamate dehydrogenase (NADP+) activity	Molecular Function	1	0.62	1	NCgl1999
	7	GO:0004356	glutamate-ammonia ligase activity	Molecular Function	1	0.62	1	NCgl2133
	6	GO:0004347	glucose-6-phosphate isomerase activity	Molecular Function	1	0.62	1	NCgl0817
	4	GO:0016788	hydrolase activity, acting on ester bonds	Molecular Function	1.22	2.5	4	NCgl1387, NCgl0044, NCgl0079, NCgl0338
	7	GO:0015450	P-P-bond-hydrolysis-driven protein transmembrane transporter activity	Molecular Function	1	0.62	1	NCgl1522
	7	GO:0004316	3-oxoacyl-[acyl-carrier-protein] reductase (NADPH) activity	Molecular Function	1	0.62	1	NCgl0315
	6	GO:0016791	phosphatase activity	Molecular Function	0.72	1.25	2	NCgl0044, NCgl0338
	5	GO:0015205	nucleobase transmembrane transporter activity	Molecular Function	0.6	0.62	1	NCgl0790
	4	GO:0016798	hydrolase activity, acting on glycosyl bonds	Molecular Function	0.52	1.88	3	NCgl0142, NCgl0853, NCgl2739
	4	GO:0015225	biotin transporter activity	Molecular Function	1	0.62	1	NCgl1883
	5	GO:0016779	nucleotidyltransferase activity	Molecular Function	0.72	1.25	2	NCgl1844, NCgl0733
	4	GO:0042802	identical protein binding	Molecular Function	0.6	0.62	1	NCgl2701
	5	GO:0042803	protein homodimerization activity	Molecular Function	1	0.62	1	NCgl2701
	6	GO:0036381	pyridoxal 5'-phosphate synthase (glutamine hydrolysing) activity	Molecular Function	2	1.25	2	NCgl0754, NCgl0755
	6	GO:0004332	fructose-bisphosphate aldolase activity	Molecular Function	1	0.62	1	NCgl2673
	4	GO:0050662	coenzyme binding	Molecular Function	3.96	4.38	7	NCgl0187, NCgl2521, NCgl0355, NCgl0973, NCgl1084, NCgl0968, NCgl0616
	6	GO:0050660	flavin adenine dinucleotide binding	Molecular Function	3	1.88	3	NCgl0187, NCgl0355, NCgl0973
	5	GO:0070011	peptidase activity, acting on L-amino acid peptides	Molecular Function	1.93	3.75	6	NCgl0650, NCgl0841, NCgl2603, NCgl1855, NCgl2327, NCgl0151
	4	GO:0016782	transferase activity, transferring sulfur-containing groups	Molecular Function	0.36	0.62	1	NCgl0071
	5	GO:0016783	sulfurtransferase activity	Molecular Function	0.6	0.62	1	NCgl0071
	5	GO:0016301	kinase activity	Molecular Function	13.84	6.25	10	NCgl2287, NCgl1862, NCgl1202, NCgl2973, NCgl0533, NCgl1525, NCgl2008, NCgl1857, NCgl2517, NCgl1306
	3	GO:0016787	hydrolase activity	Molecular Function	47.12	23.75	38	NCgl2603, NCgl1855, NCgl2327, NCgl2602, NCgl0107, NCgl2607, NCgl1363, NCgl1165, NCgl1880, NCgl0153, NCgl1164, NCgl2652, NCgl2751, NCgl1387, NCgl2530, NCgl0650, NCgl1884, NCgl0079, NCgl2136, NCgl1161, NCgl1160, NCgl1163, NCgl0151, NCgl1162, NCgl0314, NCgl1448, NCgl0853, NCgl0755, NCgl0338, NCgl2739, NCgl0616, NCgl1175, NCgl0142, NCgl2465, NCgl0044, NCgl2986, NCgl0841, NCgl1159
	2	GO:0060089	molecular transducer activity	Molecular Function	0.22	0.62	1	NCgl2517
	5	GO:0015036	disulfide oxidoreductase activity	Molecular Function	0.6	0.62	1	NCgl2985
	6	GO:0015035	protein disulfide oxidoreductase activity	Molecular Function	1	0.62	1	NCgl2985
	4	GO:0022804	active transmembrane transporter activity	Molecular Function	0.59	4.38	7	NCgl1165, NCgl1164, NCgl1522, NCgl1159, NCgl1161, NCgl1163, NCgl1162
	6	GO:0004140	dephospho-CoA kinase activity	Molecular Function	1	0.62	1	NCgl1306
	6	GO:0004141	dethiobiotin synthase activity	Molecular Function	1	0.62	1	NCgl2516
	6	GO:0008745	N-acetylmuramoyl-L-alanine amidase activity	Molecular Function	1	0.62	1	NCgl2986
	6	GO:0004148	dihydrolipoyl dehydrogenase activity	Molecular Function	1	0.62	1	NCgl0355
	3	GO:0097367	carbohydrate derivative binding	Molecular Function	3.86	17.5	28	NCgl2603, NCgl2602, NCgl2008, NCgl0968, NCgl1165, NCgl1880, NCgl2133, NCgl1164, NCgl0572, NCgl0573, NCgl1202, NCgl1884, NCgl2973, NCgl0533, NCgl1163, NCgl1448, NCgl1525, NCgl2517, NCgl1306, NCgl2516, NCgl1352, NCgl2287, NCgl1175, NCgl2443, NCgl2465, NCgl2621, NCgl2700, NCgl2765
	5	GO:0004392	heme oxygenase (decyclizing) activity	Molecular Function	1	0.62	1	NCgl2146
	2	GO:0005488	binding	Molecular Function	44.3	53.12	85	NCgl2603, NCgl2449, NCgl2008, NCgl2602, NCgl2607, NCgl1165, NCgl1880, NCgl2133, NCgl1164, NCgl0791, NCgl1486, NCgl0430, NCgl1202, NCgl1884, NCgl2973, NCgl0234, NCgl0355, NCgl2975, NCgl2579, NCgl2699, NCgl0071, NCgl1084, NCgl1163, NCgl1482, NCgl0073, NCgl2438, NCgl0853, NCgl2515, NCgl0733, NCgl2517, NCgl0536, NCgl0339, NCgl2516, NCgl1306, NCgl2879, NCgl2519, NCgl2518, NCgl0616, NCgl1352, NCgl2287,…
	6	GO:0008757	S-adenosylmethionine-dependent methyltransferase activity	Molecular Function	0.43	1.25	2	NCgl0791, NCgl2990
	8	GO:0004149	dihydrolipoyllysine-residue succinyltransferase activity	Molecular Function	1	0.62	1	NCgl1084
	6	GO:0050044	galactose-6-phosphate isomerase activity	Molecular Function	1	0.62	1	NCgl2337
	5	GO:0004124	cysteine synthase activity	Molecular Function	1	0.62	1	NCgl2473
	2	GO:0005215	transporter activity	Molecular Function	23.5	11.88	19	NCgl2514, NCgl0790, NCgl1077, NCgl1165, NCgl1175, NCgl1164, NCgl2740, NCgl1433, NCgl1521, NCgl1983, NCgl1883, NCgl0565, NCgl1434, NCgl1522, NCgl1159, NCgl1161, NCgl1160, NCgl1163, NCgl1162
	6	GO:0004359	glutaminase activity	Molecular Function	1	0.62	1	NCgl0755
	6	GO:0016597	amino acid binding	Molecular Function	1	0.62	1	NCgl1486
	6	GO:0004372	glycine hydroxymethyltransferase activity	Molecular Function	1	0.62	1	NCgl0954
	6	GO:0008972	phosphomethylpyrimidine kinase activity	Molecular Function	1	0.62	1	NCgl2973
	9	GO:0008725	DNA-3-methyladenine glycosylase activity	Molecular Function	2	1.25	2	NCgl0142, NCgl2739
	7	GO:0004180	carboxypeptidase activity	Molecular Function	0.36	0.62	1	NCgl0650
	9	GO:0015078	hydrogen ion transmembrane transporter activity	Molecular Function	11.8	4.38	7	NCgl1165, NCgl1164, NCgl1159, NCgl1161, NCgl1160, NCgl1163, NCgl1162
	8	GO:0015077	monovalent inorganic cation transmembrane transporter activity	Molecular Function	8.28	5.62	9	NCgl1165, NCgl1164, NCgl1521, NCgl1983, NCgl1159, NCgl1161, NCgl1160, NCgl1163, NCgl1162
	5	GO:0015075	ion transmembrane transporter activity	Molecular Function	8.89	6.25	10	NCgl1165, NCgl1164, NCgl1521, NCgl1983, NCgl0565, NCgl1159, NCgl1161, NCgl1160, NCgl1163, NCgl1162
	8	GO:0004185	serine-type carboxypeptidase activity	Molecular Function	0.6	0.62	1	NCgl0650
	7	GO:0019201	nucleotide kinase activity	Molecular Function	0.6	0.62	1	NCgl0533
	6	GO:0019200	carbohydrate kinase activity	Molecular Function	1.08	1.25	2	NCgl1202, NCgl1857
	6	GO:0019205	nucleobase-containing compound kinase activity	Molecular Function	0.96	1.25	2	NCgl2287, NCgl0533
	12	GO:0042625	ATPase activity, coupled to transmembrane movement of ions	Molecular Function	2.88	3.75	6	NCgl1165, NCgl1164, NCgl1159, NCgl1161, NCgl1163, NCgl1162
	11	GO:0042626	ATPase activity, coupled to transmembrane movement of substances	Molecular Function	1.73	3.75	6	NCgl1165, NCgl1164, NCgl1159, NCgl1161, NCgl1163, NCgl1162
	9	GO:0042623	ATPase activity, coupled	Molecular Function	1.22	4.38	7	NCgl1165, NCgl1880, NCgl1164, NCgl1159, NCgl1161, NCgl1163, NCgl1162
	6	GO:0008762	UDP-N-acetylmuramate dehydrogenase activity	Molecular Function	1	0.62	1	NCgl0187
	9	GO:0008519	ammonium transmembrane transporter activity	Molecular Function	2	1.25	2	NCgl1521, NCgl1983
	6	GO:0004175	endopeptidase activity	Molecular Function	3	3.12	5	NCgl0841, NCgl2603, NCgl1855, NCgl2327, NCgl0151
	8	GO:0043733	DNA-3-methylbase glycosylase activity	Molecular Function	1.2	1.25	2	NCgl0142, NCgl2739
	6	GO:0044822	poly(A) RNA binding	Molecular Function	0.36	0.62	1	NCgl1482
	5	GO:0052689	carboxylic ester hydrolase activity	Molecular Function	0.6	0.62	1	NCgl0079
	2	GO:0005198	structural molecule activity	Molecular Function	2.4	2.5	4	NCgl2881, NCgl0410, NCgl2446, NCgl2879
	4	GO:0051087	chaperone binding	Molecular Function	1	0.62	1	NCgl2701
	7	GO:0030145	manganese ion binding	Molecular Function	1	0.62	1	NCgl2765
	8	GO:0032561	guanyl ribonucleotide binding	Molecular Function	1.2	1.25	2	NCgl2765, NCgl2602
	6	GO:0008236	serine-type peptidase activity	Molecular Function	2.02	2.5	4	NCgl0650, NCgl0841, NCgl1855, NCgl2327
	2	GO:0000988	protein binding transcription factor activity	Molecular Function	0.43	1.25	2	NCgl1844, NCgl0733
	4	GO:0046983	protein dimerization activity	Molecular Function	0.6	0.62	1	NCgl2701
	4	GO:0008233	peptidase activity	Molecular Function	8.16	4.38	7	NCgl0153, NCgl0650, NCgl0841, NCgl2603, NCgl1855, NCgl2327, NCgl0151
	6	GO:0008238	exopeptidase activity	Molecular Function	0.22	0.62	1	NCgl0650
	6	GO:0008237	metallopeptidase activity	Molecular Function	1.2	1.25	2	NCgl2603, NCgl0151
	3	GO:0000990	core RNA polymerase binding transcription factor activity	Molecular Function	0.72	1.25	2	NCgl1844, NCgl0733
	8	GO:0032559	adenyl ribonucleotide binding	Molecular Function	15	15.62	25	NCgl2603, NCgl2008, NCgl1165, NCgl1880, NCgl2133, NCgl1164, NCgl0572, NCgl0573, NCgl1202, NCgl1884, NCgl2973, NCgl0533, NCgl1163, NCgl1448, NCgl1525, NCgl2517, NCgl1306, NCgl2516, NCgl1352, NCgl2287, NCgl1175, NCgl2443, NCgl2465, NCgl2621, NCgl2700
	6	GO:0034979	NAD-dependent protein deacetylase activity	Molecular Function	1	0.62	1	NCgl0616
	4	GO:0017171	serine hydrolase activity	Molecular Function	1.21	2.5	4	NCgl0650, NCgl0841, NCgl1855, NCgl2327
	6	GO:0032553	ribonucleotide binding	Molecular Function	6.43	17.5	28	NCgl2603, NCgl2602, NCgl2008, NCgl0968, NCgl1165, NCgl1880, NCgl2133, NCgl1164, NCgl0572, NCgl0573, NCgl1202, NCgl1884, NCgl2973, NCgl0533, NCgl1163, NCgl1448, NCgl1525, NCgl2517, NCgl1306, NCgl2516, NCgl1352, NCgl2287, NCgl1175, NCgl2443, NCgl2465, NCgl2621, NCgl2700, NCgl2765
	7	GO:0032555	purine ribonucleotide binding	Molecular Function	9.72	16.88	27	NCgl2603, NCgl2602, NCgl2008, NCgl1165, NCgl1880, NCgl2133, NCgl1164, NCgl0572, NCgl0573, NCgl1202, NCgl1884, NCgl2973, NCgl0533, NCgl1163, NCgl1448, NCgl1525, NCgl2517, NCgl1306, NCgl2516, NCgl1352, NCgl2287, NCgl1175, NCgl2443, NCgl2465, NCgl2621, NCgl2700, NCgl2765
	6	GO:0032550	purine ribonucleoside binding	Molecular Function	16.2	16.88	27	NCgl2603, NCgl2602, NCgl2008, NCgl1165, NCgl1880, NCgl2133, NCgl1164, NCgl0572, NCgl0573, NCgl1202, NCgl1884, NCgl2973, NCgl0533, NCgl1163, NCgl1448, NCgl1525, NCgl2517, NCgl1306, NCgl2516, NCgl1352, NCgl2287, NCgl1175, NCgl2443, NCgl2465, NCgl2621, NCgl2700, NCgl2765
	7	GO:0008443	phosphofructokinase activity	Molecular Function	1.8	1.25	2	NCgl1202, NCgl1857
	6	GO:0004089	carbonate dehydratase activity	Molecular Function	1	0.62	1	NCgl2579
	5	GO:0032549	ribonucleoside binding	Molecular Function	9.72	16.88	27	NCgl2603, NCgl2602, NCgl2008, NCgl1165, NCgl1880, NCgl2133, NCgl1164, NCgl0572, NCgl0573, NCgl1202, NCgl1884, NCgl2973, NCgl0533, NCgl1163, NCgl1448, NCgl1525, NCgl2517, NCgl1306, NCgl2516, NCgl1352, NCgl2287, NCgl1175, NCgl2443, NCgl2465, NCgl2621, NCgl2700, NCgl2765
	10	GO:0043492	ATPase activity, coupled to movement of substances	Molecular Function	1.04	3.75	6	NCgl1165, NCgl1164, NCgl1159, NCgl1161, NCgl1163, NCgl1162
	6	GO:0019104	DNA N-glycosylase activity	Molecular Function	0.43	1.25	2	NCgl0142, NCgl2739
	4	GO:0043021	ribonucleoprotein complex binding	Molecular Function	0.6	0.62	1	NCgl2042
	8	GO:0000774	adenyl-nucleotide exchange factor activity	Molecular Function	1	0.62	1	NCgl2701
	5	GO:0042578	phosphoric ester hydrolase activity	Molecular Function	0.43	1.25	2	NCgl0044, NCgl0338
	14	GO:0046933	proton-transporting ATP synthase activity, rotational mechanism	Molecular Function	6	3.75	6	NCgl1165, NCgl1164, NCgl1159, NCgl1161, NCgl1163, NCgl1162
	5	GO:0035639	purine ribonucleoside triphosphate binding	Molecular Function	16.2	16.88	27	NCgl2603, NCgl2602, NCgl2008, NCgl1165, NCgl1880, NCgl2133, NCgl1164, NCgl0572, NCgl0573, NCgl1202, NCgl1884, NCgl2973, NCgl0533, NCgl1163, NCgl1448, NCgl1525, NCgl2517, NCgl1306, NCgl2516, NCgl1352, NCgl2287, NCgl1175, NCgl2443, NCgl2465, NCgl2621, NCgl2700, NCgl2765
	6	GO:0051287	NAD binding	Molecular Function	0.6	0.62	1	NCgl0616
	13	GO:0044769	ATPase activity, coupled to transmembrane movement of ions, rotational mechanism	Molecular Function	4.8	3.75	6	NCgl1165, NCgl1164, NCgl1159, NCgl1161, NCgl1163, NCgl1162
	7	GO:0008270	zinc ion binding	Molecular Function	9	5.62	9	NCgl2673, NCgl2579, NCgl2700, NCgl2449, NCgl2603, NCgl2602, NCgl2902, NCgl0616, NCgl0073
	4	GO:0001882	nucleoside binding	Molecular Function	5.83	16.88	27	NCgl2603, NCgl2602, NCgl2008, NCgl1165, NCgl1880, NCgl2133, NCgl1164, NCgl0572, NCgl0573, NCgl1202, NCgl1884, NCgl2973, NCgl0533, NCgl1163, NCgl1448, NCgl1525, NCgl2517, NCgl1306, NCgl2516, NCgl1352, NCgl2287, NCgl1175, NCgl2443, NCgl2465, NCgl2621, NCgl2700, NCgl2765
	6	GO:0019152	acetoin dehydrogenase activity	Molecular Function	1	0.62	1	NCgl2582
	5	GO:0030170	pyridoxal phosphate binding	Molecular Function	3	1.88	3	NCgl0237, NCgl2515, NCgl0954
	5	GO:0008483	transaminase activity	Molecular Function	1.56	1.25	2	NCgl2515, NCgl0237
	4	GO:0000996	core DNA-dependent RNA polymerase binding promoter specificity activity	Molecular Function	1.2	1.25	2	NCgl1844, NCgl0733
	4	GO:0051082	unfolded protein binding	Molecular Function	3	1.88	3	NCgl0573, NCgl2621, NCgl2700
	15	GO:0046961	proton-transporting ATPase activity, rotational mechanism	Molecular Function	2	1.25	2	NCgl1164, NCgl1163
	5	GO:0051920	peroxiredoxin activity	Molecular Function	2.6	1.25	2	NCgl2804, NCgl1041
	4	GO:0031072	heat shock protein binding	Molecular Function	1	0.62	1	NCgl2700
	6	GO:0047681	aryl-alcohol dehydrogenase (NADP+) activity	Molecular Function	1	0.62	1	NCgl0099
	4	GO:0016903	oxidoreductase activity, acting on the aldehyde or oxo group of donors	Molecular Function	0.72	1.25	2	NCgl2167, NCgl1084
	5	GO:0001883	purine nucleoside binding	Molecular Function	9.72	16.88	27	NCgl2603, NCgl2602, NCgl2008, NCgl1165, NCgl1880, NCgl2133, NCgl1164, NCgl0572, NCgl0573, NCgl1202, NCgl1884, NCgl2973, NCgl0533, NCgl1163, NCgl1448, NCgl1525, NCgl2517, NCgl1306, NCgl2516, NCgl1352, NCgl2287, NCgl1175, NCgl2443, NCgl2465, NCgl2621, NCgl2700, NCgl2765
	2	GO:0003824	catalytic activity	Molecular Function	209.94	72.5	116	NCgl2603, NCgl2449, NCgl2327, NCgl2602, NCgl1999, NCgl2607, NCgl0826, NCgl1363, NCgl1880, NCgl2451, NCgl0791, NCgl2297, NCgl0153, NCgl0033, NCgl1884, NCgl2973, NCgl0796, NCgl2337, NCgl2579, NCgl1084, NCgl0390, NCgl2450, NCgl1482, NCgl0151, NCgl0817, NCgl2438, NCgl1508, NCgl1352, NCgl2287, NCgl0142, NCgl2443, NCgl2167, NCgl2902, NCgl2901, NCgl0724, NCgl0968, NCgl2990, NCgl2473, NCgl2751, NCgl1387,…
	6	GO:0047456	2-methylisocitrate dehydratase activity	Molecular Function	1	0.62	1	NCgl1482
	4	GO:0016725	oxidoreductase activity, acting on CH or CH2 groups	Molecular Function	0.36	0.62	1	NCgl2443
	7	GO:0010181	FMN binding	Molecular Function	1	0.62	1	NCgl0968
	5	GO:0016728	oxidoreductase activity, acting on CH or CH2 groups, disulfide as acceptor	Molecular Function	0.6	0.62	1	NCgl2443
	5	GO:0043023	ribosomal large subunit binding	Molecular Function	1	0.62	1	NCgl2042
	7	GO:0046538	2,3-bisphosphoglycerate-dependent phosphoglycerate mutase activity	Molecular Function	1	0.62	1	NCgl0390
	6	GO:0003885	D-arabinono-1,4-lactone oxidase activity	Molecular Function	1	0.62	1	NCgl0187
	6	GO:0004739	pyruvate dehydrogenase (acetyl-transferring) activity	Molecular Function	1	0.62	1	NCgl2167
	5	GO:0004738	pyruvate dehydrogenase activity	Molecular Function	0.6	0.62	1	NCgl2167
	7	GO:0070403	NAD+ binding	Molecular Function	1	0.62	1	NCgl0616
	6	GO:0004751	ribose-5-phosphate isomerase activity	Molecular Function	1	0.62	1	NCgl2337
	8	GO:0000155	phosphorelay sensor kinase activity	Molecular Function	1	0.62	1	NCgl2517
	6	GO:0004743	pyruvate kinase activity	Molecular Function	1	0.62	1	NCgl2008
	7	GO:0003899	DNA-directed RNA polymerase activity	Molecular Function	2	1.25	2	NCgl1844, NCgl0733
	6	GO:0004748	ribonucleoside-diphosphate reductase activity, thioredoxin disulfide as acceptor	Molecular Function	1	0.62	1	NCgl2443
	4	GO:0016721	oxidoreductase activity, acting on superoxide radicals as acceptor	Molecular Function	0.6	0.62	1	NCgl2826
	4	GO:0016701	oxidoreductase activity, acting on single donors with incorporation of molecular oxygen	Molecular Function	0.6	0.62	1	NCgl0234
	5	GO:0016702	oxidoreductase activity, acting on single donors with incorporation of molecular oxygen, incorporation of two atoms of oxygen	Molecular Function	1	0.62	1	NCgl0234
	4	GO:0016705	oxidoreductase activity, acting on paired donors, with incorporation or reduction of molecular oxygen	Molecular Function	3.6	1.88	3	NCgl2146, NCgl0975, NCgl1173
	8	GO:0003872	6-phosphofructokinase activity	Molecular Function	1	0.62	1	NCgl1202
	7	GO:0008080	N-acetyltransferase activity	Molecular Function	1	0.62	1	NCgl2487
	10	GO:0008094	DNA-dependent ATPase activity	Molecular Function	1	0.62	1	NCgl1880
	8	GO:0004722	protein serine/threonine phosphatase activity	Molecular Function	1	0.62	1	NCgl0044
	7	GO:0004721	phosphoprotein phosphatase activity	Molecular Function	1.2	1.25	2	NCgl0044, NCgl0338
	8	GO:0004725	protein tyrosine phosphatase activity	Molecular Function	1	0.62	1	NCgl0338
	6	GO:0035447	mycothiol synthase activity	Molecular Function	1	0.62	1	NCgl2487
