# Supplementary material for: Transcriptome and Gene Ontology (GO) Enrichment Analysis Reveals Genes Involved in Biotin Metabolism That Affect l-Lysine Production in Corynebacterium glutamicum
Source: Int J Mol Sci. 2016 Mar 9;17(3):353. doi: 10.3390/ijms17030353 (PMC4813214; doi:10.3390/ijms17030353)
Supplement: Supplementary file 1 [file ijms-17-00353-s001.zip › Table S6.xlsx]

## Sheet: Sheet1
Table S6. GO term enriched in up- and down-regulated DEGs in Corynebacterium glutamicum ATCC21300
Expression level	GO-ID	Term	Category	FDR	P-Value (<0.05)	#Test	#Ref	#notAnnotTest	#notAnnotRef	Over/Under	TestSeqs	RefSeqs
downregulation	GO:0003735	structural constituent of ribosome	F	3.89879e-24	4.52296e-27	37	16	151	1730	OVER	NCgl0556, NCgl1976, NCgl2993, NCgl0538, NCgl0537, NCgl0499, NCgl0493, NCgl0492, NCgl1950, NCgl0520, NCgl0488, NCgl0487, NCgl0486, NCgl0519, NCgl0518, NCgl0517, NCgl0516, NCgl0515, NCgl0477, NCgl0476, NCgl0902, NCgl0501, NCgl0469, NCgl0500, NCgl0460, NCgl1325, NCgl0459, NCgl0838, NCgl0837, NCgl0834, NCgl0833, NCgl1304, NCgl0832, NCgl0831, NCgl2280, NCgl2279, NCgl2261	NCgl2881, NCgl2879, NCgl2446, NCgl1326, NCgl0557, NCgl0541, NCgl0539, NCgl1960, NCgl1901, NCgl0496, NCgl0495, NCgl0494, NCgl0491, NCgl0490, NCgl0489, NCgl0410
	GO:0006412	translation	P	1.28092e-15	4.95327e-18	41	58	147	1688	OVER	NCgl0556, NCgl1976, NCgl2993, NCgl0538, NCgl0537, NCgl0499, NCgl0493, NCgl0492, NCgl1950, NCgl0520, NCgl0488, NCgl0487, NCgl0486, NCgl0519, NCgl0518, NCgl0517, NCgl0516, NCgl0515, NCgl0477, NCgl0476, NCgl0902, NCgl0901, NCgl0501, NCgl0469, NCgl0500, NCgl0468, NCgl0460, NCgl1325, NCgl1324, NCgl0459, NCgl0838, NCgl0837, NCgl0834, NCgl0833, NCgl1304, NCgl0832, NCgl0831, NCgl1457, NCgl2280, NCgl2279,…	NCgl2881, NCgl2879, NCgl0647, NCgl0946, NCgl2198, NCgl2446, NCgl1352, NCgl2793, NCgl1336, NCgl1335, NCgl1326, NCgl0561, NCgl0557, NCgl0541, NCgl0539, NCgl0536, NCgl0898, NCgl0892, NCgl1607, NCgl1960, NCgl1949, NCgl1947, NCgl0857, NCgl1919, NCgl1910, NCgl1901, NCgl2068, NCgl1244, NCgl1585, NCgl0496, NCgl0495, NCgl0494, NCgl0491, NCgl0490, NCgl1211, NCgl1573, NCgl1570, NCgl0489, NCgl0480, NCgl0478,…
	GO:0019843	rRNA binding	F	3.15903e-14	1.46591e-16	24	13	164	1733	OVER	NCgl0538, NCgl0537, NCgl0499, NCgl0493, NCgl0492, NCgl0520, NCgl0488, NCgl0487, NCgl0518, NCgl0517, NCgl0516, NCgl0515, NCgl0477, NCgl0476, NCgl0902, NCgl0501, NCgl0500, NCgl0468, NCgl0460, NCgl0459, NCgl0832, NCgl0831, NCgl2280, NCgl2261	NCgl2881, NCgl2879, NCgl1326, NCgl1994, NCgl0539, NCgl1944, NCgl1901, NCgl0496, NCgl0494, NCgl0491, NCgl0490, NCgl0489, NCgl2205
	GO:0015934	large ribosomal subunit	C	0.000543823	5.04708e-06	6	1	182	1745	OVER	NCgl0499, NCgl0492, NCgl0520, NCgl0519, NCgl0460, NCgl0838	NCgl0490
	GO:0015935	small ribosomal subunit	C	0.0141089	0.000147308	5	2	183	1744	OVER	NCgl0493, NCgl1950, NCgl0518, NCgl0477, NCgl0476	NCgl0539, NCgl0491
	GO:0000049	tRNA binding	F	0.0222182	0.000240568	7	8	181	1738	OVER	NCgl0537, NCgl0486, NCgl0477, NCgl0476, NCgl0501, NCgl0460, NCgl1192	NCgl1336, NCgl1335, NCgl2415, NCgl1944, NCgl1244, NCgl0494, NCgl1570, NCgl2992
upregulation	GO:0006096	glycolytic process	P	8.53842e-06	4.6225e-08	10	5	161	1758	OVER	NCgl0355, NCgl1202, NCgl2810, NCgl2008, NCgl2167, NCgl1525, NCgl1524, NCgl0390, NCgl2673, NCgl0817	NCgl2809, NCgl0935, NCgl2126, NCgl2105, NCgl1526
	GO:0046933	proton-transporting ATP synthase activity, rotational mechanism	F	0.000241018	2.85831e-06	6	1	165	1762	OVER	NCgl1165, NCgl1164, NCgl1163, NCgl1162, NCgl1161, NCgl1159	NCgl1166
	GO:0042777	plasma membrane ATP synthesis coupled proton transport	P	0.000241018	2.85831e-06	6	1	165	1762	OVER	NCgl1165, NCgl1164, NCgl1163, NCgl1162, NCgl1161, NCgl1159	NCgl1166
	GO:0006457	protein folding	P	0.00342092	7.54032e-05	7	7	164	1756	OVER	NCgl2621, NCgl0796, NCgl0033, NCgl2701, NCgl2700, NCgl0573, NCgl0572	NCgl2702, NCgl2329, NCgl1587, NCgl2304, NCgl0093, NCgl0086, NCgl2210
	GO:0045261	proton-transporting ATP synthase complex, catalytic core F(1)	C	0.0103219	0.00027541	4	1	167	1762	OVER	NCgl1165, NCgl1164, NCgl1163, NCgl1162	NCgl1166
	GO:0009102	biotin biosynthetic process	P	0.0209404	0.000680199	3	0	168	1763	OVER	NCgl0071, NCgl2516, NCgl2515
	GO:0015991	ATP hydrolysis coupled proton transport	P	0.0209404	0.000680199	3	0	168	1763	OVER	NCgl1165, NCgl1163, NCgl1160
	GO:0045263	proton-transporting ATP synthase complex, coupling factor F(o)	C	0.0209404	0.000680199	3	0	168	1763	OVER	NCgl1161, NCgl1160, NCgl1159
